# Supplementary material for: Simultaneous selection of nanobodies for accessible epitopes on immune cells in the tumor microenvironment
Source: Nat Commun. 2023 Nov 17;14:7473. doi: 10.1038/s41467-023-43038-z (PMC10656474; doi:10.1038/s41467-023-43038-z)
Supplement: Supplementary file 4 — Source Data [file 41467_2023_43038_MOESM4_ESM.zip]

Archive with 28 entries (28 files):
- Fig.8G_Source_Data.csv
- __MACOSX/._Fig.8G_Source_Data.csv
- Fig2B_Source_Data.csv
- __MACOSX/._Fig2B_Source_Data.csv
- Fig3E_Source_Data.csv
- __MACOSX/._Fig3E_Source_Data.csv
- Fig4C_Source_Data.csv
- __MACOSX/._Fig4C_Source_Data.csv
- Fig4D_Source_Data.csv
- __MACOSX/._Fig4D_Source_Data.csv
- Fig4E_Source_Data.csv
- __MACOSX/._Fig4E_Source_Data.csv
- Fig5A_Source_Data.csv
- __MACOSX/._Fig5A_Source_Data.csv
- Fig5B_Source_Data.csv
- __MACOSX/._Fig5B_Source_Data.csv
- Fig5C_Source_Data.csv
- __MACOSX/._Fig5C_Source_Data.csv
- Fig6D_Source_Data.csv
- __MACOSX/._Fig6D_Source_Data.csv
- Fig6F_Source_Data.csv
- __MACOSX/._Fig6F_Source_Data.csv
- Fig7B_Source_Data.pdf
- __MACOSX/._Fig7B_Source_Data.pdf
- Fig8B_Source_Data.pdf
- __MACOSX/._Fig8B_Source_Data.pdf
- Fig8C_Source_Data.csv
- __MACOSX/._Fig8C_Source_Data.csv
