# Supplementary material for: Simultaneous selection of nanobodies for accessible epitopes on immune cells in the tumor microenvironment
Source: Nat Commun. 2023 Nov 17;14:7473. doi: 10.1038/s41467-023-43038-z (PMC10656474; doi:10.1038/s41467-023-43038-z)
Supplement: Supplementary file 4 — Source Data [file 41467_2023_43038_MOESM4_ESM.zip › Fig.8G_Source_Data.csv]

# Fig.8G NB1/PHB2 colocalization
Sample	Condition	px	shift
IF 28 Cl1_1 z.001	Cl1 + PHB2	X0.px	0.878
IF 28 Cl1_1 z.001	Cl1 + PHB2	X5.px	0.754
IF 28 Cl1_1 z.001	Cl1 + PHB2	X10.px	0.582
IF 28 Cl1_1 z.001	Cl1 + PHB2	X20.px	0.316
IF 28 Cl1_1 z.001	Cl1 + PHB2	X50.px	0.053
IF 28 Cl1_1 z.001	Cl1 + PHB2	X70.px	0.025
IF 28 Cl1_1 z.002	Cl1 + PHB2	X0.px	0.942
IF 28 Cl1_1 z.002	Cl1 + PHB2	X5.px	0.885
IF 28 Cl1_1 z.002	Cl1 + PHB2	X10.px	0.8
IF 28 Cl1_1 z.002	Cl1 + PHB2	X20.px	0.617
IF 28 Cl1_1 z.002	Cl1 + PHB2	X50.px	0.18
IF 28 Cl1_1 z.002	Cl1 + PHB2	X70.px	0.032
IF 28 Cl1_1 z.003	Cl1 + PHB2	X0.px	0.882
IF 28 Cl1_1 z.003	Cl1 + PHB2	X5.px	0.806
IF 28 Cl1_1 z.003	Cl1 + PHB2	X10.px	0.644
IF 28 Cl1_1 z.003	Cl1 + PHB2	X20.px	0.37
IF 28 Cl1_1 z.003	Cl1 + PHB2	X50.px	0.297
IF 28 Cl1_1 z.003	Cl1 + PHB2	X70.px	0.289
IF 28 Cl1_1 z.004	Cl1 + PHB2	X0.px	0.919
IF 28 Cl1_1 z.004	Cl1 + PHB2	X5.px	0.797
IF 28 Cl1_1 z.004	Cl1 + PHB2	X10.px	0.568
IF 28 Cl1_1 z.004	Cl1 + PHB2	X20.px	0.303
IF 28 Cl1_1 z.004	Cl1 + PHB2	X50.px	0.25
IF 28 Cl1_1 z.004	Cl1 + PHB2	X70.px	0.276
IF 28 Cl1_1st z.001	Cl1 + PHB2	X0.px	0.607
IF 28 Cl1_1st z.001	Cl1 + PHB2	X5.px	0.531
IF 28 Cl1_1st z.001	Cl1 + PHB2	X10.px	0.439
IF 28 Cl1_1st z.001	Cl1 + PHB2	X20.px	0.299
IF 28 Cl1_1st z.001	Cl1 + PHB2	X50.px	0.132
IF 28 Cl1_1st z.001	Cl1 + PHB2	X70.px	0.075
IF 28 Cl1_1st z.002	Cl1 + PHB2	X0.px	0.45
IF 28 Cl1_1st z.002	Cl1 + PHB2	X5.px	0.458
IF 28 Cl1_1st z.002	Cl1 + PHB2	X10.px	0.48
IF 28 Cl1_1st z.002	Cl1 + PHB2	X20.px	0.563
IF 28 Cl1_1st z.002	Cl1 + PHB2	X50.px	0.734
IF 28 Cl1_1st z.002	Cl1 + PHB2	X70.px	0.631
IF 28 Cl1_1st z.003	Cl1 + PHB2	X0.px	0.598
IF 28 Cl1_1st z.003	Cl1 + PHB2	X5.px	0.504
IF 28 Cl1_1st z.003	Cl1 + PHB2	X10.px	0.37
IF 28 Cl1_1st z.003	Cl1 + PHB2	X20.px	0.065
IF 28 Cl1_1st z.003	Cl1 + PHB2	X50.px	0.041
IF 28 Cl1_1st z.003	Cl1 + PHB2	X70.px	0.049
IF 28 Cl1_1st z.004	Cl1 + PHB2	X0.px	0.63
IF 28 Cl1_1st z.004	Cl1 + PHB2	X5.px	0.528
IF 28 Cl1_1st z.004	Cl1 + PHB2	X10.px	0.319
IF 28 Cl1_1st z.004	Cl1 + PHB2	X20.px	0.116
IF 28 Cl1_1st z.004	Cl1 + PHB2	X50.px	0.109
IF 28 Cl1_1st z.004	Cl1 + PHB2	X70.px	0.067
IF 28 Cl1_1st z.005	Cl1 + PHB2	X0.px	0.654
IF 28 Cl1_1st z.005	Cl1 + PHB2	X5.px	0.564
IF 28 Cl1_1st z.005	Cl1 + PHB2	X10.px	0.45
IF 28 Cl1_1st z.005	Cl1 + PHB2	X20.px	0.309
IF 28 Cl1_1st z.005	Cl1 + PHB2	X50.px	0.047
IF 28 Cl1_1st z.005	Cl1 + PHB2	X70.px	0.022
IF 28 Cl1_2 z.001	Cl1 + PHB2	X0.px	0.73
IF 28 Cl1_2 z.001	Cl1 + PHB2	X5.px	0.563
IF 28 Cl1_2 z.001	Cl1 + PHB2	X10.px	0.376
IF 28 Cl1_2 z.001	Cl1 + PHB2	X20.px	0.104
IF 28 Cl1_2 z.001	Cl1 + PHB2	X50.px	0.041
IF 28 Cl1_2 z.001	Cl1 + PHB2	X70.px	0.088
IF 28 Cl1_2 z.002	Cl1 + PHB2	X0.px	0.47
IF 28 Cl1_2 z.002	Cl1 + PHB2	X5.px	0.46
IF 28 Cl1_2 z.002	Cl1 + PHB2	X10.px	0.429
IF 28 Cl1_2 z.002	Cl1 + PHB2	X20.px	0.406
IF 28 Cl1_2 z.002	Cl1 + PHB2	X50.px	0.128
IF 28 Cl1_2 z.002	Cl1 + PHB2	X70.px	0.031
IF 28 Cl1_2 z.003	Cl1 + PHB2	X0.px	0.935
IF 28 Cl1_2 z.003	Cl1 + PHB2	X5.px	0.909
IF 28 Cl1_2 z.003	Cl1 + PHB2	X10.px	0.805
IF 28 Cl1_2 z.003	Cl1 + PHB2	X20.px	0.559
IF 28 Cl1_2 z.003	Cl1 + PHB2	X50.px	0.185
IF 28 Cl1_2 z.003	Cl1 + PHB2	X70.px	0.154
IF 28 Cl1_2 z.004	Cl1 + PHB2	X0.px	0.869
IF 28 Cl1_2 z.004	Cl1 + PHB2	X5.px	0.818
IF 28 Cl1_2 z.004	Cl1 + PHB2	X10.px	0.759
IF 28 Cl1_2 z.004	Cl1 + PHB2	X20.px	0.647
IF 28 Cl1_2 z.004	Cl1 + PHB2	X50.px	0.359
IF 28 Cl1_2 z.004	Cl1 + PHB2	X70.px	0.243
IF 29 Cl1 z.001	Cl1 + PHB2	X0.px	0.861
IF 29 Cl1 z.001	Cl1 + PHB2	X5.px	0.794
IF 29 Cl1 z.001	Cl1 + PHB2	X10.px	0.59
IF 29 Cl1 z.001	Cl1 + PHB2	X20.px	0.177
IF 29 Cl1 z.001	Cl1 + PHB2	X50.px	0
IF 29 Cl1 z.001	Cl1 + PHB2	X70.px	0
IF 29 Cl1 z.002	Cl1 + PHB2	X0.px	0.874
IF 29 Cl1 z.002	Cl1 + PHB2	X5.px	0.82
IF 29 Cl1 z.002	Cl1 + PHB2	X10.px	0.676
IF 29 Cl1 z.002	Cl1 + PHB2	X20.px	0.408
IF 29 Cl1 z.002	Cl1 + PHB2	X50.px	0.033
IF 29 Cl1 z.002	Cl1 + PHB2	X70.px	0.019
IF 29 Cl1 z.003	Cl1 + PHB2	X0.px	0.941
IF 29 Cl1 z.003	Cl1 + PHB2	X5.px	0.903
IF 29 Cl1 z.003	Cl1 + PHB2	X10.px	0.839
IF 29 Cl1 z.003	Cl1 + PHB2	X20.px	0.707
IF 29 Cl1 z.003	Cl1 + PHB2	X50.px	0.377
IF 29 Cl1 z.003	Cl1 + PHB2	X70.px	0.314
IF 29 Cl1 z.004	Cl1 + PHB2	X0.px	0.81
IF 29 Cl1 z.004	Cl1 + PHB2	X5.px	0.687
IF 29 Cl1 z.004	Cl1 + PHB2	X10.px	0.54
IF 29 Cl1 z.004	Cl1 + PHB2	X20.px	0.321
IF 29 Cl1 z.004	Cl1 + PHB2	X50.px	0.207
IF 29 Cl1 z.004	Cl1 + PHB2	X70.px	0.224
IF 29 Cl1 z.005	Cl1 + PHB2	X0.px	0.842
IF 29 Cl1 z.005	Cl1 + PHB2	X5.px	0.741
IF 29 Cl1 z.005	Cl1 + PHB2	X10.px	0.578
IF 29 Cl1 z.005	Cl1 + PHB2	X20.px	0.3
IF 29 Cl1 z.005	Cl1 + PHB2	X50.px	0.08
IF 29 Cl1 z.005	Cl1 + PHB2	X70.px	0.072
IF 29 Cl1 z.006	Cl1 + PHB2	X0.px	0.87
IF 29 Cl1 z.006	Cl1 + PHB2	X5.px	0.817
IF 29 Cl1 z.006	Cl1 + PHB2	X10.px	0.708
IF 29 Cl1 z.006	Cl1 + PHB2	X20.px	0.482
IF 29 Cl1 z.006	Cl1 + PHB2	X50.px	0.227
IF 29 Cl1 z.006	Cl1 + PHB2	X70.px	0.281
IF 29 Cl1 z.007	Cl1 + PHB2	X0.px	0.687
IF 29 Cl1 z.007	Cl1 + PHB2	X5.px	0.564
IF 29 Cl1 z.007	Cl1 + PHB2	X10.px	0.433
IF 29 Cl1 z.007	Cl1 + PHB2	X20.px	0.262
IF 29 Cl1 z.007	Cl1 + PHB2	X50.px	0.249
IF 29 Cl1 z.007	Cl1 + PHB2	X70.px	0.255
IF28_phb2_z.001	PHB2 alone	X0.px	0.037
IF28_phb2_z.001	PHB2 alone	X5.px	0.014
IF28_phb2_z.001	PHB2 alone	X10.px	0.011
IF28_phb2_z.001	PHB2 alone	X20.px	0.013
IF28_phb2_z.001	PHB2 alone	X50.px	0.014
IF28_phb2_z.001	PHB2 alone	X70.px	0.013
IF28_phb2_z.002	PHB2 alone	X0.px	0.043
IF28_phb2_z.002	PHB2 alone	X5.px	0.013
IF28_phb2_z.002	PHB2 alone	X10.px	0.012
IF28_phb2_z.002	PHB2 alone	X20.px	0.013
IF28_phb2_z.002	PHB2 alone	X50.px	0.017
IF28_phb2_z.002	PHB2 alone	X70.px	0.016
IF28_phb2_z.003	PHB2 alone	X0.px	0.045
IF28_phb2_z.003	PHB2 alone	X5.px	0.022
IF28_phb2_z.003	PHB2 alone	X10.px	0.016
IF28_phb2_z.003	PHB2 alone	X20.px	0.018
IF28_phb2_z.003	PHB2 alone	X50.px	0.018
IF28_phb2_z.003	PHB2 alone	X70.px	0.015
IF29_phb2_z.001	PHB2 alone	X0.px	0.024
IF29_phb2_z.001	PHB2 alone	X5.px	0.001
IF29_phb2_z.001	PHB2 alone	X10.px	0.002
IF29_phb2_z.001	PHB2 alone	X20.px	0.001
IF29_phb2_z.001	PHB2 alone	X50.px	0.003
IF29_phb2_z.001	PHB2 alone	X70.px	0.003
IF29_phb2_z.002	PHB2 alone	X0.px	0.024
IF29_phb2_z.002	PHB2 alone	X5.px	0.002
IF29_phb2_z.002	PHB2 alone	X10.px	0.005
IF29_phb2_z.002	PHB2 alone	X20.px	0.003
IF29_phb2_z.002	PHB2 alone	X50.px	0.002
IF29_phb2_z.002	PHB2 alone	X70.px	0.002
IF29_phb2_z.003	PHB2 alone	X0.px	0.029
IF29_phb2_z.003	PHB2 alone	X5.px	0.01
IF29_phb2_z.003	PHB2 alone	X10.px	0.009
IF29_phb2_z.003	PHB2 alone	X20.px	0.012
IF29_phb2_z.003	PHB2 alone	X50.px	0.013
IF29_phb2_z.003	PHB2 alone	X70.px	0.013
IF28_vhh_z.001	VHH alone	X0.px	0.023
IF28_vhh_z.001	VHH alone	X5.px	0
IF28_vhh_z.001	VHH alone	X10.px	0
IF28_vhh_z.001	VHH alone	X20.px	0
IF28_vhh_z.001	VHH alone	X50.px	0
IF28_vhh_z.001	VHH alone	X70.px	0
IF28_vhh_z.002	VHH alone	X0.px	0.022
IF28_vhh_z.002	VHH alone	X5.px	0
IF28_vhh_z.002	VHH alone	X10.px	0
IF28_vhh_z.002	VHH alone	X20.px	0
IF28_vhh_z.002	VHH alone	X50.px	0
IF28_vhh_z.002	VHH alone	X70.px	0
IF28_vhh_z.003	VHH alone	X0.px	0.027
IF28_vhh_z.003	VHH alone	X5.px	0
IF28_vhh_z.003	VHH alone	X10.px	0
IF28_vhh_z.003	VHH alone	X20.px	0
IF28_vhh_z.003	VHH alone	X50.px	0
IF28_vhh_z.003	VHH alone	X70.px	0
IF29_vhh_z.001	VHH alone	X0.px	0.018
IF29_vhh_z.001	VHH alone	X5.px	0.001
IF29_vhh_z.001	VHH alone	X10.px	0
IF29_vhh_z.001	VHH alone	X20.px	0
IF29_vhh_z.001	VHH alone	X50.px	0
IF29_vhh_z.001	VHH alone	X70.px	0
IF29_vhh_z.002	VHH alone	X0.px	0.039
IF29_vhh_z.002	VHH alone	X5.px	0
IF29_vhh_z.002	VHH alone	X10.px	0
IF29_vhh_z.002	VHH alone	X20.px	0
IF29_vhh_z.002	VHH alone	X50.px	0
IF29_vhh_z.002	VHH alone	X70.px	0
IF29_vhh_z.003	VHH alone	X0.px	0.02
IF29_vhh_z.003	VHH alone	X5.px	0
IF29_vhh_z.003	VHH alone	X10.px	0
IF29_vhh_z.003	VHH alone	X20.px	0
IF29_vhh_z.003	VHH alone	X50.px	0
IF29_vhh_z.003	VHH alone	X70.px	0
