# Supplementary material for: Simultaneous selection of nanobodies for accessible epitopes on immune cells in the tumor microenvironment
Source: Nat Commun. 2023 Nov 17;14:7473. doi: 10.1038/s41467-023-43038-z (PMC10656474; doi:10.1038/s41467-023-43038-z)
Supplement: Supplementary file 4 — Source Data [file 41467_2023_43038_MOESM4_ESM.zip › Fig2B_Source_Data.csv]

# Fig2B. CDR3 length distribution
Sample	Length	Count
BP0-117	1	2
BP0-117	3	1
BP0-117	5	1
BP0-117	6	5
BP0-117	7	321
BP0-117	8	147
BP0-117	9	307
BP0-117	10	485
BP0-117	11	758
BP0-117	12	825
BP0-117	13	806
BP0-117	14	1285
BP0-117	15	1010
BP0-117	16	1284
BP0-117	17	2008
BP0-117	18	1760
BP0-117	19	1420
BP0-117	20	888
BP0-117	21	746
BP0-117	22	456
BP0-117	23	379
BP0-117	24	182
BP0-117	25	120
BP0-117	26	78
BP0-117	27	34
BP0-117	28	23
BP0-117	29	10
BP0-117	30	6
BP0-117	31	2
BP0-8119	1	1
BP0-8119	2	1
BP0-8119	4	1
BP0-8119	6	2
BP0-8119	7	332
BP0-8119	8	118
BP0-8119	9	273
BP0-8119	10	360
BP0-8119	11	613
BP0-8119	12	629
BP0-8119	13	734
BP0-8119	14	1087
BP0-8119	15	858
BP0-8119	16	1059
BP0-8119	17	1751
BP0-8119	18	1496
BP0-8119	19	1216
BP0-8119	20	842
BP0-8119	21	744
BP0-8119	22	417
BP0-8119	23	366
BP0-8119	24	172
BP0-8119	25	127
BP0-8119	26	64
BP0-8119	27	24
BP0-8119	28	14
BP0-8119	29	6
BP0-8119	30	4
BP0-8119	31	1
BP1-117	2	2
BP1-117	3	2
BP1-117	4	2
BP1-117	5	1
BP1-117	6	5
BP1-117	7	228
BP1-117	8	156
BP1-117	9	526
BP1-117	10	486
BP1-117	11	1115
BP1-117	12	992
BP1-117	13	1166
BP1-117	14	2989
BP1-117	15	1800
BP1-117	16	2747
BP1-117	17	3404
BP1-117	18	6370
BP1-117	19	6741
BP1-117	20	4577
BP1-117	21	5580
BP1-117	22	3039
BP1-117	23	2218
BP1-117	24	1026
BP1-117	25	730
BP1-117	26	389
BP1-117	27	223
BP1-117	28	89
BP1-117	29	67
BP1-117	30	20
BP1-117	31	5
BP1-117	32	2
BP1-117	33	1
BP1-117	36	1
BP1-8119	1	1
BP1-8119	4	3
BP1-8119	5	2
BP1-8119	6	4
BP1-8119	7	178
BP1-8119	8	114
BP1-8119	9	174
BP1-8119	10	300
BP1-8119	11	420
BP1-8119	12	680
BP1-8119	13	1577
BP1-8119	14	1839
BP1-8119	15	1073
BP1-8119	16	2108
BP1-8119	17	2585
BP1-8119	18	5186
BP1-8119	19	4861
BP1-8119	20	3696
BP1-8119	21	2920
BP1-8119	22	2052
BP1-8119	23	1452
BP1-8119	24	778
BP1-8119	25	478
BP1-8119	26	171
BP1-8119	27	83
BP1-8119	28	27
BP1-8119	29	8
BP1-8119	30	3
BP1-8119	31	1
BP2-117	7	20
BP2-117	8	1
BP2-117	9	15
BP2-117	10	3
BP2-117	11	14
BP2-117	12	27
BP2-117	13	16
BP2-117	14	17
BP2-117	15	385
BP2-117	16	57
BP2-117	17	105
BP2-117	18	68
BP2-117	19	88
BP2-117	20	211
BP2-117	21	27
BP2-117	22	10
BP2-117	23	168
BP2-117	24	14
BP2-117	25	3
BP2-117	27	1
BP2-117	28	1
BP2-117	29	1
BP2-8119	7	39
BP2-8119	8	1
BP2-8119	9	7
BP2-8119	10	8
BP2-8119	11	16
BP2-8119	12	32
BP2-8119	13	16
BP2-8119	14	13
BP2-8119	15	245
BP2-8119	16	63
BP2-8119	17	79
BP2-8119	18	57
BP2-8119	19	102
BP2-8119	20	152
BP2-8119	21	28
BP2-8119	22	11
BP2-8119	23	164
BP2-8119	24	7
BP2-8119	25	9
BP2-8119	26	2
BP2-8119	27	1
BP3-117	1	1
BP3-117	7	174
BP3-117	8	11
BP3-117	9	181
BP3-117	10	87
BP3-117	11	148
BP3-117	12	330
BP3-117	13	369
BP3-117	14	681
BP3-117	15	3919
BP3-117	16	791
BP3-117	17	679
BP3-117	18	1309
BP3-117	19	1293
BP3-117	20	3761
BP3-117	21	278
BP3-117	22	64
BP3-117	23	4272
BP3-117	24	62
BP3-117	25	212
BP3-117	26	18
BP3-117	27	29
BP3-117	28	92
BP3-117	29	7
BP3-117	31	22
BP3-8119	3	1
BP3-8119	4	1
BP3-8119	7	175
BP3-8119	8	31
BP3-8119	9	90
BP3-8119	10	19
BP3-8119	11	177
BP3-8119	12	299
BP3-8119	13	550
BP3-8119	14	403
BP3-8119	15	3584
BP3-8119	16	425
BP3-8119	17	905
BP3-8119	18	1071
BP3-8119	19	1045
BP3-8119	20	3427
BP3-8119	21	263
BP3-8119	22	63
BP3-8119	23	3535
BP3-8119	24	184
BP3-8119	25	349
BP3-8119	26	7
BP3-8119	27	6
BP3-8119	28	1
BP3-8119	29	8
BP3-8119	31	8
BP4-117	7	46
BP4-117	8	48
BP4-117	9	5
BP4-117	10	2
BP4-117	11	61
BP4-117	12	177
BP4-117	13	227
BP4-117	14	311
BP4-117	15	2412
BP4-117	16	428
BP4-117	17	268
BP4-117	18	1215
BP4-117	19	1332
BP4-117	20	777
BP4-117	21	174
BP4-117	22	290
BP4-117	23	3138
BP4-117	24	70
BP4-117	25	200
BP4-117	26	4
BP4-117	27	1
BP4-117	29	1
BP4-117	30	1
BP4-117	31	6
BP4-8119	2	1
BP4-8119	7	219
BP4-8119	8	19
BP4-8119	9	188
BP4-8119	10	50
BP4-8119	11	106
BP4-8119	12	178
BP4-8119	13	193
BP4-8119	14	521
BP4-8119	15	2471
BP4-8119	16	644
BP4-8119	17	1621
BP4-8119	18	889
BP4-8119	19	1362
BP4-8119	20	2282
BP4-8119	21	643
BP4-8119	22	396
BP4-8119	23	2682
BP4-8119	24	184
BP4-8119	25	69
BP4-8119	26	23
BP4-8119	27	11
BP4-8119	28	7
BP4-8119	29	5
BP4-8119	30	1
BP4-8119	31	7
Library	5	1
Library	6	3
Library	7	115
Library	8	74
Library	9	187
Library	10	241
Library	11	457
Library	12	601
Library	13	697
Library	14	1238
Library	15	1071
Library	16	1398
Library	17	1997
Library	18	2565
Library	19	2264
Library	20	1763
Library	21	1503
Library	22	1006
Library	23	985
Library	24	384
Library	25	280
Library	26	169
Library	27	75
Library	28	49
Library	29	24
Library	30	7
Library	31	5
Library	32	1
