# Supplementary material for: Simultaneous selection of nanobodies for accessible epitopes on immune cells in the tumor microenvironment
Source: Nat Commun. 2023 Nov 17;14:7473. doi: 10.1038/s41467-023-43038-z (PMC10656474; doi:10.1038/s41467-023-43038-z)
Supplement: Supplementary file 4 — Source Data [file 41467_2023_43038_MOESM4_ESM.zip › Fig3E_Source_Data.csv]

	cloneId	cloneCount	aaSeqImputedCDR3	NGS.VHHs
113683	BP3-4	15158	CALDRNHCGDYLSPNRMHGW	NGS only
113684	BP3-4	14321	CAARSSSANLYFTPASYEYW	NGS only
113685	BP3-4	12476	CAPRCTVLGPPGSAW	NGS only
113687	BP3-4	6065	CYADEVWGRLADVFW	NGS only
113690	BP3-4	3232	CLIDSENVNCKDKLFGLRGTTPRCR	NGS only
113691	BP3-4	2769	CAASWKPYTKGIADYAYW	NGS only
113694	BP3-4	1397	CASQGKLAGRYDLW	NGS only
113696	BP3-4	1317	CATDALSDGDDFQLFGRYYFKSW	NGS only
113698	BP3-4	1276	CATNSIWDE_HWRNYDYW	NGS only
113699	BP3-4	1247	CAAVQSWGKMGASSYRYW	NGS only
113700	BP3-4	1123	CNAIEVVTTTLDREIW	NGS only
113701	BP3-4	1103	CAADPTDGCSEYLTEHRLEKYSW	NGS only
113702	BP3-4	1076	CAVCVYSDNPECRGDYW	NGS only
113703	BP3-4	996	CAGQSVRNDGYDYW	NGS only
113707	BP3-4	833	CATTRLWSVYTRDYDYW	NGS only
113709	BP3-4	817	CNADILGYVRFTFW	NGS only
113710	BP3-4	815	CAADKAVVHCREYQVLLRAITTYPYDYQ	NGS only
113713	BP3-4	669	CAADTYGLRDYW	NGS only
113716	BP3-4	605	CNFRAYW	NGS only
113718	BP3-4	591	CAKVRDYSDYVYEYDYW	NGS only
113720	BP3-4	552	CYARLLSDYW	NGS only
113721	BP3-4	552	CQADRVLRRGPDARPLEYW	NGS only
113723	BP3-4	540	CTVDQTGSDRFGPW	NGS only
113724	BP3-4	535	CATDDLCVLSANYFDSW	NGS only
113732	BP3-4	481	CAADPHTGSYDYW	NGS only
113733	BP3-4	481	CNAQRHLTPWSW	NGS only
113734	BP3-4	471	CAPGCTVLGPPGSAW	NGS only
113735	BP3-4	469	CNAGGSFEYGPYDYW	NGS only
113736	BP3-4	458	CAARPPRTSNYDYW	NGS only
113738	BP3-4	442	CAAVVGLLCYSVPDYFGSW	NGS only
113739	BP3-4	418	CNLPAALKKPERAYW	NGS only
113740	BP3-4	414	CAGPPPTYDYW	NGS only
113742	BP3-4	394	CAAGNGLQRLTTGNPDYW	NGS only
113743	BP3-4	393	CNADPFLAPEGEVW	NGS only
113747	BP3-4	378	CAATRPVFTRSPITYDFW	NGS only
113751	BP3-4	355	CAADPKFRDSVYCFGRMLQYKTW	NGS only
113753	BP3-4	350	CQRGWRLSQDPR	NGS only
113758	BP3-4	304	CAADRLFRKMVAVTPGYR	NGS only
113759	BP3-4	304	CNADIRRFDIGAWAGDYW	NGS only
113760	BP3-4	296	CGAREPHRVKHHYNFR	NGS only
113771	BP3-4	252	CNLLTWW	NGS only
113772	BP3-4	251	CGAPLLGSW	NGS only
113774	BP3-4	248	CHYFRGNYW	NGS only
113777	BP3-4	234	CAADREGRGGWTTTGYDYW	NGS only
113779	BP3-4	229	CWVDEKSWCPHRYDRW	NGS only
113783	BP3-4	219	CATPAGCTKKGSGPYVGDW	NGS only
113789	BP3-4	201	CAARRTFLPTAPNYDYW	NGS only
113793	BP3-4	196	CKAEGIIIGAYW	NGS only
113797	BP3-4	186	CNALSSWGLDYW	NGS only
113800	BP3-4	184	CAIGGSIGPLRSAGRYDYW	NGS only
113802	BP3-4	181	CAAGSYDYRDSGYAYW	NGS only
113805	BP3-4	176	CTALDVR	NGS only
113810	BP3-4	170	CTANLNWSRALRAEYDYW	NGS only
113812	BP3-4	166	CAASLDWLALSHRADYW	NGS only
113817	BP3-4	160	CAARAVASGCYPGEFQYDYW	NGS only
113820	BP3-4	157	CKSRIVEMLSERRRTTGDYW	NGS only
113834	BP3-4	146	CAARSQVLIRWQSLSENPCVYDGMDYW	NGS only
113835	BP3-4	145	CAAASGYGLRPTGMSEPDYW	NGS only
113839	BP3-4	142	CNAFPNGVDYW	NGS only
113848	BP3-4	138	CNAKFQDIVGYEYDSW	NGS only
113859	BP3-4	130	CALEQEAHYGHILWGDYW	NGS only
113867	BP3-4	124	CVKGPRPLSLRDGER	NGS only
113892	BP3-4	106	CAAEEENGGAEYWGFW	NGS only
113902	BP3-4	101	CAANVRGFCNDYWCGPYDYE	NGS only
113906	BP3-4	100	CAADLWGTGRARSGYEFW	NGS only
113909	BP3-4	99	CHARVHEWRSGGLRDYW	NGS only
113910	BP3-4	98	CTAGLTIDYDRASYKYI	NGS only
113915	BP3-4	97	CAARQRIDFGYW	NGS only
113916	BP3-4	97	CATAEGPVVDFDFGYDYW	NGS only
113926	BP3-4	95	CAAYQDGSNCQWIGYW	NGS only
113930	BP3-4	93	CAIDALFSRLRIGRAATW	NGS only
113942	BP3-4	90	CATENLRG_RNGINW*G	NGS only
113945	BP3-4	89	CASTGRPYFTERHASRYDIW	NGS only
113952	BP3-4	88	CAADPKFRASLYCFGRMLQYKTW	NGS only
113955	BP3-4	87	CAAVEAWGSTCRMTYEEDFW	NGS only
113958	BP3-4	86	CATAPTYTKIRTGAITYW	NGS only
113959	BP3-4	86	CAASSRWPPLRTFEYEYW	NGS only
113961	BP3-4	85	CAAGSSRWSTLGRDYENW	NGS only
113967	BP3-4	84	CATDFSLYFCHKGTWKTLWLKDNGYW	NGS only
113974	BP3-4	82	CASNLLRDNDRVRAYDYR	NGS only
113976	BP3-4	81	CAGPSPSFDYW	NGS only
113979	BP3-4	80	CAKNQGGTVVMWDYYGMDYW	NGS only
113980	BP3-4	80	CNFASHQPNRGLGYW	NGS only
113985	BP3-4	79	CAADPKFRGSLYCFGRMLQYKTW	NGS only
113987	BP3-4	78	CNAGGDWFRPGDFW	NGS only
113996	BP3-4	77	CNAELDHPFRDDTLHYW	NGS only
114000	BP3-4	76	CNADLGWYDSLISDYW	NGS only
114006	BP3-4	75	CAAGRSSVISQSLYDYW	NGS only
114012	BP3-4	74	CAANDAVIGVAYKYW	NGS only
114020	BP3-4	73	CASSDWLSSATPAHYRYF	NGS only
114030	BP3-4	72	CHAQSLYRNREQW	NGS only
114035	BP3-4	70	CAAGKGYGLGIDYRWYDYW	NGS only
114038	BP3-4	70	CNVDLFVNDYERRGYW	NGS only
114044	BP3-4	69	CAAGEVDTWQRVGYQYW	NGS only
114053	BP3-4	68	CNFAPLQPNRGLGYW	NGS only
114058	BP3-4	68	CAADPKYRDSLYCFGRMLQYKTW	NGS only
114072	BP3-4	66	CNFASLQPSRGLGYW	NGS only
114078	BP3-4	65	CAAGAPAYSGRYYVEDEYHYW	NGS only
114083	BP3-4	64	CANRGNGGW	NGS only
114088	BP3-4	63	CAATTMWAVWVSVYDYW	NGS only
114096	BP3-4	62	CVADRSRRTVVDATGYW	NGS only
114103	BP3-4	62	CAADPKFRDSLYCFGRMLQYRTW	NGS only
114113	BP3-4	60	CKAAKWVGGRGYW	NGS only
114124	BP3-4	59	CNVVGGLPRPW	NGS only
114130	BP3-4	59	CAADPKFRDSLYCFGQMLQYKTW	NGS only
114132	BP3-4	59	CAADPKFRDSLYCFGRMLRYKTW	NGS only
114133	BP3-4	58	CAADSGGDRYDYW	NGS only
114155	BP3-4	57	CAAGPKFRDSLYCFGRMLQYKTW	NGS only
114160	BP3-4	56	CAVRTFLIPTVYEYDYR	NGS only
114162	BP3-4	56	CYAAVRPWSSSIRHNDYW	NGS only
114163	BP3-4	56	CNVKIWSINFW	NGS only
114172	BP3-4	55	CAADPKFRDSLYCFGRMLQYKAW	NGS only
114176	BP3-4	54	CYADVDEMTDNTGDRLAYRTVKLW	NGS only
114199	BP3-4	53	CAADPKFRDSLYCFGRML*YKTW	NGS only
114204	BP3-4	52	CNKRPAFGSW	NGS only
114205	BP3-4	52	CHGGLRGGLLGSW	NGS only
114215	BP3-4	51	CVAYPTRTSLRAPDSW	NGS only
114227	BP3-4	50	CAADGTGERARVTLTSWKFW	NGS only
114242	BP3-4	50	CAADQKFRDSLYCFGRMLQYKTW	NGS only
114270	BP3-4	48	CNGKMGPGWWGDEHDYW	NGS only
114297	BP3-4	47	CAADPKFRDSLYCLGRMLQYKTW	NGS only
114306	BP3-4	46	CNVQTEIPRGVFW	NGS only
114316	BP3-4	46	CAADPKFRDSSYCFGRMLQYKTW	NGS only
114323	BP3-4	46	CALDRNHCGDYLSHNRMHGW	NGS only
114334	BP3-4	45	CAADPEFRDSLYCFGRMLQYKTW	NGS only
114340	BP3-4	45	CAADPKFRDSLYCFGRMSQYKTW	NGS only
114341	BP3-4	45	CAADPNFRDSLYCFGRMLQYKTW	NGS only
114368	BP3-4	44	CAADPRFRDSLYCFGRMLQYKTW	NGS only
114377	BP3-4	43	CNYVPPPTSTRGYW	NGS only
114378	BP3-4	43	CWAHDNDFVGVRDYW	NGS only
114381	BP3-4	43	CNFASPQPNRGLGYW	NGS only
114386	BP3-4	43	CAADPKFRDSLYCFGRMLQCKTW	NGS only
114391	BP3-4	43	CALARNHCGDYLSPNRMHGW	NGS only
114394	BP3-4	42	CAARSVSGYEYDFW	NGS only
114402	BP3-4	42	CNAEMGDYGSFEYASW	NGS only
114404	BP3-4	42	CNCASLQPNRGLGYW	NGS only
114405	BP3-4	42	CNFASLRPNRGLGYW	NGS only
114415	BP3-4	41	CAANAYGSLQDDRFKSW	NGS only
114419	BP3-4	41	CNAKFITLDYW	NGS only
114425	BP3-4	41	CAPRCKVLGPPGSAW	NGS only
114430	BP3-4	41	CAADPKLRDSLYCFGRMLQYKTW	NGS only
114431	BP3-4	41	CAADPKSRDSLYCFGRMLQYKTW	NGS only
114432	BP3-4	41	CAADPKFRDSLHCFGRMLQYKTW	NGS only
114433	BP3-4	41	CAADPKFRDSLYCFGRVLQYKTW	NGS only
114437	BP3-4	40	CAARIWGSAPKYDYW	NGS only
114464	BP3-4	39	CNSASLQPNRGLGYW	NGS only
114472	BP3-4	39	CAADPKFRDSLYRFGRMLQYKTW	NGS only
114473	BP3-4	39	CAADPKFRDSLSCFGRMLQYKTW	NGS only
114474	BP3-4	39	CVADPKFRDSLYCFGRMLQYKTW	NGS only
114482	BP3-4	38	CAVHSRSGAYLDAGSYEYW	NGS only
114484	BP3-4	38	CATDRSTSWGLRRESGDYDVW	NGS only
114488	BP3-4	38	CKDYPSGNW	NGS only
114495	BP3-4	38	CNFASLQPDRGLGYW	NGS only
114506	BP3-4	38	CAADPKFRDSLYCFGRMLQHKTW	NGS only
114507	BP3-4	38	CAADPKFRDSLYCFGWMLQYKTW	NGS only
114512	BP3-4	37	CALDSLRRWPPQYDYW	NGS only
114513	BP3-4	37	CAADDILTGGSHWDYW	NGS only
114530	BP3-4	37	CNFASLQPNHGLGYW	NGS only
114544	BP3-4	36	CAGRWGYGLGYFRKAQYDYW	NGS only
114545	BP3-4	36	CAARSSSANLYFTPASYGYW	NGS only
114549	BP3-4	36	CAADREVWLGDPDEEHQSPNEFEYW	NGS only
114551	BP3-4	36	CEARSWNGFDYR	NGS only
114560	BP3-4	36	CYADGEDSDYAPPWIAW	NGS only
114568	BP3-4	36	CAADLVVTSTDCSEYPSYW	NGS only
114570	BP3-4	36	CAADPKFRDSLYCSGRMLQYKTW	NGS only
114574	BP3-4	36	CALGRNHCGDYLSPNRMHGW	NGS only
114582	BP3-4	35	CNTAGDYW	NGS only
114586	BP3-4	35	CKFASLQPNRGLGYW	NGS only
114599	BP3-4	35	CAADPKFRDSLCCFGRMLQYKTW	NGS only
114604	BP3-4	34	CNVQMDYPKTRNYW	NGS only
114609	BP3-4	34	CYADQYYSGTLHDWW	NGS only
114615	BP3-4	34	CAAAGTIPGLGYGGLDPQFYDYW	NGS only
114619	BP3-4	34	CAADPKFRDSLYCFGRTLQYKTW	NGS only
114626	BP3-4	34	CAADPKFHDSLYCFGRMLQYKTW	NGS only
114653	BP3-4	33	CAADPKFRDSL_LFWSDVAV*DL	NGS only
114657	BP3-4	33	CAADPKFRDSLYCFGRMLQYKTR	NGS only
114658	BP3-4	33	CAADPKFRDGLYCFGRMLQYKTW	NGS only
114668	BP3-4	32	CVVDPQLHRLRTGEYELG	NGS only
114669	BP3-4	32	CVAGWIDAGTEQGDYRFW	NGS only
114675	BP3-4	32	CQGVLNSKNYW	NGS only
114698	BP3-4	32	CAVDPKFRDSLYCFGRMLQYKTW	NGS only
114705	BP3-4	31	CVADEGVVVSEGFDYW	NGS only
114712	BP3-4	31	RNFASLQPNRGLGYW	NGS only
114720	BP3-4	31	CAADPKFCDSLYCFGRMLQYKTW	NGS only
114731	BP3-4	31	CALDRNHCGDYLSPNRMRGW	NGS only
114762	BP3-4	30	CAADPKFRDSLYCFSRMLQYKTW	NGS only
114784	BP3-4	29	CAARSSSANSYFTPASYEYW	NGS only
114789	BP3-4	29	CGAGPGRLDYTIW	NGS only
114796	BP3-4	29	CNFASLQPNRGPGYW	NGS only
114829	BP3-4	29	CALDRNHCGDYLSPSRMHGW	NGS only
114877	BP3-4	28	CVLDRNHCGDYLSPNRMHGW	NGS only
114882	BP3-4	27	CAVFRSGDYYEGQFNLVDTW	NGS only
114884	BP3-4	27	CAAGGRFVVSYNRADYW	NGS only
114930	BP3-4	27	CALDRSHCGDYLSPNRMHGW	NGS only
114937	BP3-4	26	CAARSSSADLYFTPASYEYW	NGS only
114944	BP3-4	26	CNVVKYREVPDYW	NGS only
114949	BP3-4	26	GNFASLQPNRGLGYW	NGS only
114950	BP3-4	26	CNLASLQPNRGLGYW	NGS only
114969	BP3-4	26	CTADPKFRDSLYCFGRMLQYKTW	NGS only
114989	BP3-4	25	CAARPSSANLYFTPASYEYW	NGS only
115029	BP3-4	25	CAADPKFRNSLYCFGRMLQYKTW	NGS only
115039	BP3-4	24	CAAKYSGSVWNGW	NGS only
115049	BP3-4	24	CAARSSSANLYFAPASYEYW	NGS only
115064	BP3-4	24	CHLRNVHFNADYW	NGS only
115102	BP3-4	24	CAADSKFRDSLYCFGRMLQYKTW	NGS only
115114	BP3-4	23	CAAGRGTPGSGEYAYW	NGS only
115140	BP3-4	23	CDFASLQPNRGLGYW	NGS only
115152	BP3-4	23	CAADPKFRDSLYCCGRMLQYKTW	NGS only
115167	BP3-4	23	CALDQNHCGDYLSPNRMHGW	NGS only
115180	BP3-4	22	CAAVPDELLPAPAYEYDYW	NGS only
115190	BP3-4	22	CAARSSSANLYLTPASYEYW	NGS only
115191	BP3-4	22	CAARSSSANLYFTPASYKYW	NGS only
115193	BP3-4	22	CAARSSSANLYFPPASYEYW	NGS only
115204	BP3-4	22	CATENLRG_RNGINWW	NGS only
115205	BP3-4	22	CATDPKFRDSLYCFGRMLQYKTW	NGS only
115206	BP3-4	22	CATGQTAGLVQGDDYW	NGS only
115217	BP3-4	22	CNFASLQPNRGLGHW	NGS only
115219	BP3-4	22	CNFVSLQPNRGLGYW	NGS only
115224	BP3-4	22	CVAHQLSGTLTQGDYEYR	NGS only
115248	BP3-4	22	CAADPKFRDSLYCFGRMLQYKT*	NGS only
115254	BP3-4	22	RALDRNHCGDYLSPNRMHGW	NGS only
115256	BP3-4	22	CALDRNHCGGYLSPNRMHGW	NGS only
115257	BP3-4	22	CALD*NHCGDYLSPNRMHGW	NGS only
115265	BP3-4	21	CAASWLWTTGRDNYNYW	NGS only
115274	BP3-4	21	CAARSSSANLYFTPAPYEYW	NGS only
115305	BP3-4	21	CAANPKFRDSLYCFGRMLQYKTW	NGS only
115308	BP3-4	21	CAADWGPGGRCGQGDYW	NGS only
115321	BP3-4	21	CALDRDHCGDYLSPNRMHGW	NGS only
115330	BP3-4	20	CAARWGTTGSNPHEYTHW	NGS only
115345	BP3-4	20	CAARSSPANLYFTPASYEYW	NGS only
115346	BP3-4	20	CAARSSSANLYSTPASYEYW	NGS only
115352	BP3-4	20	CAARSSSANLYFTPVSYEYW	NGS only
115353	BP3-4	20	CAARSSSANLYFTLASYEYW	NGS only
115354	BP3-4	20	CAARSSSANLCFTPASYEYW	NGS only
115362	BP3-4	20	CVAHGAYYQDMAHW	NGS only
115378	BP3-4	20	CNFASL*PNRGLGYW	NGS only
115406	BP3-4	20	CAADPKFRDSLYCFDRMLQYKTW	NGS only
115409	BP3-4	20	CAADLKFRDSLYCFGRMLQYKTW	NGS only
115414	BP3-4	20	CALDRNHCGDYLSPNRMHGR	NGS only
115422	BP3-4	19	CAASRSGVTTFVDYW	NGS only
115424	BP3-4	19	CVARQGGISIAGKGEQNYW	NGS only
115448	BP3-4	19	CAADRIWRVVRTTTPNPADVEYW	NGS only
115461	BP3-4	19	CNFASLQPNCGLGYW	NGS only
115483	BP3-4	19	CAADPKFRDNLYCFGRMLQYKTW	NGS only
115498	BP3-4	19	CALDRNHCGDYLPPNRMHGW	NGS only
115507	BP3-4	18	CAARMLLHATWDYW	NGS only
115519	BP3-4	18	CAARSSSANLHFTPASYEYW	NGS only
115539	BP3-4	18	CTRGSIVMDYW	NGS only
115555	BP3-4	18	CNFASLQPNRRLGYW	NGS only
115556	BP3-4	18	CNFASLQPNRGLEYW	NGS only
115557	BP3-4	18	CNFASLQPNRGLGYR	NGS only
115559	BP3-4	18	CNFASLQLNRGLGYW	NGS only
115574	BP3-4	18	CAPRCTVLGPPGSAR	NGS only
115591	BP3-4	18	CAADPKFRDSLYCFGRILQYKTW	NGS only
115602	BP3-4	18	CALDRNHCGDYLSPNRIHGW	NGS only
115616	BP3-4	17	CAARSSSANVYFTPASYEYW	NGS only
115628	BP3-4	17	CARSLAACSGDGCYTRALEYNQW	NGS only
115629	BP3-4	17	CARSFAAYSGDGCYTRALEYNQW	NGS only
115635	BP3-4	17	CYLRTLRPDPYW	NGS only
115639	BP3-4	17	CYADGVWGRLADVFW	NGS only
115641	BP3-4	17	CAADRLWARLRSGSPRLL	NGS only
115651	BP3-4	17	CNFASLQPNRELGYW	NGS only
115652	BP3-4	17	CNFASLQPNRGLGY*	NGS only
115656	BP3-4	17	CNFASLQSNRGLGYW	NGS only
115682	BP3-4	17	CAPRCTVPGPPGSAW	NGS only
115691	BP3-4	17	CAADPKFRDSLYYFGRMLQYKTW	NGS only
115713	BP3-4	17	CALDRNHRGDYLSPNRMHGW	NGS only
115722	BP3-4	17	CAATHRTDYVGCDEKVMDYW	NGS only
115740	BP3-4	16	RAARSSSANLYFTPASYEYW	NGS only
115745	BP3-4	16	CAARKYFAARNYNRSVIYDYW	NGS only
115753	BP3-4	16	CARSFAARSGDGCYTRALEYNQW	NGS only
115754	BP3-4	16	CARSFAACPGDGCYTRALEYNQW	NGS only
115764	BP3-4	16	CAQAPTSRPEMVVNPQTPDDYGFW	NGS only
115765	BP3-4	16	CAASFRFGGSWYGNSGPTGYARNYDSW	NGS only
115769	BP3-4	16	CGTRTSGAWGQPTDSDYL	NGS only
115779	BP3-4	16	CNFASLQPNRGLGCW	NGS only
115796	BP3-4	16	CAPRRTVLGPPGSAW	NGS only
115797	BP3-4	16	CAPRCTALGPPGSAW	NGS only
115798	BP3-4	16	CAPRCTVLGPPESAW	NGS only
115810	BP3-4	16	CAADPKFRDSLYCFGRRLQYKTW	NGS only
115833	BP3-4	16	CALDRNHCGDYLSPNRVHGW	NGS only
115835	BP3-4	15	CAAGGRIARTSDAYDAW	NGS only
115836	BP3-4	15	CLAKKGMAISTNYNYR	NGS only
115837	BP3-4	15	CAASSVGVPQTITWDYW	NGS only
115843	BP3-4	15	CAIDTHHLSGNRRADEYEFW	NGS only
115855	BP3-4	15	CAARSSSANLYFTSASYEYW	NGS only
115874	BP3-4	15	CHARSPIIKLYEYW	NGS only
115878	BP3-4	15	CVVDPTFGMGHVPIAYEFDYW	NGS only
115909	BP3-4	15	CAPRCTVLGPPGSTW	NGS only
115911	BP3-4	15	CVPRCTVLGPPGSAW	NGS only
115926	BP3-4	15	CAAEPKFRDSLYCFGRMLQYKTW	NGS only
115927	BP3-4	15	CAADPKFRDRLYCFGRMLQYKTW	NGS only
115929	BP3-4	15	CAADPKFRDSLYCFGRMLQYETW	NGS only
115933	BP3-4	15	CAEDSVQYAYDCRLGSVPMFKSW	NGS only
115942	BP3-4	15	CALDRNHCGDYSSPNRMHGW	NGS only
115943	BP3-4	15	CALDRNHCGDYLSPNRTHGW	NGS only
115962	BP3-4	14	CAAQSSSANLYFTPASYEYW	NGS only
115967	BP3-4	14	CAARSSSANLYFMPASYEYW	NGS only
115969	BP3-4	14	CAA*SSSANLYFTPASYEYW	NGS only
115984	BP3-4	14	CARSFAACSGGGCYTRALEYNQW	NGS only
115985	BP3-4	14	CARGFAACSGDGCYTRALEYNQW	NGS only
115995	BP3-4	14	CAAGRLAVVAGGFGSW	NGS only
115997	BP3-4	14	CAAESVPTRKLVGLA_LHLRRVRIYGMDYW	NGS only
116009	BP3-4	14	CYAAEVWGRLADVFW	NGS only
116022	BP3-4	14	CNFTSLQPNRGLGYW	NGS only
116026	BP3-4	14	CNFASFQPNRGLGYW	NGS only
116040	BP3-4	14	CAPRCTVLDPPGSAW	NGS only
116057	BP3-4	14	CAADPKFRDSLYCFGRMLQYKIW	NGS only
116061	BP3-4	14	CAAVRTRFHDSASVGADCRLESLYTVW	NGS only
116062	BP3-4	14	CAADPKFRDSLYWFGRMLQYKTW	NGS only
116075	BP3-4	14	CALDRNHCGDYLSPNRMNGW	NGS only
116076	BP3-4	14	CALDRNHCGDYLSPNCMHGW	NGS only
116086	BP3-4	13	CAAGPFGTIPVVYDYW	NGS only
116100	BP3-4	13	YAARSSSANLYFTPASYEYW	NGS only
116101	BP3-4	13	CAARSSSANLYFTPASHEYW	NGS only
116103	BP3-4	13	CAARSSSANLYFTPALYEYW	NGS only
116104	BP3-4	13	CAARFSSANLYFTPASYEYW	NGS only
116112	BP3-4	13	CASNTYISGDYYYRPSGYDFW	NGS only
116119	BP3-4	13	CARSFATCSGDGCYTRALEYNQW	NGS only
116137	BP3-4	13	CAKVLYISGTYYYDYW	NGS only
116140	BP3-4	13	CYGEMIPKNGYW	NGS only
116146	BP3-4	13	CNAESLFRASDPKYDYRDTHW	NGS only
116153	BP3-4	13	CNYASLQPNRGLGYW	NGS only
116154	BP3-4	13	CNFATLQPNRGLGYW	NGS only
116177	BP3-4	13	CAPRCTVLSPPGSAW	NGS only
116179	BP3-4	13	CAPRCTVLGPSGSAW	NGS only
116180	BP3-4	13	CAPRCTVFGPPGSAW	NGS only
116196	BP3-4	13	CAADPKFRDSMYCFGRMLQYKTW	NGS only
116199	BP3-4	13	CAAVPKFRDSLYCFGRMLQYKTW	NGS only
116212	BP3-4	13	YALDRNHCGDYLSPNRMHGW	NGS only
116213	BP3-4	13	CTLDRNHCGDYLSPNRMHGW	NGS only
116214	BP3-4	13	CALDRNHCGNYLSPNRMHGW	NGS only
116215	BP3-4	13	CALDRNHCGDYLSPNRMHDW	NGS only
116219	BP3-4	13	CALDRNHCGDYLSPNRMYGW	NGS only
116220	BP3-4	13	CALDRNHCGDYLSPDRMHGW	NGS only
116233	BP3-4	12	CAATPMQLSRDKRQYDYW	NGS only
116236	BP3-4	12	CAARPRGGSWPTYLRWDYW	NGS only
116240	BP3-4	12	CAADTDRLMSIRDYDYAYW	NGS only
116259	BP3-4	12	CAARSSSANLYFTPASYEYR	NGS only
116262	BP3-4	12	CAARSSSANLYFTPASCEYW	NGS only
116263	BP3-4	12	CVARSSSANLYFTPASYEYW	NGS only
116282	BP3-4	12	CARSFAACSGDGCYTRALKYNQW	NGS only
116290	BP3-4	12	CAAELNSSDYAGFRSRQLSSYYW	NGS only
116294	BP3-4	12	CAAVLAGTWDPDGPDFGMDSW	NGS only
116299	BP3-4	12	CATESVPTRKLVGLA_LHLRRVRIYGMDYW	NGS only
116338	BP3-4	12	CAADRPSGISRRRLPDFW	NGS only
116341	BP3-4	12	CAPRCTV_RSAGVGL	NGS only
116351	BP3-4	12	CATRCTVLGPPGSAW	NGS only
116381	BP3-4	12	CAADPQFRDSLYCFGRMLQYKTW	NGS only
116401	BP3-4	12	CALDRHHCGDYLSPNRMHGW	NGS only
116417	BP3-4	11	CAADTYIGPMVQSIEYAYW	NGS only
116418	BP3-4	11	CAAKIRSTGWRAESEYDYW	NGS only
116437	BP3-4	11	CAARASSANLYFTPASYEYW	NGS only
116440	BP3-4	11	CAARSSSANLYFTPTSYEYW	NGS only
116444	BP3-4	11	CAARSSSASLYFTPASYEYW	NGS only
116446	BP3-4	11	CAARSSSVNLYFTPASYEYW	NGS only
116466	BP3-4	11	CARSFAACSGDGRYTRALEYNQW	NGS only
116467	BP3-4	11	CARSFAACSGDGYYTRALEYNQW	NGS only
116468	BP3-4	11	CARSFAACSGDGCYTRAPEYNQW	NGS only
116477	BP3-4	11	CAIPRGALAWGKYEIW	NGS only
116478	BP3-4	11	CAADRLWARVVSGSPNSW	NGS only
116485	BP3-4	11	CATRSSSANLYFTPASYEYW	NGS only
116488	BP3-4	11	CLIDSENVNCKDKLFGLRGATPRCR	NGS only
116497	BP3-4	11	CNALTLIRDRNFW	NGS only
116503	BP3-4	11	CYVDEVWGRLADVFW	NGS only
116526	BP3-4	11	CRADYTNEDYGPVEAW	NGS only
116544	BP3-4	11	CAPRCTVLGPPGSA*	NGS only
116547	BP3-4	11	CALRCTVLGPPGSAW	NGS only
116558	BP3-4	11	CAADPKFRDSLYCFGRMVQYKTW	NGS only
116567	BP3-4	11	CAADPKFRDSL_LFGRMLQYKTW	NGS only
116572	BP3-4	11	CAADPKFRDSWYCFGRMLQYKTW	NGS only
116574	BP3-4	11	CAADPKFRVSLYCFGRMLQYKTW	NGS only
116575	BP3-4	11	CAADP*FRDSLYCFGRMLQYKTW	NGS only
116589	BP3-4	11	CALDRNHCGDYLSTNRMHGW	NGS only
116593	BP3-4	11	CALDRNHCGDYLSPNRLHGW	NGS only
116609	BP3-4	10	CAAYLRGSYFRDDSYNYW	NGS only
116619	BP3-4	10	CATGPPGTWPERAHEYKNW	NGS only
116626	BP3-4	10	CAADVDSYSGGEVPGYYEFW	NGS only
116636	BP3-4	10	CAARSSAANLYFTPASYEYW	NGS only
116637	BP3-4	10	CAARSSSTNLYFTPASYEYW	NGS only
116638	BP3-4	10	CAARSSSDNLYFTPASYEYW	NGS only
116639	BP3-4	10	CAARSSSANLYFTPASYEY*	NGS only
116674	BP3-4	10	CAWSFAACSGDGCYTRALEYNQW	NGS only
116686	BP3-4	10	CAADSSLYSSSWVSNPEKYHYW	NGS only
116692	BP3-4	10	LCNRCD_FRGGLR	NGS only
116716	BP3-4	10	CYADEVWGRLADAFW	NGS only
116719	BP3-4	10	CRADLATFRVGSHYTFW	NGS only
116723	BP3-4	10	CNFASLQ_QPWTWIL	NGS only
116732	BP3-4	10	CNFAYLQPNRGLGYW	NGS only
116738	BP3-4	10	CNFASLQPNRGLGYC	NGS only
116739	BP3-4	10	CNFASLQPYRGLGYW	NGS only
116795	BP3-4	10	CAADPKFRDSLY*FGRMLQYKTW	NGS only
116796	BP3-4	10	CAADPKFRDSLYCFGRMLQYKSW	NGS only
116802	BP3-4	10	CAADPKFSDSLYCFGRMLQYKTW	NGS only
116820	BP3-4	10	CALDRNHCSDYLSPNRMHGW	NGS only
116821	BP3-4	10	CALDRNHCGDYLSPNRMHG*	NGS only
116826	BP3-4	10	CALDRNHCGDYLSSNRMHGW	NGS only
116838	BP3-4	9	CNADDFYSHVQYW	NGS only
116849	BP3-4	9	CAADGRDAKLRTGRGDYW	NGS only
116855	BP3-4	9	CAARSSSANL_LHAGVV*VL	NGS only
116858	BP3-4	9	CAATNKPPYRLHRSADYAYW	NGS only
116865	BP3-4	9	CARGSVVYGGASRFRPNNTW	NGS only
116908	BP3-4	9	CARSFAACSGDGCYTRALGYNQW	NGS only
116933	BP3-4	9	CYADEVW_RLADVFW	NGS only
116934	BP3-4	9	CHADEVWGRLADVFW	NGS only
116936	BP3-4	9	CKPIRSGYW	NGS only
116939	BP3-4	9	CNFASLQPNRGLRYW	NGS only
116943	BP3-4	9	CYADEVWGRLADVLW	NGS only
116946	BP3-4	9	CNAVSSTWDRSRNEYW	NGS only
116950	BP3-4	9	CAPEYPIQKVTGQAMIPPLRP	NGS only
116965	BP3-4	9	CNFASLQPNRGFGYW	NGS only
116976	BP3-4	9	CAPRCTVLGPPGPAW	NGS only
116977	BP3-4	9	CAPRCTVLGPPGLAW	NGS only
116978	BP3-4	9	CAPRCTVLGLPGSAW	NGS only
117002	BP3-4	9	CAADPKFRDSLYCYGRMLQYKTW	NGS only
117005	BP3-4	9	CAADLVVTSTYCSEYPGYW	NGS only
117006	BP3-4	9	CVADLVVTSTYCSEYPSYW	NGS only
117015	BP3-4	9	*AADPKFRDSLYCFGRMLQYKTW	NGS only
117016	BP3-4	9	CAEDPKFRDSLYCFGRMLQYKTW	NGS only
117017	BP3-4	9	CAADPKFRDSLYCFGRMMQYKTW	NGS only
117018	BP3-4	9	CAADPKFRDSLYCFGRLLQYKTW	NGS only
117050	BP3-4	8	CATRNSDWNYW	NGS only
117064	BP3-4	8	CAVGYVLTFNAASVDYW	NGS only
117069	BP3-4	8	CAAPWKPYTKGIADYAYW	NGS only
117074	BP3-4	8	CAAEGYGSSWPLVSYDYW	NGS only
117079	BP3-4	8	CAATMSVAPATVANDYDYW	NGS only
117082	BP3-4	8	CAARRTVSPNYIPSEYTYW	NGS only
117089	BP3-4	8	CAARLSSNWYRTEPDEYDSW	NGS only
117109	BP3-4	8	*AARSSSANLYFTPASYEYW	NGS only
117110	BP3-4	8	CTARSSSANLYFTPASYEYW	NGS only
117111	BP3-4	8	CAARSPSANLYFTPASYEYW	NGS only
117112	BP3-4	8	CAARSSSANLYFTTASYEYW	NGS only
117131	BP3-4	8	CARSFAACSGDGCYTRALEHNQW	NGS only
117133	BP3-4	8	CARSFAACSGDGCYTGALEYNQW	NGS only
117153	BP3-4	8	CAQSFAACSGDGCYTRALEYNQW	NGS only
117169	BP3-4	8	CAARAVGSADFNSW	NGS only
117176	BP3-4	8	CAASRIGVSYCSHYSSLGPNFASW	NGS only
117202	BP3-4	8	CYADEVWRRLADVFW	NGS only
117209	BP3-4	8	CHGQIPRTVYETGGDFW	NGS only
117210	BP3-4	8	CTVVGTVSDSGVFDPRDYW	NGS only
117226	BP3-4	8	*NFASLQPNRGLGYW	NGS only
117254	BP3-4	8	CASDGNLFCQGEPSDIGMTHW	NGS only
117272	BP3-4	8	CAPKCTVLGPPGSAW	NGS only
117277	BP3-4	8	CASRCTVLGPPGSAW	NGS only
117290	BP3-4	8	CAADPKFRDSL_LFCRMLQYKTW	NGS only
117291	BP3-4	8	CAADPKFRDSLYCFGRMLLYKTW	NGS only
117309	BP3-4	8	CAADLVVTSTYRSEYPSYW	NGS only
117354	BP3-4	8	CASDRNHCGDYLSPNRMHGW	NGS only
117355	BP3-4	8	CALDRNHYGDYLSPNRMHGW	NGS only
117359	BP3-4	8	CALDRNYCGDYLSPNRMHGW	NGS only
117372	BP3-4	7	CAAEVNPCTYEYDYS	NGS only
117377	BP3-4	7	CAAGGLWSIRPEHYDNW	NGS only
117389	BP3-4	7	CAASWKPYTKGVADYAYW	NGS only
117390	BP3-4	7	CAASWKPCTKGIADYAYW	NGS only
117416	BP3-4	7	CAADRVSAAYRGPVLGYYFW	NGS only
117432	BP3-4	7	GAARSSSANLYFTPASYEYW	NGS only
117433	BP3-4	7	CAERSSSANLYFTPASYEYW	NGS only
117479	BP3-4	7	CTRSFAACSGDGCYTRALEYNQW	NGS only
117480	BP3-4	7	CARNFAACSGDGCYTRALEYNQW	NGS only
117481	BP3-4	7	CARSFADCSGDGCYTRALEYNQW	NGS only
117482	BP3-4	7	CARSFAACTGDGCYTRALEYNQW	NGS only
117489	BP3-4	7	CARSFAACSGDGCYTSALEYNQW	NGS only
117508	BP3-4	7	CAAQTSPGLAGHTVATLDFLYDTW	NGS only
117509	BP3-4	7	CAADPQLAPASTMAFW	NGS only
117510	BP3-4	7	CAADVTRLLLRLKGGHSR	NGS only
117511	BP3-4	7	CAIDSGGTTWSIDDEKEYEIW	NGS only
117516	BP3-4	7	CARDMGTRDNPHDYW	NGS only
117524	BP3-4	7	CLIDSENVNCKDKLFGLRGTAPRCR	NGS only
117525	BP3-4	7	CLIGSENVNCKDKLFGLRGTTPRCR	NGS only
117537	BP3-4	7	CYADEAWGRLADVFW	NGS only
117557	BP3-4	7	CYADEVWGRLTDVFW	NGS only
117559	BP3-4	7	CYADEVWGRLAGVFW	NGS only
117560	BP3-4	7	CYADEVWG*LADVFW	NGS only
117568	BP3-4	7	CAAQLDDSRAARLEYDYW	NGS only
117584	BP3-4	7	YNFASLQPNRGLGYW	NGS only
117600	BP3-4	7	CATVGVCNSRGSTEIDFW	NGS only
117616	BP3-4	7	CAPRCTVLGPPRSAW	NGS only
117645	BP3-4	7	RAADLVVTSTYCSEYPSYW	NGS only
117646	BP3-4	7	CAADLVVTSTYCSE*PSYW	NGS only
117648	BP3-4	7	CAADLVVTGTYCSEYPSYW	NGS only
117656	BP3-4	7	CAADPNSVIVC_CFGRMLQYKTW	NGS only
117663	BP3-4	7	CAADPKFRDSLYCFGRMLEYKTW	NGS only
117664	BP3-4	7	CAADPKFRDSLYCFGRMLPYKTW	NGS only
117665	BP3-4	7	CAADPKFRDSLFCFGRMLQYKTW	NGS only
117684	BP3-4	7	CALDRNHCGDYLSPNHMHGW	NGS only
117687	BP3-4	7	CALDRNHCGDYLSPNRMHVW	NGS only
117688	BP3-4	7	CAFDRNHCGDYLSPNRMHGW	NGS only
117701	BP3-4	6	CAKDRRGDSR	NGS only
117715	BP3-4	6	CAAGAFSTNADAYDSW	NGS only
117723	BP3-4	6	CAAGRYLRRTSADYSYW	NGS only
117732	BP3-4	6	CAASWKPYAKGIADYAYW	NGS only
117776	BP3-4	6	CAARSSTANLYFTPASYEYW	NGS only
117777	BP3-4	6	CAARSSSANLYITPASYEYW	NGS only
117778	BP3-4	6	CAARSSSANLYFTQASYEYW	NGS only
117785	BP3-4	6	CAVRSSSANLYFTPASYEYW	NGS only
117791	BP3-4	6	CAAGRPMYGNNWYQPTSYDYW	NGS only
117792	BP3-4	6	CASRSAYRAVKSEREDAYDYW	NGS only
117819	BP3-4	6	CARSSAACSGDGCYTRALEYNQW	NGS only
117820	BP3-4	6	CARSFAASSGDGCYTRALEYNQW	NGS only
117821	BP3-4	6	CARSFAACSGNGCYTRALEYNQW	NGS only
117822	BP3-4	6	CARSFAACSGDGCHTRALEYNQW	NGS only
117861	BP3-4	6	CASLAFCTFQPPAKHTTW	NGS only
117885	BP3-4	6	CNSDPPMEGYW	NGS only
117886	BP3-4	6	CNVRLRTGRDYW	NGS only
117908	BP3-4	6	CYADEVWGRLADVF*	NGS only
117944	BP3-4	6	CSFASLQPNRGLGYW	NGS only
117955	BP3-4	6	CAPRCTMLGPPGSAW	NGS only
117957	BP3-4	6	CAPRCIVLGPPGSAW	NGS only
117961	BP3-4	6	CAADSASDYYSGSYYLANEYDYW	NGS only
117976	BP3-4	6	CAPRCTVHGPPGSAW	NGS only
117978	BP3-4	6	CAPRCTVLGPPGSDW	NGS only
118011	BP3-4	6	CAADLVVTSTYCSECPSYW	NGS only
118012	BP3-4	6	CAADLVVASTYCSEYPSYW	NGS only
118020	BP3-4	6	CSAESALFDPPVEELGRSAFGYR	NGS only
118030	BP3-4	6	CAADPKFRDSLNCFGRMLQYKTW	NGS only
118031	BP3-4	6	CAADPKFRDSLYCFGRM*QYKTW	NGS only
118033	BP3-4	6	CAADPKFRDSLYCFCRMLQYKTW	NGS only
118066	BP3-4	5	WASQGKLAGRYDLW	NGS only
118100	BP3-4	5	CASAKGMYGRVADAYDYW	NGS only
118114	BP3-4	5	CAASWRPYTKGIADYAYW	NGS only
118126	BP3-4	5	CAGGSGNYYIGPNSMKYW	NGS only
118131	BP3-4	5	CAAKRDWRLLLSVSAYDYW	NGS only
118167	BP3-4	5	CAARTSSANLYFTPASYEYW	NGS only
118168	BP3-4	5	CAARSSSANLYFTPASYEHW	NGS only
118183	BP3-4	5	CAAQSTWDVDDYHNARLYIYW	NGS only
118207	BP3-4	5	CARSFAACSGDGCYTRVLEYNQW	NGS only
118230	BP3-4	5	CARSFAACSGDDCYTRALEYNQW	NGS only
118231	BP3-4	5	CARSFAACSGDGCYTRALEYNQ*	NGS only
118237	BP3-4	5	CARSFAACSGDGCYTRALECNQW	NGS only
118239	BP3-4	5	CVRSFAACSGDGCYTRALEYNQW	NGS only
118261	BP3-4	5	CAMSTLRGPYSTPTIAGDFDSW	NGS only
118275	BP3-4	5	CNAGRLRIW	NGS only
118280	BP3-4	5	CATDWGPGGRCGQGDYW	NGS only
118288	BP3-4	5	CLIDSENVNRKDKLFGLRGTTPRCR	NGS only
118289	BP3-4	5	CLIDSENVSCKDKLFGLRGTTPRCR	NGS only
118290	BP3-4	5	CLIDSENVDCKDKLFGLRGTTPRCR	NGS only
118298	BP3-4	5	CPIDSENVNCKDKLFGLRGTTPRCR	NGS only
118303	BP3-4	5	CNARSGYGGVEVW	NGS only
118332	BP3-4	5	CNLKLFRATAYDYW	NGS only
118348	BP3-4	5	CYTDEVWGRLADVFW	NGS only
118349	BP3-4	5	CYADEVRGRLADVFW	NGS only
118377	BP3-4	5	CNFASLQ_NRGLGYW	NGS only
118378	BP3-4	5	CNFASLQ_QP*LGYW	NGS only
118393	BP3-4	5	SNFASLQPNRGLGYW	NGS only
118394	BP3-4	5	WNFASLQPNRGLGYW	NGS only
118396	BP3-4	5	CNFASIQPNRGLGYW	NGS only
118422	BP3-4	5	CAP*CTVLGPPGSAW	NGS only
118437	BP3-4	5	CAAGQMVGVTGKYDYWGRGTQVTVSSGEESK	NGS only
118457	BP3-4	5	*APRCTVLGPPGSAW	NGS only
118483	BP3-4	5	CAADPKFRDSLYCFRRMLQYKTW	NGS only
118531	BP3-4	5	CAADPKIRDSLYCFGRMLQYKTW	NGS only
118532	BP3-4	5	CAADPKFRDSL*CFGRMLQYKTW	NGS only
118533	BP3-4	5	CAADPKFRDSLYCFGRMLQNKTW	NGS only
118534	BP3-4	5	CAADPKFRDSLYCFGRMLQFKTW	NGS only
118535	BP3-4	5	CAADPKFRYSLYCFGRMLQYKTW	NGS only
118560	BP3-4	5	CELDRNHCGDYLSPNRMHGW	NGS only
118562	BP3-4	5	CALDRNHCGDYISPNRMHGW	NGS only
118563	BP3-4	5	CALDRNHCGDYLSPNRMQGW	NGS only
118615	BP3-4	4	CTAAGVEIMRGKVYDYW	NGS only
118616	BP3-4	4	CAAGKLWTIDPGNYDYW	NGS only
118617	BP3-4	4	CNADKISAATQLHLNVW	NGS only
118638	BP3-4	4	CAAPWKPYTTGIADYAYW	NGS only
118656	BP3-4	4	CAADLGGAWPDLPNYDWW	NGS only
118661	BP3-4	4	CATDLYGLGKQKEDGYENW	NGS only
118665	BP3-4	4	CATSGTYSYSRRADVYDSW	NGS only
118674	BP3-4	4	CASRRSVTKSYYDYDYEYW	NGS only
118697	BP3-4	4	CAARKFGMVASTTPVEYDYW	NGS only
118732	BP3-4	4	CAARSTSANLYFTPASYEYW	NGS only
118733	BP3-4	4	CAARSSSAN*YFTPASYEYW	NGS only
118735	BP3-4	4	CAARSSLANLYFTPASYEYW	NGS only
118753	BP3-4	4	CARSFAACSGD_LLY*SARV*SV	NGS only
118758	BP3-4	4	YARSFAACSGDGCYTRALEYNQW	NGS only
118759	BP3-4	4	CARSFAACSGEGCYTRALEYNQW	NGS only
118760	BP3-4	4	CARSFAACSGDGCYTRALEYNQR	NGS only
118763	BP3-4	4	CARSFAACSGDGCYTRALEYNLW	NGS only
118764	BP3-4	4	CARSFAACSGDGCYARALEYNQW	NGS only
118792	BP3-4	4	CARSFAACSDDGCYTRALEYNQW	NGS only
118793	BP3-4	4	CARSFAACSGDGCYTRAHEYNQW	NGS only
118798	BP3-4	4	CARSFAACSGDGCYTRALEYSQW	NGS only
118799	BP3-4	4	CARSFAACSGDGCYTRALVYNQW	NGS only
118800	BP3-4	4	CARSFAACSGDGCYIRALEYNQW	NGS only
118801	BP3-4	4	CARSFAACLGDGCYTRALEYNQW	NGS only
118831	BP3-4	4	CAAATYSDYYGGSYYYRRQDAYDYW	NGS only
118834	BP3-4	4	CTSLAFCTFQPPAKHTTW	NGS only
118849	BP3-4	4	CNAGWTRTGPGRIW	NGS only
118855	BP3-4	4	CAADRFNYCSELAPAHFDHW	NGS only
118866	BP3-4	4	CLIDSENVNCKDRLFGLRGTTPRCR	NGS only
118910	BP3-4	4	CEARSW_MGLTTG	NGS only
118914	BP3-4	4	CNARGSTRRDYW	NGS only
118916	BP3-4	4	CHGVSPPPYKQYW	NGS only
118917	BP3-4	4	CNVNLWRLGVQYEYW	NGS only
118934	BP3-4	4	CYEDEVWGRLADVFW	NGS only
118936	BP3-4	4	CYADEV*GRLADVFW	NGS only
118937	BP3-4	4	CYADEVWGQLADVFW	NGS only
118938	BP3-4	4	CYADEVWGRLADVSW	NGS only
118950	BP3-4	4	CNIKRRYNAQLSYDYW	NGS only
118993	BP3-4	4	CNFASLQPNRGL*YW	NGS only
118994	BP3-4	4	CNFASLQPNLGLGYW	NGS only
119000	BP3-4	4	CNIATEAGTLNSWYPPPRSW	NGS only
119003	BP3-4	4	CAADRLQWRTAQDMGVSPAADFVSR	NGS only
119019	BP3-4	4	CAAASRFSQLVQRDKYDYW	NGS only
119032	BP3-4	4	CATDALSDGDDFQLFGRYYFKSR	NGS only
119035	BP3-4	4	CATGALSDGDDFQLFGRYYFKSW	NGS only
119054	BP3-4	4	CAPRCTVLGPPGSVW	NGS only
119112	BP3-4	4	CAADLVVTSTYCGEYPSYW	NGS only
119114	BP3-4	4	CAVDLVVTSTYCSEYPSYW	NGS only
119123	BP3-4	4	CAVADQLGCGPISITAWYDYW	NGS only
119127	BP3-4	4	CAADPKFRDSC_CFGRMLQYKTW	NGS only
119129	BP3-4	4	CALDRNHCDSLYCFGRMLQYKTW	NGS only
119136	BP3-4	4	CAADPKFRDSLYCFGRMLQ*KTW	NGS only
119137	BP3-4	4	CAADPKFRDSLYCFVRMLQYKTW	NGS only
119138	BP3-4	4	CAAYPKFRDSLYCFGRMLQYKTW	NGS only
119139	BP3-4	4	CSADPKFRDSLYCFGRMLQYKTW	NGS only
119148	BP3-4	4	CAAELCCLLRRW_CYTRALEYNQW	NGS only
119176	BP3-4	4	CALDRNHCGDYLLPNRMHGW	NGS only
119177	BP3-4	4	CALDRIHCGDYLSPNRMHGW	NGS only
119188	BP3-4	3	CLADDYVSGQPILHSLKRASFS	NGS only
119244	BP3-4	3	CAAARLRIGENPEYRYW	NGS only
119271	BP3-4	3	WAAADTLHLVTTTPDYW	NGS only
119277	BP3-4	3	CATNSIWDE_HWRNHDYW	NGS only
119290	BP3-4	3	CAASWKPYT_GIADYAYW	NGS only
119317	BP3-4	3	CAAS*KPYTKGIADYAYW	NGS only
119318	BP3-4	3	CAASWKPHTKGIADYAYW	NGS only
119320	BP3-4	3	CAASWKPYTKGTADYAYW	NGS only
119323	BP3-4	3	CAASWNPYTKGIADYAYW	NGS only
119340	BP3-4	3	CAAVQSWGKMEASSYRYW	NGS only
119390	BP3-4	3	CGAHTRGFLFALRDRYQYPYW	NGS only
119452	BP3-4	3	CAAGSSSANLYFTPASYEYW	NGS only
119453	BP3-4	3	CAARSSSANMYFTPASYEYW	NGS only
119454	BP3-4	3	CAARSSSANLNFTPASYEYW	NGS only
119455	BP3-4	3	CAARSSSANLYFTRASYEYW	NGS only
119462	BP3-4	3	CAARSSSANLYFTPASFEYW	NGS only
119507	BP3-4	3	CARSFDACSGDGCYTRALEYNQW	NGS only
119509	BP3-4	3	CARSFAACSGDGCYTRALEYN*W	NGS only
119510	BP3-4	3	CARSFAACSGDGCYTRALEYIQW	NGS only
119511	BP3-4	3	CARSFAACSGDGCCTRALEYNQW	NGS only
119557	BP3-4	3	CAVCVYGMDYW	NGS only
119558	BP3-4	3	CAIGGSV_YGMDYW	NGS only
119567	BP3-4	3	CAASVPTRKLVGLA_LHLRRVRIYGMDYW	NGS only
119572	BP3-4	3	CTALNVR	NGS only
119596	BP3-4	3	CAADHWAKRAAEGEESDFRRSSQYPYW	NGS only
119637	BP3-4	3	CNAIEVDTTTLDREIW	NGS only
119640	BP3-4	3	YNAIEVVTTTLDREVW	NGS only
119646	BP3-4	3	CYADEVW_ATRGRLW	NGS only
119653	BP3-4	3	*YADEVWGRLADVFW	NGS only
119658	BP3-4	3	CQAGRVLRRGPDARPLEYW	NGS only
119678	BP3-4	3	CYGEMIPRTGYW	NGS only
119693	BP3-4	3	CNLDRGLGPRIHAYW	NGS only
119719	BP3-4	3	CYADEVWGRLADVFG	NGS only
119722	BP3-4	3	CYADEVWVRLADVFW	NGS only
119723	BP3-4	3	CYADVVWGRLADVFW	NGS only
119737	BP3-4	3	CSGGLSGVVQDPANWRYW	NGS only
119738	BP3-4	3	CLGELSGVVQDPANWRYW	NGS only
119764	BP3-4	3	GTVDQTGSDRFGPW	NGS only
119771	BP3-4	3	CNADILGYVRFTSW	NGS only
119795	BP3-4	3	CNFASLQPNRGLGSW	NGS only
119853	BP3-4	3	CAAWHHYGACKHPHLSVHSG	NGS only
119864	BP3-4	3	CATDALSDDDDFQLFGRYYFKSW	NGS only
119865	BP3-4	3	CATDALSDGDDFQLSGRYYFKSW	NGS only
119870	BP3-4	3	CATDALSGGDDFQLFGRYYFKSW	NGS only
119909	BP3-4	3	CAPRCTVLGPPGTAW	NGS only
119977	BP3-4	3	CAADLVVTSTYWSEYPSYW	NGS only
119978	BP3-4	3	CAADLVVTSTYCNEYPSYW	NGS only
119979	BP3-4	3	CAADLVVTSTYCSEHPSYW	NGS only
119986	BP3-4	3	CAADLVVTSTYCSGYPSYW	NGS only
119987	BP3-4	3	CAADLVVTSTYCSVYPSYW	NGS only
119988	BP3-4	3	CAADLVVSSTYCSEYPSYW	NGS only
119989	BP3-4	3	CAADFVVTSTYCSEYPSYW	NGS only
120008	BP3-4	3	CAADPKFRDSL_LFWSDVAV*TW	NGS only
120020	BP3-4	3	CAADPKFGDSLYCFGRMLQYKTW	NGS only
120024	BP3-4	3	CAADPKFLDSLYCFGRMLQYKTW	NGS only
120035	BP3-4	3	CAADKAVVHCREYQVPLRAITTYPYDYQ	NGS only
120036	BP3-4	3	CAADKAVVHCREYQVLLRAVTTYPYDYQ	NGS only
120037	BP3-4	3	CAADKAVVHCGEYQVLLRAITTYPYDYQ	NGS only
120040	BP3-4	3	CAAGVFSDTCDEWDYKNW	NGS only
120044	BP3-4	3	CAADPKFRDSLYSFGRMLQYKTW	NGS only
120051	BP3-4	3	CATDPTDGCSEYLTEHRLEKYSW	NGS only
120055	BP3-4	3	CAADPADGCSEYLTEHRLEKYSW	NGS only
120059	BP3-4	3	CALDRNHCGDYW	NGS only
120071	BP3-4	3	CALDRNHCGDY*SPNRMHGW	NGS only
120144	BP3-4	2	CASQGKLAGRYDLR	NGS only
120157	BP3-4	2	CARQSVRNDGYDYW	NGS only
120160	BP3-4	2	CAGQSVRNGGYDYW	NGS only
120184	BP3-4	2	CAAEVSPFTYEYDYS	NGS only
120227	BP3-4	2	*AAAQYYWTDKYNYW	NGS only
120228	BP3-4	2	CTAAQYYWTDKYNYW	NGS only
120229	BP3-4	2	CATAQYYWTDKYNYW	NGS only
120248	BP3-4	2	*AGGRHSRISYDYDFW	NGS only
120265	BP3-4	2	CGAREQHRVKHHYNFR	NGS only
120279	BP3-4	2	CASGPRAVMDPRGYTDW	NGS only
120290	BP3-4	2	CAAVQSWGKMGASYEYW	NGS only
120297	BP3-4	2	CAVCDYSDNPECRGDYW	NGS only
120309	BP3-4	2	CAAADMLHLVTTTPDYW	NGS only
120324	BP3-4	2	RATNSIWDE_HWRNYDYW	NGS only
120325	BP3-4	2	CATNSIWDE_H*RNYDYW	NGS only
120337	BP3-4	2	CAKARYAGDYRTVGSYDYW	NGS only
120338	BP3-4	2	CAADDRFLSKQYGTYDYW	NGS only
120339	BP3-4	2	CAVGGYCSSYLITDPDYE	NGS only
120343	BP3-4	2	CAAVQSWGKMGASLYRYW	NGS only
120345	BP3-4	2	CAAVQSWGK_GGVVVSLL	NGS only
120380	BP3-4	2	CATSWKPYTKGIADYAYW	NGS only
120381	BP3-4	2	CAASRKPYTKGIADYAYW	NGS only
120382	BP3-4	2	CAASWKPYTKGIADYTYW	NGS only
120383	BP3-4	2	CAASWKPYTKGIADYAYR	NGS only
120412	BP3-4	2	CAAVQSWGKMGA*SYRYW	NGS only
120413	BP3-4	2	CAAVQSWGKMGASWYRYW	NGS only
120436	BP3-4	2	CAADRRSHQVSPGTVNYW	NGS only
120471	BP3-4	2	CAAGAPANLYFTPASYEYW	NGS only
120508	BP3-4	2	CAIGGRPYFTERHASRYDIW	NGS only
120557	BP3-4	2	CAAPRMTYVYSRDPRSYNYW	NGS only
120623	BP3-4	2	CAARSSSANLYFTPATYEYW	NGS only
120624	BP3-4	2	CAARSSSANLYFTPASYNQW	NGS only
120629	BP3-4	2	CAARSSSANLYFTPASYEYC	NGS only
120630	BP3-4	2	CAARSSSANLYFTPASY*YW	NGS only
120631	BP3-4	2	CAARSSSANLYFTPASSEYW	NGS only
120633	BP3-4	2	CAARSFSANLYFTPASYEYW	NGS only
120650	BP3-4	2	CAALGGWGSLLPSAPEPYDFW	NGS only
120654	BP3-4	2	CARSFAACSGD_LLY*SARVYQW	NGS only
120655	BP3-4	2	CARRWSLLLLW_VITPKSLVDYW	NGS only
120712	BP3-4	2	CARSFTACSGDGCYTRALEYNQW	NGS only
120713	BP3-4	2	CARSFAACSGDGCYTKALEYNQW	NGS only
120714	BP3-4	2	CARSFAACSGDGCYTRALEYNEW	NGS only
120718	BP3-4	2	CARSFAACSRDGCYTRALEYNQW	NGS only
120720	BP3-4	2	CSRSFAACSGDGCYTRALEYNQW	NGS only
120733	BP3-4	2	CAARAPSSVAAGEKLPLNYKYW	NGS only
120816	BP3-4	2	CAAGREVAPGTAQAMGVPWKFDYW	NGS only
120827	BP3-4	2	CVVDRFGGESFGEYRYR	NGS only
120830	BP3-4	2	CAHSLNRYSGAYSNSQLYNAW	NGS only
120832	BP3-4	2	CVADSTVITLAEPLRADFGSW	NGS only
120838	BP3-4	2	CLIDSENVNCKDKLLGLRGTTPRCR	NGS only
120844	BP3-4	2	CAGGRHSRIYGMDYW	NGS only
120876	BP3-4	2	CATRGRIGVRKDEYDYW	NGS only
120899	BP3-4	2	CATDRRSHQVSPGTVNYW	NGS only
120905	BP3-4	2	CAAVLGGASYRLVHQFQFW	NGS only
120914	BP3-4	2	CATDKAVVHCREYQVLLRAITTYPYDYQ	NGS only
120923	BP3-4	2	CLIDSENVNCKDKPFGLRGTTPRCR	NGS only
120924	BP3-4	2	CLIDSENVNCKDKLFGLRGTTPQCR	NGS only
120949	BP3-4	2	CAKVRDYSDYVYW	NGS only
120965	BP3-4	2	CDADPFLAPEGEVW	NGS only
120987	BP3-4	2	CNAIEVVTTTLDCEVW	NGS only
121009	BP3-4	2	CQADRVLRRGSDARPLEYW	NGS only
121025	BP3-4	2	CNAIE_SYYW	NGS only
121036	BP3-4	2	CQTTIRNRDHW	NGS only
121053	BP3-4	2	CYGEMIPKTGY*	NGS only
121070	BP3-4	2	CAAGAVVADPDSR	NGS only
121084	BP3-4	2	CYGDVQC_GPPGSAW	NGS only
121098	BP3-4	2	CNAGGSFEYGPYNYW	NGS only
121106	BP3-4	2	CNFASLQPNRGLDIW	NGS only
121114	BP3-4	2	CNLPAALEKPERAYW	NGS only
121128	BP3-4	2	RYADEVWGRLADVFW	NGS only
121132	BP3-4	2	CYADEVWGPLADVFW	NGS only
121141	BP3-4	2	CTAGQMVGVTGKYDYW	NGS only
121289	BP3-4	2	CNFASLQPNRGHGYW	NGS only
121294	BP3-4	2	CNFPSLQPNRGLGYW	NGS only
121316	BP3-4	2	CYADEVWERLADVFW	NGS only
121323	BP3-4	2	CAAESVPTRKLVGLA_LRLRRVRIYGMDYW	NGS only
121341	BP3-4	2	CAAQVIRGTDY_CGGQFNLVDTW	NGS only
121374	BP3-4	2	CARAEGYYCPGPALWGYNVW	NGS only
121379	BP3-4	2	CAGRSFALGGRPLDSDSFAYW	NGS only
121412	BP3-4	2	CATDAPSDGDDFQLFGRYYFKSW	NGS only
121415	BP3-4	2	CATDAFSDGDDFQLFGRYYFKSW	NGS only
121427	BP3-4	2	CATRVRIYGMDYW	NGS only
121477	BP3-4	2	CAARCTVLGPPGSAW	NGS only
121478	BP3-4	2	CAQRCTVLGPPGSAW	NGS only
121479	BP3-4	2	CAPR*TVLGPPGSAW	NGS only
121480	BP3-4	2	CAPRCTELGPPGSAW	NGS only
121485	BP3-4	2	CAPRCTVLGPPGSAL	NGS only
121533	BP3-4	2	CALDRNHCGDCLSPNRMHGW	NGS only
121561	BP3-4	2	CAAHAVFCAAGADEYDYW	NGS only
121583	BP3-4	2	CAADEVWGRLADVFW	NGS only
121616	BP3-4	2	CAEDLVVTSTYCSEYPSYW	NGS only
121618	BP3-4	2	CAADLVVTSTHCSEYPSYW	NGS only
121624	BP3-4	2	CAADLVVTSIYCSEYPSYW	NGS only
121640	BP3-4	2	CAADLLQPIC_FTPASYEYW	NGS only
121645	BP3-4	2	CADPKFRDSLYCFGRMLQYKTW	NGS only
121688	BP3-4	2	CAADPKFRDSLYGFGRMLQYKTW	NGS only
121739	BP3-4	2	*AADKAVVHCREYQVLLRAITTYPYDYQ	NGS only
121740	BP3-4	2	CAADKTVVHCREYQVLLRAITTYPYDYQ	NGS only
121764	BP3-4	2	CAAVAGLLCYSVPDYFGSW	NGS only
121766	BP3-4	2	CAAVVGSLCYSVPDYFGSW	NGS only
121767	BP3-4	2	CAAVVGLLCHSVPDYFGSW	NGS only
121769	BP3-4	2	CAAVVGLLCYSVPDYLGSW	NGS only
121772	BP3-4	2	CAVVVGLLCYSVPDYFGSW	NGS only
121805	BP3-4	2	CAADPTDGCSEYLTENRLEKYSW	NGS only
121806	BP3-4	2	CAADPTDGCSEYLTEHRPEKYSW	NGS only
121823	BP3-4	2	CA*TEITVVT_LSPNRMHGW	NGS only
121832	BP3-4	2	CALDRYHCGDYLSPNRMHGW	NGS only
121846	BP3-4	2	CALDRNRCGDYLSPNRMHGW	NGS only
121848	BP3-4	2	CALDRNHCGDYLTPNRMHGW	NGS only
121863	BP3-4	2	CAARSQALIRWQSLSENPCVYDGMDYW	NGS only
133190	BP3-4	325	CAHCIIVAI_YTMYSYDIW	NGS only
133191	BP3-4	323	CSYDIGGGDWSPP	NGS only
133197	BP3-4	296	CAVRMQTGFARSEAKYDYW	NGS only
133235	BP3-4	200	CAGRHQASSTSGYSADYDKW	NGS only
133269	BP3-4	158	CGADRWADGTQLIAQRHFEYW	NGS only
133301	BP3-4	138	CGYFPLGPW	NGS only
133307	BP3-4	134	CDADEVWGRLADVFW	NGS only
133322	BP3-4	128	CAAELFGPGTGGQYEYDYW	NGS only
133346	BP3-4	115	CAADEVPSWATVVDITRMDSEYDYW	NGS only
133366	BP3-4	111	CAATLGQYCADYPFFPSS	NGS only
133388	BP3-4	102	CAADSGTIEYIATSLEYYGMDYW	NGS only
133433	BP3-4	90	CAARSSSATLYFTPASYEYW	NGS only
133462	BP3-4	84	CAARHWQVSVRDRAAGYDEW	NGS only
133527	BP3-4	73	CAAGGALTTTPVRYDYW	NGS only
133533	BP3-4	72	CRSYLGYW	NGS only
133543	BP3-4	71	CNPRGTAIE	NGS only
133550	BP3-4	70	CAAKWFAVTRRDRDWDYW	NGS only
133628	BP3-4	63	CNYENKEGSAWHYNYR	NGS only
133629	BP3-4	63	CNYRKYGGTYW	NGS only
133719	BP3-4	56	CAVRSVGFLDWGDYETERTDEYDLW	NGS only
133722	BP3-4	56	CAAHQYCGRTFLLYGLDSW	NGS only
133752	BP3-4	54	CAADRYPGNSAAGDDMAYW	NGS only
133784	BP3-4	52	CNIKIPPIVGRTYW	NGS only
133852	BP3-4	48	CYARTVWVKADDYW	NGS only
133896	BP3-4	45	CALRLSGPYDYNYW	NGS only
133939	BP3-4	44	CAADPKVRDSLYCFGRMLQYKTW	NGS only
133978	BP3-4	42	CNNNQRGVVTW	NGS only
133998	BP3-4	41	CSLTPSGKLPYW	NGS only
134017	BP3-4	40	CVGDPQRISSDSPYW	NGS only
134052	BP3-4	39	CYGCDSW	NGS only
134054	BP3-4	39	CNTYPPGDTW	NGS only
134060	BP3-4	39	CAAVYGSSWYWWTVTSRYDSW	NGS only
134139	BP3-4	36	CVADPDPPLCSDYVFDGVYW	NGS only
134177	BP3-4	34	CAAGADWGRYDYW	NGS only
134221	BP3-4	33	CNRITLQGYLWLPSDYW	NGS only
134262	BP3-4	32	CAARSYLRPNVPDEVDYW	NGS only
134276	BP3-4	32	CNADKER_YYGHDYW	NGS only
134298	BP3-4	31	CASRPGPAALPGPYDHW	NGS only
134351	BP3-4	30	CATGRGGHWSGGFRSW	NGS only
134354	BP3-4	30	CYAGEVWGRLADVFW	NGS only
134372	BP3-4	30	CAADPRAVVASTCFGYDYHFW	NGS only
134406	BP3-4	29	CNFASLQPIRGLGYW	NGS only
134427	BP3-4	28	CTANPSLSSSTNPRLWRNW	NGS only
134441	BP3-4	28	CARSKLEILRPGEYEYR	NGS only
134487	BP3-4	27	CAADGYSRDFR	NGS only
134576	BP3-4	26	CAADTKFRDSLYCFGRMLQYKTW	NGS only
134635	BP3-4	25	CAADPDSSNWYIPELVDYEYEHW	NGS only
134641	BP3-4	24	CTAHLPHPGSWTRYPPEHW	NGS only
134712	BP3-4	23	CVKLSGTLAGYW	NGS only
134721	BP3-4	23	CRAEVYRSAYLTPLYYW	NGS only
134758	BP3-4	23	CAADPKFRDSLYCVGRMLQYKTW	NGS only
134786	BP3-4	22	CAARRGGTPINIPQTRPIHFGTW	NGS only
134791	BP3-4	22	CNAPTDREVYW	NGS only
134809	BP3-4	22	CAAGFPSIVAIPNEYDYW	NGS only
134837	BP3-4	21	CATRPGIIGYYDGDYDYW	NGS only
134865	BP3-4	21	CNAQFWAQMRIQDSW	NGS only
134867	BP3-4	21	CYADEVWGRPADVFW	NGS only
134923	BP3-4	20	CAWAESRGFYYYSRTDVYDSW	NGS only
134932	BP3-4	20	CNKDDYW	NGS only
134996	BP3-4	19	CAARSSSANLYVTPASYEYW	NGS only
135058	BP3-4	18	GAAADTLHLVTTTPDYW	NGS only
135083	BP3-4	18	CRNSKGLR	NGS only
135156	BP3-4	17	CEARSSSANLYFTPASYEYW	NGS only
135158	BP3-4	17	CAARSSSGNLYFTPASYEYW	NGS only
135174	BP3-4	17	CHGRSYPPDFRESW	NGS only
135204	BP3-4	17	CAPRYTVLGPPGSAW	NGS only
135225	BP3-4	16	CAAAPWILTPTRRPRDW	NGS only
135228	BP3-4	16	CAAAPKWPPYFSSDYDYW	NGS only
135278	BP3-4	16	CNRRYKGYDYW	NGS only
135280	BP3-4	16	CNARTSTSWNLFW	NGS only
135328	BP3-4	16	CAADPKFRDSLYCFGRMLKYKTW	NGS only
135346	BP3-4	15	CAAADTLRLVTTTPDYW	NGS only
135376	BP3-4	15	CLIDGENVNCKDKLFGLRGTTPRCR	NGS only
135380	BP3-4	15	CNAGVVTTTRGDKYLEVW	NGS only
135451	BP3-4	15	CAADPKFRDSLYCFGRMLQYKNW	NGS only
135457	BP3-4	14	CAKDIRGEER	NGS only
135507	BP3-4	14	CYGEMITKTGYW	NGS only
135572	BP3-4	14	CAADPKFRDSLYCFGRMLQYTTW	NGS only
135584	BP3-4	13	CASRSGGSAYDTW	NGS only
135619	BP3-4	13	CAADATDCWFCTDPAAFASW	NGS only
135756	BP3-4	12	CATPYCSGYGCYAGGSW	NGS only
135780	BP3-4	12	CYADEVWGRLADVCW	NGS only
135810	BP3-4	12	CNAAVLTYRLVPSDSW	NGS only
135873	BP3-4	11	CAAADTSHLVTTTPDYW	NGS only
135904	BP3-4	11	CAARSSSANLYYTPASYEYW	NGS only
135925	BP3-4	11	CAARLDREASGRYYLNVGSYDSW	NGS only
135929	BP3-4	11	CLIDSEDVNCKDKLFGLRGTTPRCR	NGS only
135938	BP3-4	11	CYFLSRVVMKW	NGS only
136014	BP3-4	11	CAADLVVTSTYCSEYPSYR	NGS only
136043	BP3-4	10	CAAADTLHLVATTPDYW	NGS only
136048	BP3-4	10	CAASPVGMFYSHSQHINW	NGS only
136108	BP3-4	10	CLIDSENVNCKDELFGLRGTTPRCR	NGS only
136127	BP3-4	10	CYADEVWGRLANVFW	NGS only
136152	BP3-4	10	CYAVGILTPHGIRYGNDYW	NGS only
136176	BP3-4	10	CAPRCTV_RSAGSAW	NGS only
136282	BP3-4	9	CAARSSSAYLYFTPASYEYW	NGS only
136350	BP3-4	9	CNADIITRRGSSRSYPYW	NGS only
136376	BP3-4	9	CNADPCPLSDYDPPSW	NGS only
136437	BP3-4	9	CAADPKFRDSLYCFGRKLQYKTW	NGS only
136452	BP3-4	8	CAARGRGRVEYDYW	NGS only
136459	BP3-4	8	CAAGPRATTSDDYAYW	NGS only
136461	BP3-4	8	CAAAVDISRREREYDSW	NGS only
136478	BP3-4	8	CAARPGGLGLRAGLYDFW	NGS only
136519	BP3-4	8	RARSFAACSGDGCYTRALEYNQW	NGS only
136555	BP3-4	8	CMIDSENVNCKDKLFGLRGTTPRCR	NGS only
136557	BP3-4	8	CLIDSENVNCKGKLFGLRGTTPRCR	NGS only
136558	BP3-4	8	CLIDSENVTCKDKLFGLRGTTPRCR	NGS only
136566	BP3-4	8	CLIDSENVNCKDKLFGPRGTTPRCR	NGS only
136628	BP3-4	8	CNAVDSRGRWGDFGSW	NGS only
136660	BP3-4	8	CAVGPGLRLDLLHTYS	NGS only
136717	BP3-4	7	CAAADTLHPVTTTPDYW	NGS only
136767	BP3-4	7	CAADFGSSWRLARRSIEYDYW	NGS only
136819	BP3-4	7	CLIDSENVNCKDKLFGLRGTTPRCQ	NGS only
136831	BP3-4	7	CKWKDYW	NGS only
136907	BP3-4	7	WATDALSDGDDFQLFGRYYFKSW	NGS only
136933	BP3-4	7	CAADPKFRDSLYCFGRMFQYKTW	NGS only
136937	BP3-4	7	CATSWGRCSGSPNTFTSW	NGS only
137023	BP3-4	6	CAAADTLHLVTTAPDYW	NGS only
137030	BP3-4	6	CATNSIWDE_HWRNYDY*	NGS only
137075	BP3-4	6	CAARSSSANLYFTPASYE*W	NGS only
137081	BP3-4	6	CAARSSSAILYFTPASYEYW	NGS only
137152	BP3-4	6	CLIDSENVNCRDKLFGLRGTTPRCR	NGS only
137155	BP3-4	6	YLIDSENVNCKDKLFGLRGTTPRCR	NGS only
137166	BP3-4	6	CYADEIWGRLADVFW	NGS only
137181	BP3-4	6	CYSDPPKGPTRLW	NGS only
137225	BP3-4	6	CNFASLLPNRGLGYW	NGS only
137326	BP3-4	6	CAADPKFRDSLYCIGRMLQYKTW	NGS only
137327	BP3-4	6	CAADPKFRDSLYCFGRMLQYMTW	NGS only
137399	BP3-4	5	CAAAGTLHLVTTTPDYW	NGS only
137409	BP3-4	5	CATNSTWDE_HWRNYDYW	NGS only
137410	BP3-4	5	CATNSI*DE_HWRNYDYW	NGS only
137411	BP3-4	5	CATDSIWDE_HWRNYDYW	NGS only
137422	BP3-4	5	CAAVQSWGKMGASSYHYW	NGS only
137446	BP3-4	5	CASDRLRRNRLGTPGNYDYW	NGS only
137497	BP3-4	5	CARSFAVCSGDGCYTRALEYNQW	NGS only
137543	BP3-4	5	CAADDRWQFTSLSYTDF	NGS only
137544	BP3-4	5	CAAEAFGSIWNPASWDSW	NGS only
137562	BP3-4	5	CLIDSENMNCKDKLFGLRGTTPRCR	NGS only
137584	BP3-4	5	CYADEVWGRLVDVFW	NGS only
137634	BP3-4	5	CVAWRGSYYYMDYLYR	NGS only
137640	BP3-4	5	CSGELSGVVRDPANWRYW	NGS only
137647	BP3-4	5	CKSRIVGMLSERRRTTGDYW	NGS only
137693	BP3-4	5	CATDALSDGDDFQLFGRYYLKSW	NGS only
137702	BP3-4	5	CATDLNPYTCPRPPSGSW	NGS only
137763	BP3-4	5	CAADPKFRDSLYCFGPMLQYKTW	NGS only
137782	BP3-4	4	GAGPPPTYDYW	NGS only
137808	BP3-4	4	CAGQSVRNDGYDCW	NGS only
137812	BP3-4	4	CAAQNYQTSRYIYW	NGS only
137852	BP3-4	4	CAVCVYSDNPERRGDYW	NGS only
137866	BP3-4	4	CAVADTLHLVTTTPDYW	NGS only
137885	BP3-4	4	CATNSIWDE_HWRNYGYW	NGS only
137898	BP3-4	4	CAEVQSWGKMGASSYRYW	NGS only
137904	BP3-4	4	CAAVQSWGKMGVSSYRYW	NGS only
137927	BP3-4	4	CAARSSSANL_LHAGVV*VW	NGS only
137984	BP3-4	4	CAARSS*ANLYFTPASYEYW	NGS only
137985	BP3-4	4	CAARSSSANWYFTPASYEYW	NGS only
138037	BP3-4	4	CARSFAACSGDSCYTRALEYNQW	NGS only
138039	BP3-4	4	CARSFAACSGDGCYTRTLEYNQW	NGS only
138047	BP3-4	4	CARSFVACSGDGCYTRALEYNQW	NGS only
138084	BP3-4	4	CAAQTVSAGRGCSANAMDYW	NGS only
138097	BP3-4	4	CLIDSENVNCKDKLFGLRGTTSRCR	NGS only
138098	BP3-4	4	CLIDSENVNCKDKLFGLRGMTPRCR	NGS only
138099	BP3-4	4	CLVDSENVNCKDKLFGLRGTTPRCR	NGS only
138152	BP3-4	4	CYGEMIPKTGCW	NGS only
138221	BP3-4	4	CNFASLQPNRGLG*W	NGS only
138259	BP3-4	4	CATDTLSDGDDFQLFGRYYFKSW	NGS only
138283	BP3-4	4	CAPRCTVLGPAGSAW	NGS only
138286	BP3-4	4	CAPRCSVLGPPGSAW	NGS only
138345	BP3-4	4	CAADLVVTSTYCSEYLSYW	NGS only
138347	BP3-4	4	CAAVLVVTSTYCSEYPSYW	NGS only
138366	BP3-4	4	CAADPKFRDSLYCFGRMLQYKTC	NGS only
138368	BP3-4	4	CAADPKFRDSFYCFGRMLQYKTW	NGS only
138388	BP3-4	4	CAADPKFRDSLYCFGRMLQY*TW	NGS only
138392	BP3-4	4	CAATVAAGPWAIDVFSSGTGIHTW	NGS only
138440	BP3-4	3	CAGQSVRSDGYDYW	NGS only
138477	BP3-4	3	CAAAQYYWTDKYNHW	NGS only
138481	BP3-4	3	CAAAQCYWTDKYNYW	NGS only
138520	BP3-4	3	CAAADTLHLMTTTPDYW	NGS only
138524	BP3-4	3	CAAADTLHLVTTTPDCW	NGS only
138525	BP3-4	3	CAAADTLHLVTTMPDYW	NGS only
138526	BP3-4	3	CAAADALHLVTTTPDYW	NGS only
138573	BP3-4	3	CAAVQSWGKMRASSYRYW	NGS only
138592	BP3-4	3	CAANPVSAYDLRRNQYDYW	NGS only
138597	BP3-4	3	CAVKVRAGDEDSRRPYDYW	NGS only
138605	BP3-4	3	CAARSSSANC_FTPASYEYW	NGS only
138682	BP3-4	3	CAARSSSANLDFTPASYEYW	NGS only
138683	BP3-4	3	CAARSSSANLYFRPASYEYW	NGS only
138685	BP3-4	3	CAARSSSANLYFTPASYKTW	NGS only
138686	BP3-4	3	CAARSSSANLYFTPASYEYG	NGS only
138689	BP3-4	3	CAARSSSANFYFTPASYEYW	NGS only
138717	BP3-4	3	CARSFAA*SGDGCYTRALEYNQW	NGS only
138725	BP3-4	3	CAALAQPVGPWIYDHPGSYDYW	NGS only
138788	BP3-4	3	CAARSSSANL_LRGTTPRCR	NGS only
138799	BP3-4	3	CAAGAPAYSGRYYGMDYW	NGS only
138856	BP3-4	3	CNAVEVVTTTLDREVW	NGS only
138869	BP3-4	3	CYADEVWGRFADVFW	NGS only
138876	BP3-4	3	CWAQGYW	NGS only
138905	BP3-4	3	CNAGGLFEYGPYDYW	NGS only
138922	BP3-4	3	CYADEVWGRLADIFW	NGS only
138938	BP3-4	3	CNAASDRYDNDSTDDYW	NGS only
138948	BP3-4	3	CSGELPGVVQDPANWRYW	NGS only
138949	BP3-4	3	CSGELSGVVQDPASWRYW	NGS only
138976	BP3-4	3	CRGLPLTDGSW	NGS only
138984	BP3-4	3	CILPLFN_NRGLGYW	NGS only
139023	BP3-4	3	CNVARLRPTLKAMNFRSW	NGS only
139077	BP3-4	3	CATDALSDGDDFQLFRRYYFKSW	NGS only
139114	BP3-4	3	CAPRGTVLGPPGSAW	NGS only
139144	BP3-4	3	CVTDATVLPYCSGHVNDLR	NGS only
139154	BP3-4	3	CAATLGQFV_FTPASYEYW	NGS only
139173	BP3-4	3	CAADPVVTSTYCSEYPSYW	NGS only
139210	BP3-4	3	CAADPKFRDSLYCFGRMLQYQTW	NGS only
139211	BP3-4	3	CAADPKFRDSLYCFARMLQYKTW	NGS only
139249	BP3-4	2	CVARQ_GYKTW	NGS only
139259	BP3-4	2	CAVKDV_QYKTW	NGS only
139260	BP3-4	2	CAGGRH_PYKTW	NGS only
139294	BP3-4	2	CAGQSVR_*RI*LL	NGS only
139311	BP3-4	2	CAGQSVRNDGYDYR	NGS only
139331	BP3-4	2	CAAEANPFTYEYDYS	NGS only
139361	BP3-4	2	CAAAQYYWTGKYNYW	NGS only
139362	BP3-4	2	CAAAQYCWTDKYNYW	NGS only
139398	BP3-4	2	CGAGEPHRVKHHYNFR	NGS only
139444	BP3-4	2	SAAADTLHLVTTTPDYW	NGS only
139448	BP3-4	2	CAAADTLLLVTTTPDYW	NGS only
139476	BP3-4	2	CATNSIWDE_YWRNYDYW	NGS only
139477	BP3-4	2	CATNSIWDE_HWRNYEYW	NGS only
139495	BP3-4	2	CATARTVALMRRSIFTYW	NGS only
139506	BP3-4	2	CAHEQEAHYGHILWGDYW	NGS only
139534	BP3-4	2	CAAVQSWGKMGALSYRYW	NGS only
139535	BP3-4	2	CAAVQSWGEMGASSYRYW	NGS only
139546	BP3-4	2	CAADSNRLVSVYDDYDYW	NGS only
139564	BP3-4	2	CAHCIIVAI_YTTYSYDIW	NGS only
139592	BP3-4	2	CAARRATIASTVVDEYHYW	NGS only
139594	BP3-4	2	CAVRFVSRLGTTADEYNAW	NGS only
139615	BP3-4	2	CAATSGYGLRPTGMSEPDYW	NGS only
139616	BP3-4	2	CAAASGYGLQPTGMSEPDYW	NGS only
139678	BP3-4	2	CAATRSGSYYYGNLIAYDYW	NGS only
139770	BP3-4	2	CGARSSSANLYFTPASYEYW	NGS only
139842	BP3-4	2	CARSFAACSGDGCYTRALEYDQW	NGS only
139855	BP3-4	2	CAAGRPPSGGQYIWRTSQVDFW	NGS only
139892	BP3-4	2	CAAKYRYTVLSDVMPSTVVDYW	NGS only
139939	BP3-4	2	CAAELVVGTLTKVQEAQFGSW	NGS only
139985	BP3-4	2	CATENLR_ASYEYW	NGS only
140031	BP3-4	2	CAKVRDYSDYVYEYNYW	NGS only
140061	BP3-4	2	CYADEVWGRLADDFW	NGS only
140062	BP3-4	2	CYADEVWWRLADVFW	NGS only
140106	BP3-4	2	CNGEMIPKTGYW	NGS only
140107	BP3-4	2	CYGEMIPKTGYR	NGS only
140116	BP3-4	2	CSGELS_VLYEYW	NGS only
140129	BP3-4	2	CNADDLKTGREFW	NGS only
140139	BP3-4	2	CGFSYYYNLDEAEW	NGS only
140200	BP3-4	2	CWVDEKSWCPHRYDYW	NGS only
140204	BP3-4	2	CNADLNIDDSPSRIYW	NGS only
140219	BP3-4	2	WSGELSGVVQDPANWRYW	NGS only
140220	BP3-4	2	CSGELSGVVQDPAKWRYW	NGS only
140221	BP3-4	2	CSGELSGVVQDPANRRYW	NGS only
140222	BP3-4	2	CSGELSGVVQDPANWHYW	NGS only
140255	BP3-4	2	CNADLEFTDYGFMGRDPDYW	NGS only
140314	BP3-4	2	CNFASLEPNRGLGYW	NGS only
140337	BP3-4	2	CEL*GQTIW_LRGTTPRCR	NGS only
140365	BP3-4	2	CATWHHY_ASYEYW	NGS only
140401	BP3-4	2	CATWHHYGACEHPHLSVHSG	NGS only
140417	BP3-4	2	CATDALSDGDDYQLFGRYYFKSW	NGS only
140418	BP3-4	2	CATDALSDGDDFQLFGRYHFKSW	NGS only
140422	BP3-4	2	CATDALSDGDDFQLFGRYYFKFW	NGS only
140423	BP3-4	2	CATDALSDGDDFQLFGRYCFKSW	NGS only
140424	BP3-4	2	CATDALSDGDDFRLFGRYYFKSW	NGS only
140484	BP3-4	2	CAPRCTVLGPPGSGW	NGS only
140510	BP3-4	2	CAAGPATLCICTRYGCYDYL	NGS only
140519	BP3-4	2	CAPRCTV_TTPRCR	NGS only
140542	BP3-4	2	CATPTGCTKKGSGPYVGDW	NGS only
140544	BP3-4	2	CAARAVAG_RIYGMDYW	NGS only
140557	BP3-4	2	CAADTLHLVTTTPDYW	NGS only
140563	BP3-4	2	CAVD*RGMSCLRYENDHR	NGS only
140593	BP3-4	2	CAANLVVTSTYCSEYPSYW	NGS only
140594	BP3-4	2	CAADLVVTSNYCSEYPSYW	NGS only
140595	BP3-4	2	CAADLVVTSTYSSEYPSYW	NGS only
140670	BP3-4	2	CAADPKFRDSLYCFGRMLQYKTL	NGS only
113681	BP3-4	38840	CAADPKFRDSLYCFGRMLQYKTW	Sanger in only
113682	BP3-4	24271	CNFASLQPNRGLGYW	Sanger in only
113686	BP3-4	9336	CARSFAACSGDGCYTRALEYNQW	Sanger in only
113689	BP3-4	4250	CAADLVVTSTYCSEYPSYW	Sanger in only
113692	BP3-4	2109	CNAIEVVTTTLDREVW	Sanger in only
113693	BP3-4	1701	CSGELSGVVQDPANWRYW	Sanger in only
113695	BP3-4	1376	CYGEMIPKTGYW	Sanger in only
113697	BP3-4	1278	CAAAQYYWTDKYNYW	Sanger in only
113706	BP3-4	850	CATWHHYGACKHPHLSVHSG	Sanger in only
113708	BP3-4	830	CAGGRHSRISYDYDFW	Sanger in only
113722	BP3-4	543	CAAADTLHLVTTTPDYW	Sanger in only
113725	BP3-4	522	CAAALGGSGTYSYW	Sanger in only
113737	BP3-4	442	CAAEVNPFTYEYDYS	Sanger in only
113741	BP3-4	410	CAAPRITYVYSRDPRSYNYW	Sanger in only
113744	BP3-4	391	CAAGAVVADPDSW	Sanger in only
113749	BP3-4	371	CNAASDCYDNDSTDDYW	Sanger in only
113752	BP3-4	352	CAVDWRGMSCLRYENDHR	Sanger in only
113824	BP3-4	154	CAAWAGYSYSANDPPYW	Sanger in only
113832	BP3-4	147	CAVGWGRVAGRYNYW	Sanger in only
113854	BP3-4	134	CAQDRTNSGSQRTSGYDYW	Sanger in only
113923	BP3-4	95	CAIRDSPVVVVTERYDYW	Sanger in only
113924	BP3-4	95	CKAETGWATPRQLDYW	Sanger in only
113932	BP3-4	92	CATEGAGVGVGDRRRSW	Sanger in only
114219	BP3-4	51	CNRWARDQTYW	Sanger in only
114281	BP3-4	47	CVSDCGGDYDAPSGYW	Sanger in only
114395	BP3-4	42	CAAGPLATWRSSDYNYW	Sanger in only
114561	BP3-4	36	CATRVRRCEMDRYRQYEYDRW	Sanger in only
114605	BP3-4	34	CAAALRVGFVTRASEYSYW	Sanger in only
114608	BP3-4	34	CAARFSSTYIYGSLTQYDYKYW	Sanger in only
114777	BP3-4	29	CAGTHSSPYSRSPAVYPYW	Sanger in only
114788	BP3-4	29	CNGNRVTVKSGGGYVTQRDLW	Sanger in only
115011	BP3-4	25	CATNGYEFCTYYSASHRAQVIDWTLFGSR	Sanger in only
115062	BP3-4	24	CAADSTVITLAEPLRADFGSW	Sanger in only
115091	BP3-4	24	CAAGQMVGVTGKYDYW	Sanger in only
115382	BP3-4	20	CATTRTVAIGRWRERDFDSW	Sanger in only
115480	BP3-4	19	CASTPRGVVSMCPWPDYFRFW	Sanger in only
115535	BP3-4	18	CAVKDGYYSGGALYTESGEYNSW	Sanger in only
115636	BP3-4	17	CNANWGHHRVDYW	Sanger in only
115766	BP3-4	16	CAAKPRYPYECSARWYTDW	Sanger in only
116090	BP3-4	13	CAASMGYVRPKEIPKYDYW	Sanger in only
116367	BP3-4	12	CASTPRGVVSMCPWPDYFGFW	Sanger in only
116617	BP3-4	10	CVAHQLSGTLTKGDYEYR	Sanger in only
116837	BP3-4	9	CAIDPQPTRALGYPHGRYLEVG	Sanger in only
116848	BP3-4	9	CAASPRLHSIVVVQPEDW	Sanger in only
117066	BP3-4	8	CAAGRGYSISKARRYDDW	Sanger in only
117078	BP3-4	8	CAATPRALRYIEPSLYDYW	Sanger in only
117214	BP3-4	8	CNAEESDYDEILETMRATYDYW	Sanger in only
117445	BP3-4	7	CAAAPPRSLIRLEFADDYDDW	Sanger in only
117655	BP3-4	7	CAVQEDDSGSYYCGDLFYAFR	Sanger in only
118436	BP3-4	5	CAPDSTCGISFQTSVATILPPLDFESW	Sanger in only
118489	BP3-4	5	CAADAGADFREPGCREPHRYLGIW	Sanger in only
118746	BP3-4	4	CAADRFGNIAYSGSYYEYDWW	Sanger in only
119124	BP3-4	4	CAVDQRPYWPLQSCPPYEYSYW	Sanger in only
120090	BP3-4	2	CNVGTLW	Sanger in only
120487	BP3-4	2	CAAGPPFSTTDIRDSTTYEYW	Sanger in only
134933	BP3-4	20	CNAVTSPFRNYW	Sanger in only
137773	BP3-4	5	CATDELPCDQPLGSPDGKYYDYW	Sanger in only
139227	BP3-4	3	CAADWAPPVHHDSYYCLGGQHEYDYW	Sanger in only
139827	BP3-4	2	CAAAPENANWRHLDRESEYNIW	Sanger in only
150449	BP3-4	26481	CAAQKGLATRGATDYEYW	NGS only
150450	BP3-4	18469	CAPRCTVLGPPGSAW	NGS only
150452	BP3-4	11209	CGAREPHRVKHHYNFR	NGS only
150453	BP3-4	8736	CAAVQSWGKMGASSYRYW	NGS only
150454	BP3-4	7467	CLIDSENVNCKDKLFGLRGTTPRCR	NGS only
150457	BP3-4	4308	CALDRNHCGDYLSPNRMHGW	NGS only
150459	BP3-4	3539	CYTGILPTRYDYW	NGS only
150462	BP3-4	2741	CYADEVWGRLADVFW	NGS only
150463	BP3-4	2420	CAGRFYGGSDSYLREPSAYDYW	NGS only
150464	BP3-4	2292	CAADPKFRDSLYSFGRMLQYKTW	NGS only
150470	BP3-4	1694	CAARAVGSADFNSW	NGS only
150479	BP3-4	946	CAADPKFRDSLYCFGRMLQNKTW	NGS only
150482	BP3-4	931	CAGRHQASSTSGYSADYDKW	NGS only
150491	BP3-4	823	CYADVDEMTDNTGDRLAYRTVKLW	NGS only
150493	BP3-4	809	CAADPKFRDSVYCFGRMLQYKTW	NGS only
150496	BP3-4	802	CAKNQGGTVVMWDYYGMDYW	NGS only
150503	BP3-4	705	CAVRMQTGFARSEAKYDYW	NGS only
150518	BP3-4	576	CAARSSSANLYFTPASYEYW	NGS only
150537	BP3-4	487	CNTAGDYW	NGS only
150540	BP3-4	480	CNFATLQPNRGLGYW	NGS only
150545	BP3-4	471	CATNSIWDE_HWRNYDYW	NGS only
150562	BP3-4	399	CAIGGSIGPLRSAGRYDYW	NGS only
150563	BP3-4	397	CAKVRDYSDYVYEYDYW	NGS only
150581	BP3-4	362	CVVDPQLHRLRTGEYELG	NGS only
150599	BP3-4	314	CAADQKFRDSLYCFGRMLQYKTW	NGS only
150613	BP3-4	291	CAIDALFSRLRIGRAATW	NGS only
150621	BP3-4	275	CAPRSTVLGPPGSAW	NGS only
150632	BP3-4	262	CAARRTVSPNYIPSEYTYW	NGS only
150634	BP3-4	261	CAADPHTGSYDYW	NGS only
150637	BP3-4	260	CAADVDSYSGGEVPGYYEFW	NGS only
150673	BP3-4	226	CAADPKFRDSLYCFGRMLQYKNW	NGS only
150682	BP3-4	213	CNADPFLAPEGEVW	NGS only
150733	BP3-4	178	CNAQRHLTPWSW	NGS only
150735	BP3-4	178	CAADPKFRDSL*CFGRMLQYKTW	NGS only
150742	BP3-4	174	CEADPKFRDSLYCFGRMLQYKTW	NGS only
150743	BP3-4	174	CAADLVVTGTYCSEYPSYW	NGS only
150756	BP3-4	168	CVSHLRVYTNVKDEESWGSW	NGS only
150758	BP3-4	167	CAADPKFRDSLSCFGRMLQYKTW	NGS only
150759	BP3-4	166	CAARMLLHATWDYW	NGS only
150760	BP3-4	166	CAVCVYSDNPECRGDYW	NGS only
150768	BP3-4	164	CAADPKFRDSLYCFGRML*YKTW	NGS only
150769	BP3-4	163	CATAEGPVVDFDFGYDYW	NGS only
150775	BP3-4	159	CALEQEAHYGHILWGDYW	NGS only
150787	BP3-4	154	CNFASLQPNRGIGYW	NGS only
150790	BP3-4	151	CAGPPPTYDYW	NGS only
150796	BP3-4	150	CNLPAALKKPERAYW	NGS only
150813	BP3-4	144	CNADIRRFDIGAWAGDYW	NGS only
150825	BP3-4	139	CAADPKFRDSLYCFGWMLQYKTW	NGS only
150827	BP3-4	138	CAPRCTVLGPPRSAW	NGS only
150856	BP3-4	126	CASNTYISGDYYYRPSGYDFW	NGS only
150866	BP3-4	122	CAARAVASGCYPGEFQYDYW	NGS only
150873	BP3-4	119	CAAQKASRL_GATDYEYW	NGS only
150875	BP3-4	119	CAANVRGFCNDYWCGPYDYE	NGS only
150879	BP3-4	118	CARSFAACSGDGSYTRALEYNQW	NGS only
150880	BP3-4	118	CNAEMGDYGSFEYASW	NGS only
150893	BP3-4	114	CASSDWLSSATPAHYRYF	NGS only
150898	BP3-4	112	CNLLTWW	NGS only
150899	BP3-4	112	CHARSPIIKLYEYW	NGS only
150902	BP3-4	111	CAAASGYGLRPTGMSEPDYW	NGS only
150903	BP3-4	111	CAVGGYCSSYLITDPDYE	NGS only
150930	BP3-4	104	CVADPKFRDSLYCFGRMLQYKTW	NGS only
150950	BP3-4	100	CAAYYTGTVRYSLPTTDPNDFAYW	NGS only
150952	BP3-4	100	CNVKIWSINFW	NGS only
150953	BP3-4	100	CATRCTVLGPPGSAW	NGS only
150958	BP3-4	99	CAADPKFRDSLYCFGQMLQYKTW	NGS only
150960	BP3-4	99	CHARVHEWRSGGLRDYW	NGS only
150968	BP3-4	97	CAADSFRDCTSWWDADYDYDYW	NGS only
150992	BP3-4	91	CATDPKFRDSLYCFGRMLQYKTW	NGS only
151000	BP3-4	90	CAADLVVTSTDCSEYPSYW	NGS only
151041	BP3-4	83	CNAKFQDIVGYEYDSW	NGS only
151060	BP3-4	81	CAADRLFRKMVAVTPGYR	NGS only
151093	BP3-4	76	CATGQTAGLVQGDDYW	NGS only
151095	BP3-4	76	CNFASHQPNRGLGYW	NGS only
151101	BP3-4	76	CAADPKFRDSLYCFGRMLQYTTW	NGS only
151107	BP3-4	75	CAADGTGERARVTLTSWKFW	NGS only
151118	BP3-4	74	CTADPKFRDSLYCFGRMLQYKTW	NGS only
151143	BP3-4	72	CAADPKFRDSLYCFGRMLQYKTR	NGS only
151145	BP3-4	71	CAIPRGALAWGKYEIW	NGS only
151148	BP3-4	71	CAADLKFRDSLYCFGRMLQYKTW	NGS only
151154	BP3-4	70	CAANSRRHNYYSSDDYVYW	NGS only
151168	BP3-4	69	CAEDPKFRDSLYCFGRMLQYKTW	NGS only
151191	BP3-4	67	CAADRIWRVVRTTTPNPADVEYW	NGS only
151194	BP3-4	67	CNFASLQPNHGLGYW	NGS only
151196	BP3-4	67	CATVGVCNSRGSTEIDFW	NGS only
151199	BP3-4	67	CAADTKFRDSLYCFGRMLQYKTW	NGS only
151202	BP3-4	67	CAVDPKFRDSLYCFGRMLQYKTW	NGS only
151212	BP3-4	66	CAADPKFHDSLYCFGRMLQYKTW	NGS only
151224	BP3-4	65	CAADPKFRDSLYCFGRMLKYKTW	NGS only
151227	BP3-4	64	CAIDSGGTTWSIDDEKEYEIW	NGS only
151253	BP3-4	61	CAADPNFRDSLYCFGRMLQYKTW	NGS only
151255	BP3-4	60	CAADSGGDRYDYW	NGS only
151263	BP3-4	60	CAADPKFRDRLYCFGRMLQYKTW	NGS only
151264	BP3-4	60	CAADPKFCDSLYCFGRMLQYKTW	NGS only
151267	BP3-4	59	CTALDVR	NGS only
151280	BP3-4	59	CAADPKFRDSLHCFGRMLQYKTW	NGS only
151308	BP3-4	57	CWVDEKSWCPHRYDRW	NGS only
151327	BP3-4	56	CAADPQFRDSLYCFGRMLQYKTW	NGS only
151331	BP3-4	55	CNVASLQPNRGLGYW	NGS only
151343	BP3-4	55	CAADPKFRNSLYCFGRMLQYKTW	NGS only
151344	BP3-4	55	CAADPKFRDSLYCFGRMLRYKTW	NGS only
151359	BP3-4	54	CAADPKFRDSLNCFGRMLQYKTW	NGS only
151360	BP3-4	54	CAADPKFRDSLYCLGRMLQYKTW	NGS only
151367	BP3-4	53	CNIASLQPNRGLGYW	NGS only
151389	BP3-4	52	CAADPKFRDSMYCFGRMLQYKTW	NGS only
151413	BP3-4	50	CAADPKFRDSL_LFWSDVAV*DL	NGS only
151415	BP3-4	50	CAADPKFRDSLYCFGRMLQYRTW	NGS only
151437	BP3-4	49	CAADPKFRDS*YCFGRMLQYKTW	NGS only
151449	BP3-4	48	CAADTDRLMSIRDYDYAYW	NGS only
151452	BP3-4	48	CNGKMGPGWWGDEHDYW	NGS only
151459	BP3-4	48	CAADPNSVIVC_CFGRMLQYKTW	NGS only
151472	BP3-4	47	CAVFRSGDYYEGQFNLVDTW	NGS only
151479	BP3-4	47	CNAVSSTWDRSRNEYW	NGS only
151491	BP3-4	46	CAGRFYGGSDSYLRGPSAYDYW	NGS only
151493	BP3-4	46	CFLRMLQPRDREDSW	NGS only
151494	BP3-4	46	CKFASLQPNRGLGYW	NGS only
151495	BP3-4	46	CNFVSLQPNRGLGYW	NGS only
151529	BP3-4	45	CAADPKFRDSLYCFGRMSQYKTW	NGS only
151557	BP3-4	43	CNVDLFVNDYERRGYW	NGS only
151558	BP3-4	43	CNAESLFRASDPKYDYRDTHW	NGS only
151561	BP3-4	43	CNFASLQPIRGLGYW	NGS only
151564	BP3-4	43	CAPSCTVLGPPGSAW	NGS only
151583	BP3-4	42	CASTGRPYFTERHASRYDIW	NGS only
151594	BP3-4	42	CAADPKFRDSLYCFGGMLQYKTW	NGS only
151614	BP3-4	41	CTANLNWSRALRAEYDYW	NGS only
151616	BP3-4	41	CYADKVWGRLADVFW	NGS only
151636	BP3-4	41	CAADPKFRDSLYCFGRMMQYKTW	NGS only
151641	BP3-4	40	CGARESHRVKHHYNFR	NGS only
151643	BP3-4	40	CAAADTMHLVTTTPDYW	NGS only
151662	BP3-4	40	CAADPEFRDSLYCFGRMLQYKTW	NGS only
151672	BP3-4	39	CAATRPVFTRSPITYDFW	NGS only
151674	BP3-4	39	CATGPPGTWPERAHEYKNW	NGS only
151675	BP3-4	39	CATDRSTSWGLRRESGDYDVW	NGS only
151677	BP3-4	39	CEARSWNGFDYR	NGS only
151696	BP3-4	39	CAANPKFRDSLYCFGRMLQYKTW	NGS only
151701	BP3-4	38	CAADTAHRLPRKTPEKFDSW	NGS only
151706	BP3-4	38	CNFDSLQPNRGLGYW	NGS only
151715	BP3-4	38	CAADPKFRDSLYCFGRMLQYMTW	NGS only
151741	BP3-4	37	CAADPKCRDSLYCFGRMLQYKTW	NGS only
151742	BP3-4	37	CAADPKFRDSLYCFGRMLQYKT*	NGS only
151743	BP3-4	37	CAADSKFRDSLYCFGRMLQYKTW	NGS only
151796	BP3-4	35	CAAVPKFRDSLYCFGRMLQYKTW	NGS only
151802	BP3-4	35	CAADPKFRDSLYCFSRMLQYKTW	NGS only
151809	BP3-4	34	CNAQSGPYDWW	NGS only
151827	BP3-4	34	CAADPKFRDSSYCFGRMLQYKTW	NGS only
151835	BP3-4	34	*AADPKFRDSLYCFGRMLQYKTW	NGS only
151836	BP3-4	34	CAADPKFRDSLYYFGRMLQYKTW	NGS only
151840	BP3-4	34	CAADPRFRDSLYCFGRMLQYKTW	NGS only
151863	BP3-4	33	CAADPKFRDSLYCFGRLLQYKTW	NGS only
151866	BP3-4	33	CAADLVVTSTYCSE*PSYW	NGS only
151867	BP3-4	33	CAADLVVTSTYCSAYPSYW	NGS only
151871	BP3-4	33	CAADPKLRDSLYCFGRMLQYKTW	NGS only
151875	BP3-4	33	CAADPKFRDSLYCFGRMLQYETW	NGS only
151885	BP3-4	32	CAARPRLLRTTGGDYDYW	NGS only
151919	BP3-4	31	CAARSTFYDPSTYNAEPTYLYW	NGS only
151935	BP3-4	31	CAADP*FRDSLYCFGRMLQYKTW	NGS only
151948	BP3-4	31	CAADPKFRGSLYCFGRMLQYKTW	NGS only
151957	BP3-4	30	CAAPRITYVYSRDPRAYNYW	NGS only
151961	BP3-4	30	CQADRVLRRGPDARPLEYW	NGS only
151962	BP3-4	30	CHYFRGNYW	NGS only
151971	BP3-4	30	CAPRCTVLGPPGSVW	NGS only
151975	BP3-4	30	CAADPKFRDGLYCFGRMLQYKTW	NGS only
151979	BP3-4	30	CAADLVVTCTYCSEYPSYW	NGS only
151984	BP3-4	30	CAATLGQYCADYPFFPSS	NGS only
152052	BP3-4	28	CAADPKFRDSL_LFGRMLQYKTW	NGS only
152055	BP3-4	28	CAADPKSRDSLYCFGRMLQYKTW	NGS only
152056	BP3-4	28	CAADPKFSDSLYCFGRMLQYKTW	NGS only
152057	BP3-4	28	CAADPKFRDSLYCFGRILQYKTW	NGS only
152065	BP3-4	28	CAADPKFRDSLYRFGRMLQYKTW	NGS only
152066	BP3-4	28	CAADPKFRDSLYCSGRMLQYKTW	NGS only
152080	BP3-4	27	CNAFPNGVDYW	NGS only
152083	BP3-4	27	CNFASLQPNRGPGYW	NGS only
152085	BP3-4	27	CDFASLQPNRGLGYW	NGS only
152099	BP3-4	27	CAADPKFRDSLYCFGRMLQYKIW	NGS only
152100	BP3-4	27	CAADPKFRDSLYCFGRMLQCKTW	NGS only
152101	BP3-4	27	CAAGPKFRDSLYCFGRMLQYKTW	NGS only
152105	BP3-4	27	CAADPKYRDSLYCFGRMLQYKTW	NGS only
152108	BP3-4	27	CAADPKFRVSLYCFGRMLQYKTW	NGS only
152125	BP3-4	26	CVDQPRPDSTTKQPR	NGS only
152131	BP3-4	26	CNLASLQPNRGLGYW	NGS only
152132	BP3-4	26	CNFAPLQPNRGLGYW	NGS only
152141	BP3-4	26	CAADPKVRDSLYCFGRMLQYKTW	NGS only
152151	BP3-4	26	CAADPKFRDSLYCYGRMLQYKTW	NGS only
152163	BP3-4	25	CAAQKGLATRGTTDYEYW	NGS only
152170	BP3-4	25	CTVVGTVSDSGVFDPRDYW	NGS only
152177	BP3-4	25	CNYASLQPNRGLGYW	NGS only
152178	BP3-4	25	CNSASLQPNRGLGYW	NGS only
152179	BP3-4	25	CNFASRQPNRGLGYW	NGS only
152181	BP3-4	25	CNFASLQPYRGLGYW	NGS only
152198	BP3-4	25	CAADPKFRDSLYCFGRMLQHKTW	NGS only
152214	BP3-4	24	CTAQKGLATRGATDYEYW	NGS only
152227	BP3-4	24	CYADEVWGRLANVFW	NGS only
152238	BP3-4	24	CVPRCTVLGPPGSAW	NGS only
152244	BP3-4	24	CAADPKFRDSLYCFGRM*QYKTW	NGS only
152258	BP3-4	24	CAADPKFRDSLYCFGRTLQYKTW	NGS only
152259	BP3-4	24	CAADPKFRDSLYCFGRVLQYKTW	NGS only
152271	BP3-4	23	CATQKGLATRGATDYEYW	NGS only
152272	BP3-4	23	CAAQKGLATRGATDYKYW	NGS only
152278	BP3-4	23	CAATMSVAPATVANDYDYW	NGS only
152291	BP3-4	23	CNFASLQHNRGLGYW	NGS only
152292	BP3-4	23	CNFASLQPNRELGYW	NGS only
152293	BP3-4	23	CNFASLQPNRGL*YW	NGS only
152307	BP3-4	23	CAADPKFRDSLYCFGRMLQYKAW	NGS only
152318	BP3-4	23	CAADPKFRDSLYCFDRMLQYKTW	NGS only
152343	BP3-4	22	CAARRTTTDEYW	NGS only
152354	BP3-4	22	CAPRCTVLGPPGSTW	NGS only
152360	BP3-4	22	CAADPKFRDSLCCFGRMLQYKTW	NGS only
152365	BP3-4	22	CAADLVVTSTYCS*YPSYW	NGS only
152382	BP3-4	21	CGAQKGLATRGATDYEYW	NGS only
152388	BP3-4	21	CNVQTEIPRGVFW	NGS only
152419	BP3-4	21	CAADPKFRDSLY*FGRMLQYKTW	NGS only
152421	BP3-4	21	CAADPKFRDSLYCFGLMLQYKTW	NGS only
152426	BP3-4	21	CAADPKFRDSLYCFGRMLLYKTW	NGS only
152427	BP3-4	21	CAADPKFRDSLFCFGRMLQYKTW	NGS only
152481	BP3-4	20	CASDPKFRDSLYCFGRMLQYKTW	NGS only
152509	BP3-4	19	CNFASLQPNRRLGYW	NGS only
152516	BP3-4	19	CAPRCTV_RSAGVGL	NGS only
152528	BP3-4	19	CAADLDVTSTYCSEYPSYW	NGS only
152531	BP3-4	19	CVADLVVTSTYCSEYPSYW	NGS only
152535	BP3-4	19	CAADPKFRDNLYCFGRMLQYKTW	NGS only
152551	BP3-4	18	CAAQKGLATRGAIDYEYW	NGS only
152555	BP3-4	18	CAASRNPVVPSTIVWTMPYW	NGS only
152573	BP3-4	18	CAPRCTVLGPQGSAW	NGS only
152581	BP3-4	18	CAADLVVTSTYCSEYPRYW	NGS only
152582	BP3-4	18	CAVDLVVTSTYCSEYPSYW	NGS only
152588	BP3-4	18	CAAEPKFRDSLYCFGRMLQYKTW	NGS only
152657	BP3-4	17	CAADPKFRESLYCFGRMLQYKTW	NGS only
152680	BP3-4	16	CAAQKGLATRGATDYEY*	NGS only
152684	BP3-4	16	CAADLGGAWPDLPNYDWW	NGS only
152685	BP3-4	16	CAAQKRPRD_RGATDYEYW	NGS only
152726	BP3-4	16	CAADPKFRDSLYCFCRMLQYKTW	NGS only
152740	BP3-4	16	CAADPKFRDSLYCFGRMLQFKTW	NGS only
152761	BP3-4	15	CAAQKGLATRGATNYEYW	NGS only
152762	BP3-4	15	CAAQKGLATRGATDYE*W	NGS only
152763	BP3-4	15	CAAQEGLATRGATDYEYW	NGS only
152765	BP3-4	15	CAAVQSWGKMGVSSYRYW	NGS only
152781	BP3-4	15	CNFASLQPNRGLEYW	NGS only
152784	BP3-4	15	CNFASLQPSRGLGYW	NGS only
152798	BP3-4	15	CAPRCIVLGPPGSAW	NGS only
152806	BP3-4	15	CAADLVVTSTYWSEYPSYW	NGS only
152814	BP3-4	15	CAADPKFRDCLYCFGRMLQYKTW	NGS only
152820	BP3-4	15	CAADRKFRDSLYCFGRMLQYKTW	NGS only
152821	BP3-4	15	CAAESVPTRKLVGLA_LHLRRVRIYGMDYW	NGS only
152834	BP3-4	14	YAAQKGLATRGATDYEYW	NGS only
152835	BP3-4	14	CAAKKGLATRGATDYEYW	NGS only
152872	BP3-4	14	CNFTSLQPNRGLGYW	NGS only
152875	BP3-4	14	CNFASLQPNCGLGYW	NGS only
152913	BP3-4	14	CAADPKFRDSLYCFGRMLQYKSW	NGS only
152965	BP3-4	13	CAARAPSSVAAGEKLPLNYKYW	NGS only
152976	BP3-4	13	CNFRAYW	NGS only
152994	BP3-4	13	CNFASLQPNRGLG*W	NGS only
152997	BP3-4	13	CNFASLQPDRGLGYW	NGS only
152998	BP3-4	13	CNFASLHPNRGLGYW	NGS only
153009	BP3-4	13	CAPRCTVLGLPGSAW	NGS only
153014	BP3-4	13	CAPRCTVFGPPGSAW	NGS only
153038	BP3-4	13	CAADPKFRDSLYCFGRMLQYKTG	NGS only
153042	BP3-4	13	CALDRNHCGDYLSPNRMNGW	NGS only
153045	BP3-4	12	CATGYGSSPPGRRYW	NGS only
153055	BP3-4	12	CAAQKGLATRSATDYEYW	NGS only
153057	BP3-4	12	CAAQKGLATRGAADYEYW	NGS only
153082	BP3-4	12	CAKNQGSTVVMWDYYGMDYW	NGS only
153101	BP3-4	12	CNFASLQPNRGLGFW	NGS only
153122	BP3-4	12	CAPRCTVLGPPGSAR	NGS only
153124	BP3-4	12	CASRCTVLGPPGSAW	NGS only
153132	BP3-4	12	CAADPKFLDSLYCFGRMLQYKTW	NGS only
153144	BP3-4	12	CAADLVVSSTYCSEYPSYW	NGS only
153156	BP3-4	12	CAADPKFRDSLYCFGRMLQYKTC	NGS only
153157	BP3-4	12	CAADPIFRDSLYCFGRMLQYKTW	NGS only
153173	BP3-4	11	CAARSGAVATSTESEYDYW	NGS only
153174	BP3-4	11	CAAVQSWGK_GASSYRYW	NGS only
153235	BP3-4	11	CNFASPQPNRGLGYW	NGS only
153255	BP3-4	11	CAPRCTVLGPPGLAW	NGS only
153266	BP3-4	11	CAADPKFRDSLYCFGRMLEYKTW	NGS only
153280	BP3-4	11	CAADLVVTSTYCSGYPSYW	NGS only
153291	BP3-4	11	CAADPKFRDSLYCFGRMLQYKTL	NGS only
153321	BP3-4	10	CAAQRGLATRGATDYEYW	NGS only
153327	BP3-4	10	CAAVQSWGKMGASSYHYW	NGS only
153328	BP3-4	10	CVAVQSWGKMGASSYRYW	NGS only
153343	BP3-4	10	CAADDRWQFTSLSYTDF	NGS only
153381	BP3-4	10	CNFAFLQPNRGLGYW	NGS only
153401	BP3-4	10	CAPRCTALGPPGSAW	NGS only
153403	BP3-4	10	CAPRCTVLGPPGPAW	NGS only
153411	BP3-4	10	CAAYPKFRDSLYCFGRMLQYKTW	NGS only
153450	BP3-4	9	CAVGWGRVAGRYDYW	NGS only
153471	BP3-4	9	CVAADTLHLVTTTPDYW	NGS only
153479	BP3-4	9	CAAQKGLATRGATDYEYR	NGS only
153480	BP3-4	9	CAAQKGLATGGATDYEYW	NGS only
153484	BP3-4	9	CAAVQSWGKMGASLYRYW	NGS only
153488	BP3-4	9	CATDLYGLGKQKEDGYENW	NGS only
153539	BP3-4	9	*NFASLQPNRGLGYW	NGS only
153540	BP3-4	9	CNFASLQPNRGLGHW	NGS only
153544	BP3-4	9	CNFASLQPNRGLGYC	NGS only
153553	BP3-4	9	CNAGWTRTGPGRIW	NGS only
153556	BP3-4	9	CAPRYTVLGPPGSAW	NGS only
153572	BP3-4	9	CAAVASYHCAGISPPVSRTPDYW	NGS only
153574	BP3-4	9	CGADPKFRDSLYCFGRMLQYKTW	NGS only
153592	BP3-4	9	CAADLVITSTYCSEYPSYW	NGS only
153609	BP3-4	9	CAADPKFRDSLYCFGRMVQYKTW	NGS only
153610	BP3-4	9	CAADPKFRDSLYCFGRMLQ*KTW	NGS only
153611	BP3-4	9	CAADPKFRDSLYCFGRMFQYKTW	NGS only
153612	BP3-4	9	CAADPKFRDSLYCFGPMLQYKTW	NGS only
153626	BP3-4	8	CARPRNYYCASYGCEYDYR	NGS only
153650	BP3-4	8	CAAQKSLATRGATDYEYW	NGS only
153651	BP3-4	8	CAAQKGPATRGATDYEYW	NGS only
153652	BP3-4	8	CAAQKGLATRDATDYEYW	NGS only
153654	BP3-4	8	CAAQKGLATRCATDYEYW	NGS only
153680	BP3-4	8	CARSFAAYSGDGCYTRALEYNQW	NGS only
153692	BP3-4	8	CATDLVVTSTYCSEYPSYW	NGS only
153707	BP3-4	8	CNFASLQPNRGLGYL	NGS only
153715	BP3-4	8	CNFASLQ_QPWTWIL	NGS only
153725	BP3-4	8	YNFASLQPNRGLGYW	NGS only
153727	BP3-4	8	CNFASLQPNRGFGYW	NGS only
153728	BP3-4	8	CNFASLQPNLGLGYW	NGS only
153736	BP3-4	8	CAPRCTMLGPPGSAW	NGS only
153750	BP3-4	8	CAPRCTVLSPPGSAW	NGS only
153753	BP3-4	8	CAPRCTVLGPPWSAW	NGS only
153754	BP3-4	8	CAPRCAVLGPPGSAW	NGS only
153770	BP3-4	8	CAADPKFRDSWYCFGRMLQYKTW	NGS only
153789	BP3-4	8	CAADLVVTSTYCSVYPSYW	NGS only
153790	BP3-4	8	CAAGLVVTSTYCSEYPSYW	NGS only
153795	BP3-4	8	CAADQNSVIVC_CFGRMLQYKTW	NGS only
153803	BP3-4	8	CAADPKFRDSLYCFGRMLQYNQW	NGS only
153804	BP3-4	8	CAADPKFRYSLYCFGRMLQYKTW	NGS only
153823	BP3-4	7	CAAREPHRVKHHYNFR	NGS only
153830	BP3-4	7	CGAREPHRVKHHYNCR	NGS only
153848	BP3-4	7	CAAQKDLATRGATDYEYW	NGS only
153894	BP3-4	7	CYADVDEMTDNTGNRLAYRTVKLW	NGS only
153905	BP3-4	7	CAADRLWARLRSGSPRLL	NGS only
153929	BP3-4	7	CNFASLQPNRGLGCW	NGS only
153960	BP3-4	7	CAPRCTVLGPPESAW	NGS only
153961	BP3-4	7	CAPRCTVLGPPGTAW	NGS only
153969	BP3-4	7	CAADPKFRDSLYCFGRMLQYNTW	NGS only
153992	BP3-4	7	CAEDLVVTSTYCSEYPSYW	NGS only
153993	BP3-4	7	CAADLVVTNTYCSEYPSYW	NGS only
153994	BP3-4	7	CAADLVVTSTYRSEYPSYW	NGS only
153995	BP3-4	7	CAADLVVTSTY*SEYPSYW	NGS only
153996	BP3-4	7	CAADLVVTSTYCSKYPSYW	NGS only
154012	BP3-4	7	CAADPKFRDSLYCFARMLQYKTW	NGS only
154025	BP3-4	7	CAGDPKFRDSLYCFGRMLQYKTW	NGS only
154026	BP3-4	7	CAADPKFRDSLDCFGRMLQYKTW	NGS only
154045	BP3-4	6	CGAREPHRVKHHYNFQ	NGS only
154055	BP3-4	6	CAAQKGLAT_GATDYEYW	NGS only
154061	BP3-4	6	CAAQKGLATRGATDYEYC	NGS only
154066	BP3-4	6	CAAVQSRGKMGASSYRYW	NGS only
154076	BP3-4	6	CAKARYAGDYRTVGSYDYW	NGS only
154080	BP3-4	6	CATHQLPVSWSDRLEYDYW	NGS only
154108	BP3-4	6	CARSFAACSGNGCYTRALEYNQW	NGS only
154113	BP3-4	6	CLADDYVSGQPILHSLKRASFS	NGS only
154123	BP3-4	6	CARSKLEILRPGEYEYR	NGS only
154196	BP3-4	6	CAPRCTELGPPGSAW	NGS only
154210	BP3-4	6	CAADPKFRDSLYCFVRMLQYKTW	NGS only
154229	BP3-4	6	YAADLVVTSTYCSEYPSYW	NGS only
154230	BP3-4	6	*AADLVVTSTYCSEYPSYW	NGS only
154232	BP3-4	6	CAADLIVTSTYCSEYPSYW	NGS only
154283	BP3-4	5	CGAREPHGVKHHYNFR	NGS only
154295	BP3-4	5	CAAGRYLRRTSADYSYW	NGS only
154303	BP3-4	5	CAAQKGLATRGATDCEYW	NGS only
154304	BP3-4	5	CAA*KGLATRGATDYEYW	NGS only
154308	BP3-4	5	CAAKTYGARSADPSAYAHW	NGS only
154312	BP3-4	5	CAAAQSWGKMGASSYRYW	NGS only
154387	BP3-4	5	CAADETGTGDGWWGRRLTPEYDYW	NGS only
154400	BP3-4	5	CLIDSKNVNCKDKLFGLRGTTPRCR	NGS only
154401	BP3-4	5	CLIDGENVNCKDKLFGLRGTTPRCR	NGS only
154428	BP3-4	5	CAATALGAVSLSEDLGDYDHW	NGS only
154432	BP3-4	5	CNLPLFN_NRGLGYW	NGS only
154447	BP3-4	5	CNFASLQLNRGLGYW	NGS only
154455	BP3-4	5	CNFASLQPNRGLRGTTPRCR	NGS only
154468	BP3-4	5	CATASCYSDYLLIPKYDYW	NGS only
154487	BP3-4	5	CAPRCSVLGPPGSAW	NGS only
154488	BP3-4	5	CALRCTVLGPPGSAW	NGS only
154514	BP3-4	5	CAADLVVTSTYYSEYPSYW	NGS only
154515	BP3-4	5	CAADLVVTSTYCNEYPSYW	NGS only
154516	BP3-4	5	CAADLVVTSTYCSEYPSYR	NGS only
154520	BP3-4	5	CAADLVVTSTYCSEYPSCW	NGS only
154537	BP3-4	5	CAADPKFRDSLYCFGRMLQYKTS	NGS only
154538	BP3-4	5	CAADPKFRDSLYCFGRMLQY*TW	NGS only
154539	BP3-4	5	CAPDPKFRDSLYCFGRMLQYKTW	NGS only
154557	BP3-4	5	CAAGQMVGVTGKYDYWGRGTQVTVSSGEESK	NGS only
154596	BP3-4	4	CAAQKGLATRGATDNEYW	NGS only
154598	BP3-4	4	CAAQKGLATRGATVYEYW	NGS only
154659	BP3-4	4	CARSFATCSGDGCYTRALEYNQW	NGS only
154681	BP3-4	4	CARSFAARSGDGCYTRALEYNQW	NGS only
154697	BP3-4	4	CAGRFYGGSDSYLCEPSAYDYW	NGS only
154734	BP3-4	4	CLIDSENVNCKDKLFGLRGTTLRCR	NGS only
154749	BP3-4	4	WYADEVWGRLADVFW	NGS only
154777	BP3-4	4	CYVDEVWGRLADVFW	NGS only
154814	BP3-4	4	SNFASLQPNRGLGYW	NGS only
154847	BP3-4	4	CAPR*TVLGPPGSAW	NGS only
154865	BP3-4	4	CAADPKFRDSLYGFGRMLQYKTW	NGS only
154867	BP3-4	4	CAADPKFRDSLY_VFGRMLQYKTW	NGS only
154871	BP3-4	4	CNADKISAATQLHLNVW	NGS only
154897	BP3-4	4	CAADLAVTSTYCSEYPSYW	NGS only
154900	BP3-4	4	CAADLVVTSTYCSEYPSYC	NGS only
154902	BP3-4	4	CAADLVVTSTYCIEYPSYW	NGS only
154928	BP3-4	4	CAADPKFRDSLYCFGRMLHYKTW	NGS only
154930	BP3-4	4	CAADPKFRHSLYCFGRMLQYKTW	NGS only
154950	BP3-4	4	CALDRNHCGDYLSPNHMHGW	NGS only
154951	BP3-4	4	CALDRNHCGDYLSLNRMHGW	NGS only
154952	BP3-4	4	CVLDRNHCGDYLSPNRMHGW	NGS only
154994	BP3-4	3	CGAREPHRVKHHHNFR	NGS only
155006	BP3-4	3	CAAADTLQLVTTTPDYW	NGS only
155015	BP3-4	3	CATNSIWDE_HWHNYDYW	NGS only
155033	BP3-4	3	CAAQKGLSTRGATDYEYW	NGS only
155120	BP3-4	3	CAHSLNRYSGAYSNSQLYNAW	NGS only
155128	BP3-4	3	CARSFAACSGDGCYTRTLEYNQW	NGS only
155150	BP3-4	3	YARSFAACSGDGCYTRALEYNQW	NGS only
155151	BP3-4	3	CAQSFAACSGDGCYTRALEYNQW	NGS only
155152	BP3-4	3	CARSLAACSGDGCYTRALEYNQW	NGS only
155168	BP3-4	3	CAADSSLYSSSWVSNPEKYHYW	NGS only
155205	BP3-4	3	CAARAVGSANFNSW	NGS only
155213	BP3-4	3	CAIDSGGTTWS_STTRRSMKSG	NGS only
155221	BP3-4	3	CATDLGGAWPDLPNYDWW	NGS only
155231	BP3-4	3	CATENLRVL_GSADFNSW	NGS only
155240	BP3-4	3	SLIDSENVNCKDKLFGLRGTTPRCR	NGS only
155276	BP3-4	3	CYGEMIPKTRYW	NGS only
155291	BP3-4	3	CNFASLQPNRGLGY*	NGS only
155334	BP3-4	3	CNFASLEPNRGLGYW	NGS only
155392	BP3-4	3	*APRCTVLGPPGSAW	NGS only
155393	BP3-4	3	CAPRCTLLGPPGSAW	NGS only
155422	BP3-4	3	CAADPKFRDSLYCFGRIW	NGS only
155440	BP3-4	3	SAADLVVTSTYCSEYPSYW	NGS only
155441	BP3-4	3	CAAELVVTSTYCSEYPSYW	NGS only
155442	BP3-4	3	CAADLVATSTYCSEYPSYW	NGS only
155449	BP3-4	3	CAADLVVASTYCSEYPSYW	NGS only
155460	BP3-4	3	CAADPKFRDSC_CFGRMLQYKTW	NGS only
155470	BP3-4	3	CAADPTFRDSLYCFGRMLQYKTW	NGS only
155480	BP3-4	3	CAADPKFRDILYCFGRMLQYKTW	NGS only
155507	BP3-4	3	CAVTLLSNDCNSYVTPFAFGSR	NGS only
155515	BP3-4	3	CALDRNHCGDYLSPNRMHG*	NGS only
155522	BP3-4	3	CTAGVTVVATCKAGYYGMDYW	NGS only
155530	BP3-4	2	CAIDSGGTDYEYW	NGS only
155558	BP3-4	2	CVAHQLSGILTQGNYEYR	NGS only
155579	BP3-4	2	CGAKEPHRVKHHYNFR	NGS only
155580	BP3-4	2	CGARKPHRVKHHYNFR	NGS only
155581	BP3-4	2	CGAIEPHRVKHHYNFR	NGS only
155588	BP3-4	2	CVAHQLSGTLTQGNYEYR	NGS only
155599	BP3-4	2	CAATDTLHLVTTTPDYW	NGS only
155601	BP3-4	2	CAAADTLHLVNTTPDYW	NGS only
155632	BP3-4	2	CAADRRSHQVSPGTVNYW	NGS only
155648	BP3-4	2	CAAQKGLATRGATDYVYW	NGS only
155649	BP3-4	2	FAAQKGLATRGATDYEYW	NGS only
155667	BP3-4	2	CAAIQSWGKMGASSYRYW	NGS only
155670	BP3-4	2	CAAVQSWGKIGASSYRYW	NGS only
155671	BP3-4	2	CAAVQSWGKMGASSYRY*	NGS only
155674	BP3-4	2	CAAVQSWGKMGASSYCYW	NGS only
155692	BP3-4	2	CAAQKGLAT_WGATDYEYW	NGS only
155730	BP3-4	2	CAARRTVSPN*IPSEYTYW	NGS only
155733	BP3-4	2	CAASAYQSGSFYLPSKYDYW	NGS only
155751	BP3-4	2	CAGRHQASSTSGYSADYNKW	NGS only
155780	BP3-4	2	CAARFSSTYI_TGRMLQYKTW	NGS only
155783	BP3-4	2	CTIDSGGTTWSIDDEKEYEIW	NGS only
155794	BP3-4	2	CARSFAACTGDGCYTRALEYNQW	NGS only
155825	BP3-4	2	CARSFTACSGDGCYTRALEYNQW	NGS only
155831	BP3-4	2	CVRSFAACSGDGCYTRALEYNQW	NGS only
155868	BP3-4	2	CAVKDGYYSGGALYTESGEYNQW	NGS only
155897	BP3-4	2	CEARAVGSADFNSW	NGS only
155919	BP3-4	2	CAVRAVGSADFNSW	NGS only
155926	BP3-4	2	CAATPRGVVSMCPWPDYFGFW	NGS only
155928	BP3-4	2	CVSHLRVYTNVKDEESWGSR	NGS only
155979	BP3-4	2	CPIDSENVNCKDKLFGLRGTTPRCR	NGS only
155980	BP3-4	2	CLIDSENVNYKDKLFGLRGTTPRCR	NGS only
156012	BP3-4	2	CNYENKEGSAWHYNWR	NGS only
156094	BP3-4	2	CYADEV*GRLADVFW	NGS only
156277	BP3-4	2	CAPGCTVLGPPGSAW	NGS only
156331	BP3-4	2	CAALLDAPLRDFW	NGS only
156372	BP3-4	2	CAADHVVTSTYCSEYPSYW	NGS only
156373	BP3-4	2	CAADLVVTSNYCSEYPSYW	NGS only
156374	BP3-4	2	CAADLVVTSTYCSENPSYW	NGS only
156392	BP3-4	2	CAVADQLGCGPISITAWYDYW	NGS only
156393	BP3-4	2	CAADPIP**FV_CFGRMLQYKTW	NGS only
156400	BP3-4	2	CAADPKFRDSL_LFWSDVAVKTW	NGS only
156401	BP3-4	2	CAADPKFRDSL_LFCRMLQYKTW	NGS only
156467	BP3-4	2	CAADPKFPDSLYCFGRMLQYKTW	NGS only
156468	BP3-4	2	CAAHPKFRDSLYCFGRMLQYKTW	NGS only
156531	BP3-4	2	CAADPKIP**FV_CFGRMLQYKTW	NGS only
156552	BP3-4	2	CAASGPAFLPTREVETACREADFKSW	NGS only
156553	BP3-4	2	CALDRNHCGD_FIAQSYARL	NGS only
156558	BP3-4	2	CALDQNHCGDYLSPNRMHGW	NGS only
156561	BP3-4	2	SALDRNHCGDYLSPNRMHGW	NGS only
156562	BP3-4	2	CAIDRNHCGDYLSPNRMHGW	NGS only
161931	BP3-4	1768	CNADILGYVRFTFW	NGS only
161932	BP3-4	1532	CAAPYYSNWVPTQSPHDYYYW	NGS only
161933	BP3-4	1419	CVKDLDLGSFDGYDYW	NGS only
161934	BP3-4	1380	CSRRSRWITVNRYLDLW	NGS only
161935	BP3-4	1063	CAASWKPYTKGIADYAYW	NGS only
161936	BP3-4	1059	CTAGAYCSDFGLPSGYW	NGS only
161938	BP3-4	911	CRANFPLNERYVFW	NGS only
161939	BP3-4	909	CAASRTFPATRPANYYSW	NGS only
161940	BP3-4	845	CAAVDSHYSALAYYTKVREYDFW	NGS only
161941	BP3-4	840	CNADLVSTDLAEYVDW	NGS only
161943	BP3-4	748	CAHRMNCASEPYLRAVGDFDFW	NGS only
161953	BP3-4	551	CAATLGLYCADYPFFPSS	NGS only
161954	BP3-4	546	CAAGTPRDCSGYGCYDFEGEYDYW	NGS only
161957	BP3-4	530	CAAAVYRGSLYDSVGAYAYW	NGS only
161964	BP3-4	456	CAAVEHRDRTILFVNIRDYDSW	NGS only
161965	BP3-4	454	CAADTYGLRDYW	NGS only
161973	BP3-4	341	CAAARGAWTITPILMERLKNSMDAW	NGS only
161974	BP3-4	340	CKAAKWVGGRGYW	NGS only
161976	BP3-4	329	CGGNLKDYTRSGLLDPHNFNFW	NGS only
161979	BP3-4	321	CAASSRWPPLRTFEYEYW	NGS only
161981	BP3-4	314	CAADPTDGCSEYLTEHRLEKYSW	NGS only
161984	BP3-4	293	CAADPDSSNWYIPELVDYEYEHW	NGS only
161989	BP3-4	265	CAADPRPYEFITSRGWGKYW	NGS only
161993	BP3-4	247	CAARRSPSSAVAIIAAHYDSW	NGS only
161996	BP3-4	236	CALGPRPAGGYEYW	NGS only
162004	BP3-4	213	CASQGKLAGRYDLW	NGS only
162005	BP3-4	212	CNAIEVVTTTLDREIW	NGS only
162008	BP3-4	212	CAATHRTDYVGCDEKVMDYW	NGS only
162014	BP3-4	189	CAGQSVRNDGYDYW	NGS only
162020	BP3-4	179	CAADREGRGGWTTTGYDYW	NGS only
162030	BP3-4	156	CATERSVSSWYDRGYLEVW	NGS only
162033	BP3-4	154	CAADRVSAAYRGPVLGYYFW	NGS only
162036	BP3-4	151	CAAGGLFTIEASNYDWW	NGS only
162048	BP3-4	139	CAAARHWTTHLQRVDYW	NGS only
162051	BP3-4	138	CNALSSWGLDYW	NGS only
162053	BP3-4	137	CAATAYFSRSADRYPYW	NGS only
162056	BP3-4	132	CATRNSDWNYW	NGS only
162061	BP3-4	126	CAVRTFLIPTVYEYDYR	NGS only
162070	BP3-4	123	CNTDTYW	NGS only
162081	BP3-4	114	CALQPPGRPEWDYW	NGS only
162084	BP3-4	112	CAAGVRFVVSFNRADYW	NGS only
162088	BP3-4	109	CARDRNGSTR	NGS only
162095	BP3-4	105	CAAKASARIATGDYRTNYDYW	NGS only
162096	BP3-4	105	CAARPPRTSNYDYW	NGS only
162097	BP3-4	104	CAAALEGTGWGPGTSW	NGS only
162104	BP3-4	96	CAAGADWGRYDYW	NGS only
162105	BP3-4	96	CAAEEENGGAEYWGFW	NGS only
162113	BP3-4	95	CAAVVGLLCYSVPDYFGSW	NGS only
162119	BP3-4	93	CAADLWGTGRARSGYEFW	NGS only
162135	BP3-4	87	CAATEMIHSTDRRLYPYW	NGS only
162147	BP3-4	82	CHTVSDIYW	NGS only
162150	BP3-4	80	CAAKFAATARVMSLVAPDYW	NGS only
162152	BP3-4	80	CAADNIYGCVDYVEGMTYR	NGS only
162154	BP3-4	78	CARGHI_VITTA	NGS only
162161	BP3-4	76	CAAAVDPPIYSDYDAYAYW	NGS only
162162	BP3-4	76	CHLRNVHFNADYW	NGS only
162167	BP3-4	74	CAATPMQLSRDKRQYDYW	NGS only
162171	BP3-4	72	CNAELDHPFRDDTLHYW	NGS only
162172	BP3-4	72	CTVYASGSWFSAGSYTDW	NGS only
162177	BP3-4	70	CNSRSIVSDYW	NGS only
162178	BP3-4	70	CAADLVRGGGHLVRSW	NGS only
162180	BP3-4	69	CAAGGTWTHDPDDYDYW	NGS only
162181	BP3-4	69	CAAGNLWSVYDTDYATW	NGS only
162182	BP3-4	69	CATDPWCAGKGDHW	NGS only
162189	BP3-4	67	CYLRNGDYTGVGNISW	NGS only
162196	BP3-4	65	CAARNGASGPRWGYDYW	NGS only
162197	BP3-4	65	CAADTYIGPMVQSIEYAYW	NGS only
162200	BP3-4	64	CAAEHYTDFDLNQYW	NGS only
162202	BP3-4	63	CAAGYFYSDARTYEYW	NGS only
162204	BP3-4	63	CAAALGEIRSTWGPEWIDYW	NGS only
162205	BP3-4	63	CAARSSSANLYFTPASNEYW	NGS only
162206	BP3-4	63	CHAQSLYRNREQW	NGS only
162214	BP3-4	61	CAVGPGLRLDWLHTYS	NGS only
162224	BP3-4	59	CNAVLISTGDSYW	NGS only
162232	BP3-4	57	CNLGLRLKYGGSLLPGDYW	NGS only
162234	BP3-4	57	CATDDLCVLSANYFDSW	NGS only
162235	BP3-4	57	CAAAPKFRDSLYCFGRMLQYKTW	NGS only
162236	BP3-4	56	CAASYGSTWSPSREKYW	NGS only
162238	BP3-4	56	CHLFATLGTDDYW	NGS only
162245	BP3-4	55	CATGRGGHWSGGFRSW	NGS only
162248	BP3-4	54	CAAGAINYRRYDYW	NGS only
162249	BP3-4	54	CAADHAYFRNPDFKDYDYW	NGS only
162258	BP3-4	53	CAAGNGLQRLTTGNPDYW	NGS only
162260	BP3-4	53	CHGRSYPPDFRESW	NGS only
162270	BP3-4	51	CAAGRPEHINTIFGYTSW	NGS only
162274	BP3-4	51	CAAIPGGSSWHVFELYSRYDYW	NGS only
162276	BP3-4	50	CAAGNLWSVYDSDYATW	NGS only
162283	BP3-4	49	CAAARFRGYVNNAEYDYW	NGS only
162288	BP3-4	48	CSLDPSGSGWLYW	NGS only
162297	BP3-4	47	CNAEILTRTLLEDVYW	NGS only
162298	BP3-4	47	CAATLRTGTRDYYKTTVIW	NGS only
162312	BP3-4	46	CNADYARGYGPTNSYGYW	NGS only
162321	BP3-4	45	CAAEINPFTYEYDYS	NGS only
162325	BP3-4	45	CATDALSDGDDFQLFGRYYFKSW	NGS only
162326	BP3-4	45	CNARDRIAGRDDYW	NGS only
162340	BP3-4	44	CAADPVLIILTAACLHETFNYDSW	NGS only
162343	BP3-4	43	CAAGCRPWGSGVAPCDVW	NGS only
162372	BP3-4	39	CAAGPQSGYRYW	NGS only
162373	BP3-4	39	CAASWLWTTGRDNYNYW	NGS only
162382	BP3-4	38	CAARERDAGSGGFDYW	NGS only
162385	BP3-4	38	CHIRTLVATVPYEYDYW	NGS only
162404	BP3-4	36	CNTGWSTLPINYDYW	NGS only
162409	BP3-4	36	CNAGGSFEYGPYDYW	NGS only
162415	BP3-4	36	CAADKAVVHCREYQVLLRAITTYPYDYQ	NGS only
162420	BP3-4	35	CNARTLDWIW	NGS only
162442	BP3-4	33	CAADRGDYGPYGAYDYW	NGS only
162443	BP3-4	33	CAAEGYGSSWPLVSYDYW	NGS only
162467	BP3-4	32	CYLRDWYDHW	NGS only
162468	BP3-4	32	CNAITKWSLSNYW	NGS only
162469	BP3-4	32	CNADDYGLGFRPPPYDYW	NGS only
162472	BP3-4	32	CAADKTAMGLGYFYDYW	NGS only
162478	BP3-4	31	CAATPGVGGPDPHAYDY*	NGS only
162496	BP3-4	30	CAADRLPPEGWIRRAAEYW	NGS only
162504	BP3-4	30	CNLIKGWGIEYW	NGS only
162505	BP3-4	30	CYAVGILTPHGIRYGNDYW	NGS only
162516	BP3-4	29	CAAEVNPCTYEYDYS	NGS only
162535	BP3-4	28	CALRLSGPYDYNYW	NGS only
162536	BP3-4	28	CAARIWGSAPKYDYW	NGS only
162537	BP3-4	28	CAAAVDISRREREYDSW	NGS only
162542	BP3-4	28	CAWAESRGFYYYSRTDVYDSW	NGS only
162569	BP3-4	27	CRMWPNYW	NGS only
162574	BP3-4	27	CAAAPSTSVSEIYDYW	NGS only
162576	BP3-4	27	CAAGASFYSDYRHYDYW	NGS only
162592	BP3-4	26	CNANILGYVRFTFW	NGS only
162598	BP3-4	26	CATCQTQATGARYDYW	NGS only
162609	BP3-4	26	CAASRIGVSYCSHYSSLGPNFASW	NGS only
162611	BP3-4	25	CAADRSENVRVPSLIAYW	NGS only
162619	BP3-4	25	CNKRPPFGSW	NGS only
162633	BP3-4	24	CAAADTLHLVTTTTDYW	NGS only
162638	BP3-4	24	CKIEIAVMPGARYLERW	NGS only
162656	BP3-4	23	CARASSQFIRTGAWNYDYW	NGS only
162675	BP3-4	22	CALDSLRRWPPQYDYW	NGS only
162688	BP3-4	22	CNARSGYGGVEVW	NGS only
162690	BP3-4	22	CNADDPRIRYYME	NGS only
162697	BP3-4	22	CYIEAIPHGEIGATEHW	NGS only
162723	BP3-4	21	CNFASLQTNRGLGYW	NGS only
162751	BP3-4	20	CTASRTKPAPTRLYEYDYW	NGS only
162767	BP3-4	20	CAAVEAWGSTCRMTYEEDFW	NGS only
162798	BP3-4	19	CARDSTGADK	NGS only
162840	BP3-4	18	CAAADTLNLVTTTPDYW	NGS only
162853	BP3-4	18	CYARLLSDYW	NGS only
162854	BP3-4	18	CNIRLFLGDYW	NGS only
162858	BP3-4	18	CNLQKDEPWRNYW	NGS only
162860	BP3-4	18	CSAHLEYGERKLDAW	NGS only
162865	BP3-4	18	CVAHQLSGTLTQGDYEYR	NGS only
162871	BP3-4	18	CTAGAYSSDFGLPSGYW	NGS only
162890	BP3-4	17	CAADDKMGTAGTEGPDYW	NGS only
162908	BP3-4	17	CNAGILLYASVSWGDYW	NGS only
162918	BP3-4	17	CAADSASDYYSGSYYLANEYDYW	NGS only
162947	BP3-4	16	CGASWLYSVFPRTYDDW	NGS only
162968	BP3-4	16	CNFAYLQPNRGLGYW	NGS only
162989	BP3-4	16	WAADPKFRDSLYCFGRMLQYKTW	NGS only
163005	BP3-4	15	CAAARSTVLVRTTPEYW	NGS only
163016	BP3-4	15	CAARSSSANLYFMPASYEYW	NGS only
163017	BP3-4	15	CAARSSSANLYFAPASYEYW	NGS only
163027	BP3-4	15	CNAEYLSSTGERTNFW	NGS only
163064	BP3-4	14	CAASLDWLALSHRADYW	NGS only
163085	BP3-4	14	CNV*QGSVNYW	NGS only
163086	BP3-4	14	CNGSPLPYNTW	NGS only
163087	BP3-4	14	CKAVEIYGRAYW	NGS only
163140	BP3-4	13	CAASWKPNTKGIADYAYW	NGS only
163145	BP3-4	13	CARGSVVYGGASRFRPNNTW	NGS only
163149	BP3-4	13	CATRSSSANLYFTPASYEYW	NGS only
163150	BP3-4	13	CAARSSSANLYFTPVSYEYW	NGS only
163158	BP3-4	13	CAADESESDYYLNYGMDYW	NGS only
163159	BP3-4	13	CAADESESDYYLRFGMDYW	NGS only
163160	BP3-4	13	CARSKLEIL_GRANMSTG	NGS only
163162	BP3-4	13	CATWNYSGNVYDTFSGDYW	NGS only
163219	BP3-4	12	CNADLISTDLAEYVDW	NGS only
163229	BP3-4	12	CAAGSSRWSTLGRDYENW	NGS only
163231	BP3-4	12	CGADRSFGRRNAYEYDYW	NGS only
163234	BP3-4	12	CAATNKYVPGTQSENYDKW	NGS only
163245	BP3-4	12	CAAGIFWRGSYDTSSGEYDYW	NGS only
163251	BP3-4	12	CSASDLYSDAGMGDYW	NGS only
163253	BP3-4	12	CKSRIVEMLSERRRTTGDYW	NGS only
163308	BP3-4	11	CAAGPFGTIPVVYDYW	NGS only
163316	BP3-4	11	CAAADTLHLVTATPDYW	NGS only
163322	BP3-4	11	CTAAPSRTYFPPATFDYW	NGS only
163324	BP3-4	11	CAARSSSANLYFTPGSAW	NGS only
163344	BP3-4	11	CVKDLNLGSFDGYDYW	NGS only
163346	BP3-4	11	CTGGAYTCAANGCSPPRFW	NGS only
163409	BP3-4	10	CAIATKGASFDYW	NGS only
163414	BP3-4	10	CAARRTFLPTAPNYDYW	NGS only
163429	BP3-4	10	CTGGWQWGDGRRRDDWRYW	NGS only
163440	BP3-4	10	CAARSSSTNLYFTPASYEYW	NGS only
163441	BP3-4	10	CAARSSSADLYFTPASYEYW	NGS only
163452	BP3-4	10	CATGWRPTGSW	NGS only
163456	BP3-4	10	CEARSW_MGLTTG	NGS only
163486	BP3-4	10	CAADREYRFCNDYLKGAHDMDHW	NGS only
163493	BP3-4	10	CAAHQYCGRTFLLYGLDSW	NGS only
163501	BP3-4	10	CAAAAVFCVKDPDDYDYW	NGS only
163533	BP3-4	9	CSRRSRRITVNRYLDLW	NGS only
163535	BP3-4	9	CRADFPLNERYVFW	NGS only
163544	BP3-4	9	CAAADTLHLVTTTPDYS	NGS only
163545	BP3-4	9	CAVADTLHLVTTTPDYW	NGS only
163556	BP3-4	9	CAADRRPHITTQGSEYDYW	NGS only
163561	BP3-4	9	CAADLNRRAMGVMVWEYEYW	NGS only
163570	BP3-4	9	CAARSSSAKLYFTPASYEYW	NGS only
163573	BP3-4	9	CAARSSSANLYFTPASYEY*	NGS only
163584	BP3-4	9	CAADRLWARVVSGSPNSW	NGS only
163602	BP3-4	9	CNAESRGTSPWDRTAIYESW	NGS only
163630	BP3-4	9	CAPRCTVLGPPASYEYW	NGS only
163668	BP3-4	9	CAARSQVLIRWQSLSENPCVYDGMDYW	NGS only
163669	BP3-4	8	CAAAYRGGSYAYW	NGS only
163670	BP3-4	8	CAVGLPATASWDYW	NGS only
163674	BP3-4	8	CAATTMWAVWESVYDYW	NGS only
163680	BP3-4	8	CAADSPRLFVATMYRYW	NGS only
163685	BP3-4	8	CAAADTLHLVTTAPDYW	NGS only
163695	BP3-4	8	CAADRAAGIYYVSGYDYW	NGS only
163696	BP3-4	8	CVSGRASMRATAIGYDYW	NGS only
163697	BP3-4	8	CASNLLRDNDRVRAYDYR	NGS only
163699	BP3-4	8	CATDRLWSRLRTRQPEFW	NGS only
163701	BP3-4	8	CASRRSVTKSYYDYDYEYW	NGS only
163702	BP3-4	8	CAAAAELRPGVVVHVQYHHW	NGS only
163704	BP3-4	8	CAIDSFPPGDMWRASDYDYW	NGS only
163705	BP3-4	8	CALSYQLSTAYSSRSYYDYW	NGS only
163715	BP3-4	8	CAARSSSANSYFTPASYEYW	NGS only
163716	BP3-4	8	CAARSSSANLYFTTASYEYW	NGS only
163721	BP3-4	8	CAVRSSSANLYFTPASYEYW	NGS only
163722	BP3-4	8	CVARSSSANLYFTPASYEYW	NGS only
163737	BP3-4	8	CAADWQPVPPLVIYWARTPDEYEYW	NGS only
163742	BP3-4	8	CAMSTLRGPYSTPTIAGDFDSW	NGS only
163747	BP3-4	8	CYADGVWGRLADVFW	NGS only
163749	BP3-4	8	CNVGSYW	NGS only
163752	BP3-4	8	CNVNAYYW	NGS only
163753	BP3-4	8	CNADMTRRGTTIRYW	NGS only
163758	BP3-4	8	CALRLAAPAWASTAYEYDYW	NGS only
163759	BP3-4	8	CIADGPPIRLGTLCPAKLNYR	NGS only
163767	BP3-4	8	CNFASLQSNRGLGYW	NGS only
163823	BP3-4	8	CAADPKFRDSLYCIGRMLQYKTW	NGS only
163855	BP3-4	7	CATSSRLLTTATADHR	NGS only
163858	BP3-4	7	CAAALLRAVPTREYDYW	NGS only
163881	BP3-4	7	CAAVYRITAQFMARGKYDYW	NGS only
163900	BP3-4	7	CEARSSSANLYFTPASYEYW	NGS only
163901	BP3-4	7	CAAQSSSANLYFTPASYEYW	NGS only
163904	BP3-4	7	CAARSSSANLYFTPASYGYW	NGS only
163905	BP3-4	7	CAARSSLANLYFTPASYEYW	NGS only
163911	BP3-4	7	CAALGGWGSLLPSAPEPYDFW	NGS only
163913	BP3-4	7	CAAVAGPQSSWSPKSSGFDYW	NGS only
163930	BP3-4	7	CATRTHYYW	NGS only
163932	BP3-4	7	CYGEMIPKNGYW	NGS only
163935	BP3-4	7	CNIKIPPIVGRTYW	NGS only
163960	BP3-4	7	CNGDSSLEFASEFGAW	NGS only
163967	BP3-4	7	CATSQDYYCAGYRNEYDYW	NGS only
163995	BP3-4	7	CAADLVVTSTYCSEYTSYW	NGS only
164035	BP3-4	6	CAAEVNPFTYEYDYW	NGS only
164054	BP3-4	6	CVADRSRRTVVDATGYW	NGS only
164063	BP3-4	6	CTAADTLHLVTTTPDYW	NGS only
164067	BP3-4	6	CAAADMLHLVTTTPDYW	NGS only
164073	BP3-4	6	CAADERGAGGPAGLYDYF	NGS only
164077	BP3-4	6	CACSPSGSWFDKAKYAYW	NGS only
164078	BP3-4	6	CAADLRFSTGRHPTDWNYW	NGS only
164108	BP3-4	6	YAARSSSANLYFTPASYEYW	NGS only
164109	BP3-4	6	CAARSSTANLYFTPASYEYW	NGS only
164117	BP3-4	6	CAARSSSANLCFTPASYEYW	NGS only
164123	BP3-4	6	CAADQGWSRLPVIATMRYDYW	NGS only
164124	BP3-4	6	CAAESIYRMVVPTTPSGYDDW	NGS only
164158	BP3-4	6	CNARRAPLGAHYW	NGS only
164169	BP3-4	6	CNAELYFDDYGGDYW	NGS only
164174	BP3-4	6	CGAPLLGSW	NGS only
164194	BP3-4	6	CNADIDVRWHIHGSPQEYW	NGS only
164195	BP3-4	6	CNDRTSALMDYW	NGS only
164278	BP3-4	5	CAAPASPQLTKWANDYADW	NGS only
164305	BP3-4	5	CAAGEVDTWQRVGYQYW	NGS only
164330	BP3-4	5	CAAAEMTVARASSEFDYW	NGS only
164332	BP3-4	5	CAASWKPYTKGIADNAYW	NGS only
164341	BP3-4	5	CAGMYGTTWFDRPSQYRFW	NGS only
164342	BP3-4	5	CATYRRDKAGWQNDEYRYW	NGS only
164343	BP3-4	5	CAARTKYGPSIQSDGYDYW	NGS only
164378	BP3-4	5	CAARSSSANLYSTPASYEYW	NGS only
164379	BP3-4	5	CAARSSSANLYFTPASYEHW	NGS only
164399	BP3-4	5	CASRRFSPLSQISASADEYDYW	NGS only
164410	BP3-4	5	CASRPPGYASTSRDVREYDSW	NGS only
164432	BP3-4	5	CAVAQKTYSSLTAMTETFYNYW	NGS only
164433	BP3-4	5	CAARSKGRIVGWYAKGYEYDTW	NGS only
164435	BP3-4	5	CAAVAVVAGVPKSISPETYAYW	NGS only
164443	BP3-4	5	CAAGFQKVAVVLSTMTSRHDYAYW	NGS only
164465	BP3-4	5	CAKNQGGTVVMWDNYGMDYW	NGS only
164506	BP3-4	5	CNFASIQPNRGLGYW	NGS only
164519	BP3-4	5	CNADILGYVHFTFW	NGS only
164564	BP3-4	5	CAADLVVTST*CSEYPSYW	NGS only
164574	BP3-4	5	CAADLLQPIC_FTPASYEYW	NGS only
164593	BP3-4	5	CAADPKFRDSLYFFGRMLQYKTW	NGS only
164647	BP3-4	4	CAAGSYDYRDSGYAYW	NGS only
164683	BP3-4	4	CAAADTLHLMTTTPDYW	NGS only
164686	BP3-4	4	CAAADTLHLVTTMPDYW	NGS only
164696	BP3-4	4	CAASRYGRSTYTGAYGYW	NGS only
164768	BP3-4	4	CAARTSSANLYFTPASYEYW	NGS only
164770	BP3-4	4	CAARSPSANLYFTPASYEYW	NGS only
164772	BP3-4	4	CAARSSSANLNFTPASYEYW	NGS only
164773	BP3-4	4	CAARSSSANLYITPASYEYW	NGS only
164774	BP3-4	4	CAARSSSANLYFTPTSYEYW	NGS only
164780	BP3-4	4	CAARSSSANLYFTPASYVYW	NGS only
164781	BP3-4	4	CAARSSSANLYFTPALYEYW	NGS only
164791	BP3-4	4	CALSFLLSSAYASRSYYDYW	NGS only
164792	BP3-4	4	CAGTQRARYPVATASSNYDYW	NGS only
164795	BP3-4	4	CATPYYSNWVPTQSPHDYYYW	NGS only
164799	BP3-4	4	CAADIRGSTINRRLANVYDYW	NGS only
164805	BP3-4	4	CAAKSWGEIGDVLKRSQTYEYW	NGS only
164854	BP3-4	4	CAGRRVLGGNVYVAADDYPYW	NGS only
164868	BP3-4	4	CYADEVWG*LADVFW	NGS only
164893	BP3-4	4	CYAEEVWGRLADVFW	NGS only
164894	BP3-4	4	CYADEVWGQLADVFW	NGS only
164938	BP3-4	4	CNFASLRPNRGLGYW	NGS only
164954	BP3-4	4	CSADTPYTGWIR	NGS only
164958	BP3-4	4	CALSYQLSTAYASRSYYDYW	NGS only
164968	BP3-4	4	CARAEGYYCPGPALWGYNVW	NGS only
165027	BP3-4	4	CAADLVVTSTYCSEYQSYW	NGS only
165040	BP3-4	4	CYADQDLSDYEGDWERYDYW	NGS only
165080	BP3-4	3	CSRRSRWITVKRYLDLW	NGS only
165087	BP3-4	3	CNAGRLRIW	NGS only
165090	BP3-4	3	CNVSQLGFAYW	NGS only
165091	BP3-4	3	CAAEVNPFTYEYW	NGS only
165120	BP3-4	3	CTAEVNPFTYEYDYS	NGS only
165125	BP3-4	3	CAAEFNPFTYEYDYS	NGS only
165171	BP3-4	3	CATTRLWSVYTRDYDYW	NGS only
165194	BP3-4	3	CAAADTLHLVTTTPDYR	NGS only
165202	BP3-4	3	CAAADTLHLVTTTSDYW	NGS only
165203	BP3-4	3	CAAADTLYLVTTTPDYW	NGS only
165209	BP3-4	3	CSVDPSMNQGRWESVYW	NGS only
165218	BP3-4	3	CAARWGTTGSNPHEYTHW	NGS only
165226	BP3-4	3	CAASWKPYTKGIVDYAYW	NGS only
165237	BP3-4	3	CAAAVAAIRIFDPRSYSYW	NGS only
165240	BP3-4	3	CAQRRAAGIANTPGIVDYW	NGS only
165241	BP3-4	3	CAAGIYRFAGADPRRYEYW	NGS only
165316	BP3-4	3	CAARSSSAN*YFTPASYEYW	NGS only
165317	BP3-4	3	CAARSSSANLYLTPASYEYW	NGS only
165344	BP3-4	3	CAADSGDTILLSILPYEYDYW	NGS only
165357	BP3-4	3	CAAPYYSNWVPTQSPHDYYYS	NGS only
165374	BP3-4	3	CARSFAACSGDGCCTRALEYNQW	NGS only
165387	BP3-4	3	CTRSFAACSGDGCYTRALEYNQW	NGS only
165388	BP3-4	3	CARSSAACSGDGCYTRALEYNQW	NGS only
165395	BP3-4	3	CARSFAVCSGDGCYTRALEYNQW	NGS only
165425	BP3-4	3	CAADLYGVSSYLRLSERARYDHW	NGS only
165435	BP3-4	3	CAASESYYSSMSDYTRARVYQYW	NGS only
165442	BP3-4	3	CAASRTFPATRPANYCSW	NGS only
165446	BP3-4	3	CAAPYYSNWVPTQSPHDYYSW	NGS only
165477	BP3-4	3	CAQGRGPDGLGPMDFGSW	NGS only
165487	BP3-4	3	CMKGSVR	NGS only
165492	BP3-4	3	CAKNRGGTVVMWDYYGMDYW	NGS only
165511	BP3-4	3	CYGEMIPKSGYW	NGS only
165542	BP3-4	3	CQAD*VLRRGPDARPLEYW	NGS only
165559	BP3-4	3	CNRARALSDLRSSW	NGS only
165626	BP3-4	3	CARSSGRFPYLCPRDGSYDSW	NGS only
165629	BP3-4	3	CATDLASACGSYWYRMGAFGS*	NGS only
165675	BP3-4	3	CAPRCTV_RSAGVGR	NGS only
165687	BP3-4	3	CAAARGAWTITPILVERLKNSMDAW	NGS only
165703	BP3-4	3	CQAQVPSYRCTLVLYGDE	NGS only
165735	BP3-4	3	CAADNVHHSNWYHADLFDYW	NGS only
165755	BP3-4	3	CPADPKFRDSLYCFGRMLQYKTW	NGS only
165782	BP3-4	3	CAAERLKPHLPLCKTTDPSRYDYW	NGS only
165803	BP3-4	2	CSRRPRWITVNRYLDLW	NGS only
165826	BP3-4	2	CAKPASGYW	NGS only
165848	BP3-4	2	CRTNFPLNERYVFW	NGS only
165896	BP3-4	2	CAAEVNPFTYEYDSW	NGS only
165897	BP3-4	2	CAAEVNPFPYEYDYS	NGS only
165899	BP3-4	2	CAAGVNPFTYEYDYS	NGS only
165935	BP3-4	2	CAAWEFYGDYDRYVW	NGS only
165950	BP3-4	2	CNAEIWTPNWGLRDYW	NGS only
166002	BP3-4	2	CVATAYFSRSADRYPYW	NGS only
166049	BP3-4	2	CAAADTLHLVTTTPVYW	NGS only
166083	BP3-4	2	CTASWKPYTKGIADYAYW	NGS only
166084	BP3-4	2	CAASWKHYTKGIADYAYW	NGS only
166130	BP3-4	2	CVADSDSWRRLDPRAYDYW	NGS only
166137	BP3-4	2	CAAVPDELLPAPAYEYDYW	NGS only
166145	BP3-4	2	CAAHFFEDIF_TSHTEYAYW	NGS only
166202	BP3-4	2	CAATQQERPAPVNEVSFKYW	NGS only
166210	BP3-4	2	CASDRLRRNRLGTPGNYDYW	NGS only
166223	BP3-4	2	CARSTGPYGLTSNSYDNGYW	NGS only
166247	BP3-4	2	CATAVYRGSLYDSVGAYAYW	NGS only
166274	BP3-4	2	CAVDLDNDVYAPDFSRYEGW	NGS only
166300	BP3-4	2	CTARSSSANLYFTPASYEYW	NGS only
166301	BP3-4	2	CAARSSSGNLYFTPASYEYW	NGS only
166302	BP3-4	2	CAARSSSANLHFTPASYEYW	NGS only
166303	BP3-4	2	CAARSSSANL*FTPASYEYW	NGS only
166315	BP3-4	2	CAA*SSSANLYFTPASYEYW	NGS only
166333	BP3-4	2	CAAVGGWGTLLPTAPEPYDSW	NGS only
166355	BP3-4	2	CAAPYYSNRVPTQSPHDYYYW	NGS only
166356	BP3-4	2	CAAPYYSNWVPTQSPHNYYYW	NGS only
166369	BP3-4	2	CGAAQPYDLVWLRQSYGYPYW	NGS only
166380	BP3-4	2	CARSFAACSGD_LLY*SARV*SV	NGS only
166408	BP3-4	2	CARSFAACSGAGCYTRALEYNQW	NGS only
166409	BP3-4	2	CARGFAACSGDGCYTRALEYNQW	NGS only
166425	BP3-4	2	CAAARPTSEDVTTWLTGEYDYW	NGS only
166440	BP3-4	2	CAHHMNCASEPYLRAVGDFDFW	NGS only
166451	BP3-4	2	CAAVNSHYSALAYYTKVREYDFW	NGS only
166460	BP3-4	2	CTGERDWGMTYTCSLEWSQYTLR	NGS only
166488	BP3-4	2	CAAKNRYATYFGDDNSRDNYDYW	NGS only
166513	BP3-4	2	CAVGTPRDCSGYGCYDFEGEYDYW	NGS only
166517	BP3-4	2	CVAGTQITGTYYQSTLLSPPENYDYW	NGS only
166530	BP3-4	2	CAASRTYPATRPANYYSW	NGS only
166532	BP3-4	2	CAASRTFSATRPANYYSW	NGS only
166546	BP3-4	2	CATGVRSGSTWYHASSWGTW	NGS only
166566	BP3-4	2	CAADPYPTSAQAMTSRGGQIASW	NGS only
[truncated: 88 more rows]
