# Supplementary material for: Simultaneous selection of nanobodies for accessible epitopes on immune cells in the tumor microenvironment
Source: Nat Commun. 2023 Nov 17;14:7473. doi: 10.1038/s41467-023-43038-z (PMC10656474; doi:10.1038/s41467-023-43038-z)
Supplement: Supplementary file 4 — Source Data [file 41467_2023_43038_MOESM4_ESM.zip › Fig4C_Source_Data.csv]

# Fig4C GoTerm of all cells CD11c-VHH injected library
ID	Description	GeneRatio	BgRatio	pvalue	p.adjust	qvalue	geneID	Count	Groups	Database	Version	metric
GO:0034341	Response to interferon-gamma	14/53	138/22217	1.27E-19	2.13E-16	1.28E-16	Parp14/Ifitm3/Acod1/Bst2/Gbp5/Gbp2/Cd40/Ccl4/Ifitm2/Ccl3/Ccl7/Ccl12/Ccl5/Ccl17	14	CD11c	GO_BP	3.14.0	15.6725416
GO:0051607	Defense response to virus	15/53	254/22217	2.09E-17	9.11E-15	5.49E-15	Isg15/Ifi204/Ifitm3/Cxcl10/Acod1/Ifit1/Rsad2/Bst2/Oasl2/Ifit2/Cd40/Il1b/Ifitm2/Cxcl9/Ccl5	15	CD11c	GO_BP	3.14.0	14.0403003
GO:0140546	Defense response to symbiont	15/53	254/22217	2.09E-17	9.11E-15	5.49E-15	Isg15/Ifi204/Ifitm3/Cxcl10/Acod1/Ifit1/Rsad2/Bst2/Oasl2/Ifit2/Cd40/Il1b/Ifitm2/Cxcl9/Ccl5	15	CD11c	GO_BP	3.14.0	14.0403003
GO:0019221	Cytokine-mediated signaling pathway	17/53	394/22217	2.17E-17	9.11E-15	5.49E-15	Isg15/Parp14/Ifitm3/Cxcl10/Oasl2/Il1rn/Ccl4/Il1b/Ifitm2/Cxcl9/Ccl3/Ccl7/Ccl12/Ccl5/Cxcl2/Ccl17/Pf4	17	CD11c	GO_BP	3.14.0	14.0403003
GO:0071347	Cellular response to interleukin-1	Nov-53	80/22217	4.36E-17	1.46E-14	8.80E-15	Acod1/Cd40/Il1rn/Ccl4/Il1b/Ccl3/Ccl7/Ccl12/Ccl5/Saa3/Ccl17	11	CD11c	GO_BP	3.14.0	13.8351829
GO:0070098	Chemokine-mediated signaling pathway	Oct-53	60/22217	1.67E-16	4.67E-14	2.81E-14	Cxcl10/Ccl4/Cxcl9/Ccl3/Ccl7/Ccl12/Ccl5/Cxcl2/Ccl17/Pf4	10	CD11c	GO_BP	3.14.0	13.33050205
