# Supplementary material for: Simultaneous selection of nanobodies for accessible epitopes on immune cells in the tumor microenvironment
Source: Nat Commun. 2023 Nov 17;14:7473. doi: 10.1038/s41467-023-43038-z (PMC10656474; doi:10.1038/s41467-023-43038-z)
Supplement: Supplementary file 4 — Source Data [file 41467_2023_43038_MOESM4_ESM.zip › Fig4D_Source_Data.csv]

# Fig4D GoTerm of all cells CD8-VHH injected library
ID	Description	GeneRatio	BgRatio	pvalue	p.adjust	qvalue	geneID	Count	Groups	Database	Version	metric
GO:0001906	Cell killing	13/74	237/22217	9.80E-13	9.10E-10	5.93E-10	H2-Q7/H2-D1/H2-Q4/Cxcl10/Gzmb/H2-Q6/Tap1/Klrk1/Serpinb9/Ifng/Prf1/Gzmc/Cxcl9	13	CD8	GO_BP	3.14.0	9.041143907
GO:0034341	Response to interferon-gamma	Nov-74	138/22217	1.06E-12	9.10E-10	5.93E-10	H2-Q7/Irf1/Gbp4/Igtp/Xcl1/Stat1/Ccl5/Gbp2/Irf8/Ifng/Ifitm3	11	CD8	GO_BP	3.14.0	9.041143907
GO:0002250	Adaptive immune response	16/74	471/22217	2.81E-12	1.38E-09	9.01E-10	H2-Q7/H2-D1/Icam1/H2-Q4/Gzmb/Irf1/H2-Q6/Serpina3g/Tap1/Xcl1/Smad7/Klrk1/Serpinb9/Ifng/Prf1/Ctla4	16	CD8	GO_BP	3.14.0	8.85973992
GO:0071346	Cellular response to interferon-gamma	Oct-74	111/22217	3.52E-12	1.38E-09	9.01E-10	H2-Q7/Irf1/Gbp4/Igtp/Xcl1/Stat1/Ccl5/Gbp2/Irf8/Ifng	10	CD8	GO_BP	3.14.0	8.85973992
GO:0002449	Lymphocyte mediated immunity	14/74	334/22217	4.64E-12	1.38E-09	9.01E-10	H2-Q7/H2-D1/Icam1/H2-Q4/Gzmb/H2-Q6/Tap1/Xcl1/Smad7/Klrk1/Serpinb9/Ifng/Prf1/Gzmc	14	CD8	GO_BP	3.14.0	8.85973992
GO:0002831	Regulation of response to biotic stimulus	14/74	335/22217	4.84E-12	1.38E-09	9.01E-10	Isg15/Zbp1/Irf1/Tap1/Gbp4/Igtp/Mndal/Xcl1/Cyba/Stat1/Ccl5/Klrk1/Serpinb9/Ifng	14	CD8	GO_BP	3.14.0	8.85973992
