# Supplementary material for: Simultaneous selection of nanobodies for accessible epitopes on immune cells in the tumor microenvironment
Source: Nat Commun. 2023 Nov 17;14:7473. doi: 10.1038/s41467-023-43038-z (PMC10656474; doi:10.1038/s41467-023-43038-z)
Supplement: Supplementary file 4 — Source Data [file 41467_2023_43038_MOESM4_ESM.zip › Fig4E_Source_Data.csv]

# Fig4E Specificty of injected VHHs librares
gene	pbs_GTGAGCCAGGAGCAAA-1	pbs_AAATGGATCACAGAGG-1	pbs_CACGAATTCTCAGAAC-1	pbs_CCGGTGAAGTAACCTC-1	cd45_ATCACAGAGGCTGTAG-1	cd45_TCCACCACAGTAACAA-1	pbs_TTTGGAGAGAGAGCGG-1	cd8_GGCGTCACACTCAAGT-1	cd11c_CGGGACTCATGAATAG-1	cd45_CTCCACACAGGCCTGT-1	cd45_GTAAGTCTCCAGCTCT-1	cd8_AACAGGGAGCCTTCTC-1	cd11c_CCTACGTAGCGCCTTG-1	cd45_AGAAATGAGAATAACC-1	pbs_CGTGAATTCACGATAC-1	cd8_GTGGGAACATCACAGT-1	pbs_AGAGAATGTTCTGAGT-1	cd45_GCAGCTGTCGACGAGA-1	cd45_AGATGCTGTCGATTCA-1	pbs_GTCGAATGTCCGGACT-1	cd11c_GACTCAACATCTCCCA-1	pbs_AGGACTTTCGTTCTCG-1	phage_TTTGATCGTAAGATAC-1	cd45_GGAGGATGTAGTCGGA-1	cd8_AACCTGACAGTCCGTG-1	pbs_CCGCAAGAGCCGCTTG-1	pbs_TAAGCGTAGAGGGTGG-1	cd45_TACGGGCGTTGACGGA-1	pbs_ACCAAACCACGGTGTC-1	cd11c_ATTCAGGAGCACACCC-1	cd45_AGACACTTCTGCTTTA-1	cd45_ATGGAGGGTGAACTAA-1	cd11c_AGTTAGCCATCACGGC-1	pbs_ACAACCACACCAGCGT-1	cd45_GGGCTACTCCCGAGAC-1	pbs_AAGACAAGTCGGTACC-1	phage_TTGCATTGTCCATAGT-1	cd8_CGGGCATCATGCCGAC-1	pbs_TGGAACTCATGTTCGA-1	pbs_GACTTCCCACAGTCAT-1	cd45_GTGTAACCAGACAAAT-1	cd8_AACGGGAGTTTCCCAC-1	phage_GGAGCAAGTACGTGTT-1	pbs_ATCCTATGTATTTCGG-1	cd45_AGGGTTTAGTGAGTTA-1	cd45_AGGACGATCTCATGCC-1	cd8_AGAGCAGGTGACGCCT-1	pbs_CCTCTAGAGGTTCTTG-1	pbs_CCTCAACAGATGCTGG-1
Rpl37a	-0.753566202	1.791011898	1.39342157	0.598240914	-0.435493939	0.200650586	2.586192555	-0.196939743	-0.355975874	0.439204783	-0.753566202	0.757277045	-0.992120399	-0.435493939	0.280168651	0.280168651	0.916313176	-0.594530071	-0.435493939	-0.355975874	-0.992120399	-0.355975874	1.075349308	-0.674048136	0.439204783	-0.117421677	2.109084161	-0.435493939	-0.196939743	0.598240914	-0.594530071	-0.674048136	1.154867373	3.301855145	0.359686717	-0.435493939	-0.515012005	-0.276457808	1.711493833	2.506674489	-0.515012005	-0.515012005	3.381373211	0.757277045	-0.674048136	-0.594530071	0.359686717	0.041614454	-0.435493939
Ccr2	-0.3969625	6.561031888	7.096262226	2.279189187	-0.3969625	-0.3969625	3.349649863	1.74395885	0.138267837	-0.3969625	-0.3969625	3.8848802	-0.3969625	0.673498175	3.349649863	-0.3969625	2.279189187	0.673498175	-0.3969625	1.74395885	-0.3969625	1.208728512	-0.3969625	0.138267837	0.138267837	2.279189187	3.8848802	-0.3969625	0.138267837	0.138267837	-0.3969625	0.138267837	0.138267837	6.025801551	0.673498175	0.138267837	-0.3969625	0.138267837	0.138267837	8.701953238	1.208728512	2.279189187	-0.3969625	1.74395885	0.138267837	-0.3969625	3.8848802	-0.3969625	-0.3969625
Mtss1	-0.355737678	2.015846844	2.015846844	-0.355737678	-0.355737678	2.015846844	3.201639105	-0.355737678	3.201639105	-0.355737678	-0.355737678	0.830054583	-0.355737678	0.830054583	0.830054583	-0.355737678	-0.355737678	-0.355737678	-0.355737678	-0.355737678	-0.355737678	2.015846844	-0.355737678	-0.355737678	2.015846844	0.830054583	0.830054583	-0.355737678	-0.355737678	0.830054583	0.830054583	-0.355737678	-0.355737678	2.015846844	-0.355737678	-0.355737678	-0.355737678	-0.355737678	2.015846844	5.573223627	0.830054583	-0.355737678	-0.355737678	3.201639105	0.830054583	-0.355737678	-0.355737678	-0.355737678	-0.355737678
mt-Nd1	-0.235453215	5.335062411	3.143384132	1.225665638	-0.509413	-0.692052857	1.043025781	-0.052813359	0.951705853	-0.144133287	-0.874692713	3.599983774	-0.874692713	-0.600732928	0.769065996	2.230184849	0.403786283	-0.509413	-0.600732928	1.225665638	-0.874692713	0.951705853	1.043025781	-0.692052857	1.682265279	0.312466355	0.677746068	-0.692052857	-0.052813359	0.677746068	-0.144133287	-0.692052857	0.58642614	3.965263487	0.129826498	-0.052813359	0.312466355	0.312466355	-0.144133287	2.960744275	0.860385924	-0.052813359	1.499625423	1.043025781	-0.600732928	-0.509413	3.78262363	-0.418093072	0.221146426
mt-Co1	-0.278052899	3.700354111	3.468038373	1.493354602	-0.481329169	-0.132855563	2.190301815	-0.423250235	1.580473004	-0.394210768	-1.091157981	1.493354602	-1.091157981	-0.626526505	0.970644192	0.535052184	0.128499642	-0.655565973	-0.742684374	0.796407389	-1.091157981	0.593131118	1.870867676	-0.713644907	1.987025545	-0.307092366	2.974367431	-0.88788171	-0.68460544	1.057762594	-0.045737161	-0.307092366	-0.336131833	3.322841037	0.506012716	-0.829802776	1.319117799	0.506012716	0.012341774	1.290078331	0.418894315	-0.103816095	0.941604725	0.767367921	-0.916921178	-0.249013431	3.264762103	-0.539408104	0.273696979
mt-Nd3	-0.023263452	3.282595541	6.588454533	0.71137188	-0.023263452	1.078689545	1.446007211	-0.023263452	0.71137188	-0.390581118	-0.757898784	0.344054214	-0.757898784	-0.757898784	2.547960209	1.446007211	1.813324877	-0.757898784	-0.390581118	2.547960209	-0.757898784	2.547960209	3.282595541	-0.390581118	1.078689545	0.344054214	1.446007211	-0.757898784	-0.390581118	-0.023263452	-0.390581118	-0.390581118	1.813324877	3.649913206	-0.390581118	0.344054214	1.078689545	-0.023263452	-0.757898784	1.813324877	1.813324877	-0.757898784	1.813324877	1.813324877	-0.023263452	-0.390581118	0.71137188	0.344054214	-0.390581118
mt-Nd4	-0.209064271	3.556989578	6.260823111	0.563459595	-0.498760721	0.370328628	2.205072811	-0.305629755	2.205072811	-0.402195238	-0.981588138	2.784465711	-0.981588138	-0.305629755	0.660025078	1.239417978	0.756590562	-0.595326205	-0.595326205	1.142852495	-0.981588138	2.301638295	2.398203778	-0.402195238	2.494769261	0.466894112	2.591334745	-0.981588138	-0.498760721	1.239417978	-0.595326205	-0.498760721	0.177197662	3.750120544	0.080632179	-0.305629755	1.722245395	0.466894112	0.177197662	2.108507328	1.335983462	-0.112498788	1.529114428	0.756590562	-0.691891688	-0.788457171	4.039816994	-0.595326205	0.563459595
mt-Nd2	-0.537164102	3.898717198	4.40567506	1.870885746	-0.790643034	0.350012158	0.476751623	0.476751623	1.617406815	-0.156945705	-0.917382499	4.532414526	-0.917382499	-0.537164102	1.237188418	1.110448952	0.223272692	-0.663903568	-0.283685171	0.603491089	-0.917382499	3.011540938	1.237188418	-0.283685171	1.110448952	0.223272692	1.363927883	-0.790643034	-0.156945705	0.856970021	-0.410424636	-0.663903568	0.730230555	3.898717198	-0.030206239	-0.537164102	1.490667349	0.856970021	0.603491089	1.997625212	1.490667349	-0.663903568	1.617406815	0.856970021	-0.790643034	-0.663903568	2.884801472	-0.156945705	0.223272692
Klf4	-0.486208765	0.096077181	6.501222594	0.678363128	-0.486208765	0.678363128	3.589792861	0.678363128	-0.486208765	-0.486208765	-0.486208765	0.678363128	-0.486208765	-0.486208765	1.842935021	-0.486208765	-0.486208765	-0.486208765	-0.486208765	0.678363128	-0.486208765	0.096077181	0.096077181	0.096077181	0.096077181	0.678363128	4.754364754	0.096077181	-0.486208765	0.096077181	0.096077181	0.096077181	-0.486208765	0.678363128	-0.486208765	-0.486208765	0.678363128	0.678363128	-0.486208765	1.260649074	-0.486208765	0.096077181	0.096077181	1.260649074	-0.486208765	-0.486208765	0.678363128	0.678363128	-0.486208765
Gpx1	-0.22102186	1.432508264	2.424626338	2.093920313	-0.551727885	0.44039019	3.416744412	0.771096214	-0.551727885	0.771096214	-0.22102186	2.755332362	-0.551727885	0.44039019	1.101802239	0.44039019	3.416744412	-0.22102186	2.424626338	0.44039019	-0.551727885	1.101802239	-0.22102186	-0.551727885	1.432508264	-0.551727885	1.101802239	-0.22102186	0.44039019	2.424626338	-0.551727885	-0.22102186	1.763214288	7.385216708	0.771096214	0.109684165	0.44039019	-0.22102186	0.109684165	1.763214288	0.771096214	3.086038387	1.101802239	2.093920313	-0.22102186	0.109684165	2.424626338	0.44039019	0.771096214
mt-Cytb	-0.531742797	4.526974516	5.358544485	0.923504649	-0.115957812	-0.601040294	0.854207152	0.09193468	2.586644588	-0.323850305	-0.947527782	3.07172707	-0.947527782	-0.323850305	0.784909654	1.062099644	0.507719665	-0.670337792	-0.739635289	0.438422167	-0.947527782	2.032264608	0.646314659	-0.393147802	1.616479624	0.09193468	2.170859603	-0.739635289	-0.115957812	1.131397141	-0.4624453	-0.046660315	0.09193468	3.141024567	1.131397141	-0.323850305	0.923504649	0.577017162	0.022637182	3.002429572	1.893669613	0.299827172	1.131397141	1.200694639	-0.808932787	-0.670337792	3.833999541	-0.531742797	0.09193468
Crip1	-0.581920791	2.176869304	1.18370487	0.742298455	-0.140514375	-0.471569187	3.611440152	0.411243643	-0.250865979	-0.361217583	-0.471569187	-0.030162772	-0.250865979	0.631946851	0.080188832	-0.030162772	0.190540436	-0.581920791	-0.581920791	-0.140514375	-0.581920791	-0.140514375	-0.140514375	-0.140514375	-0.361217583	0.190540436	0.30089204	-0.361217583	0.190540436	1.404408077	-0.581920791	-0.361217583	1.404408077	1.404408077	0.521595247	-0.361217583	-0.140514375	-0.250865979	0.30089204	3.170033737	0.411243643	0.521595247	2.0665177	-0.250865979	-0.361217583	-0.471569187	1.625111285	-0.361217583	-0.361217583
Cx3cr1	-0.190533541	8.383475811	5.525472693	-0.190533541	2.667469576	-0.190533541	-0.190533541	-0.190533541	-0.190533541	-0.190533541	-0.190533541	5.525472693	-0.190533541	2.667469576	-0.190533541	-0.190533541	-0.190533541	-0.190533541	-0.190533541	2.667469576	-0.190533541	11.24147893	-0.190533541	-0.190533541	-0.190533541	-0.190533541	-0.190533541	-0.190533541	-0.190533541	-0.190533541	-0.190533541	-0.190533541	-0.190533541	2.667469576	-0.190533541	2.667469576	-0.190533541	-0.190533541	-0.190533541	8.383475811	-0.190533541	-0.190533541	2.667469576	-0.190533541	-0.190533541	5.525472693	5.525472693	-0.190533541	-0.190533541
Laptm5	-0.580054457	0.60777037	2.092551404	-0.580054457	1.201682784	-0.580054457	3.577332438	-0.283098251	0.013857956	-0.580054457	-0.580054457	2.983420025	-0.580054457	-0.580054457	1.498638991	1.201682784	-0.283098251	0.013857956	0.013857956	-0.877010664	-0.580054457	-0.580054457	1.498638991	-0.877010664	0.60777037	-0.283098251	1.498638991	0.310814163	-0.283098251	0.904726577	-0.877010664	-0.877010664	0.013857956	2.389507611	-0.283098251	-0.283098251	0.310814163	1.795595197	0.904726577	0.60777037	-0.580054457	-0.580054457	1.795595197	0.60777037	-0.580054457	-0.283098251	1.498638991	0.013857956	0.310814163
Rgs2	-0.181883193	0.935487957	-0.181883193	0.190573857	-0.554340243	-0.181883193	0.190573857	-0.181883193	-0.554340243	-0.554340243	-0.554340243	2.797773207	-0.554340243	-0.554340243	-0.554340243	-0.181883193	-0.181883193	-0.554340243	-0.554340243	-0.554340243	-0.554340243	0.190573857	-0.554340243	0.563030907	-0.181883193	0.190573857	0.935487957	-0.554340243	1.680402057	0.935487957	-0.554340243	-0.554340243	0.190573857	0.563030907	-0.554340243	-0.554340243	-0.554340243	-0.554340243	-0.554340243	0.190573857	-0.554340243	0.190573857	-0.554340243	0.190573857	-0.554340243	-0.554340243	2.052859107	-0.554340243	-0.554340243
Atp2b1	0.071361483	0.620295967	1.718164934	-0.477573001	0.071361483	0.071361483	0.071361483	-0.477573001	0.071361483	-0.477573001	0.071361483	3.913902869	-0.477573001	-0.477573001	0.071361483	0.071361483	0.071361483	0.071361483	-0.477573001	1.718164934	-0.477573001	-0.477573001	0.071361483	-0.477573001	0.071361483	1.16923045	0.071361483	-0.477573001	-0.477573001	1.16923045	-0.477573001	-0.477573001	-0.477573001	-0.477573001	-0.477573001	-0.477573001	1.16923045	-0.477573001	1.718164934	0.620295967	-0.477573001	0.071361483	1.16923045	1.718164934	0.071361483	-0.477573001	1.16923045	-0.477573001	1.718164934
Fosb	-0.392221902	4.181794446	4.181794446	-0.620922719	-0.392221902	0.065179733	1.437384637	-0.163521084	-0.392221902	-0.392221902	-0.620922719	-0.163521084	-0.620922719	-0.620922719	1.666085455	-0.620922719	-0.392221902	-0.392221902	-0.620922719	-0.620922719	-0.620922719	0.065179733	-0.620922719	-0.620922719	-0.392221902	0.29388055	0.751282185	-0.392221902	-0.163521084	1.437384637	-0.620922719	0.522581368	-0.620922719	0.522581368	-0.163521084	-0.392221902	-0.392221902	-0.620922719	1.437384637	1.666085455	-0.620922719	-0.620922719	0.29388055	0.065179733	-0.620922719	-0.620922719	-0.163521084	-0.620922719	-0.620922719
Tgfbi	-0.34190553	3.767810356	5.137715652	2.740381385	0.685523442	4.795239328	2.055428737	0.343047118	2.740381385	0.000570794	-0.34190553	6.850097271	0.000570794	0.343047118	3.767810356	4.452763004	1.712952413	-0.34190553	-0.34190553	2.397905061	-0.34190553	1.712952413	4.795239328	-0.34190553	1.712952413	1.027999765	8.904955214	0.000570794	0.000570794	4.11028668	-0.34190553	0.000570794	0.685523442	1.712952413	2.055428737	0.685523442	0.000570794	3.082857709	3.425334032	2.740381385	0.000570794	2.055428737	0.343047118	3.082857709	0.685523442	-0.34190553	3.425334032	0.343047118	1.027999765
Psap	-0.463483366	0.61056885	0.521064499	0.521064499	-0.373979015	0.073542742	0.521064499	-0.194970312	0.521064499	-0.284474664	-0.373979015	0.073542742	0.342055796	-0.105465961	0.61056885	-0.105465961	-0.284474664	-0.015961609	0.61056885	0.163047093	-0.015961609	-0.105465961	0.61056885	-0.284474664	0.789577553	-0.194970312	0.073542742	-0.194970312	-0.463483366	0.789577553	-0.284474664	-0.194970312	0.521064499	0.431560148	-0.284474664	-0.373979015	-0.015961609	-0.015961609	-0.284474664	0.252551445	-0.284474664	0.521064499	0.789577553	0.700073202	-0.284474664	-0.105465961	1.774125418	-0.194970312	-0.284474664
Cebpa	-0.20975222	3.603924503	-0.20975222	3.603924503	-0.20975222	-0.20975222	3.603924503	7.417601225	-0.20975222	-0.20975222	-0.20975222	-0.20975222	-0.20975222	-0.20975222	3.603924503	-0.20975222	-0.20975222	-0.20975222	-0.20975222	-0.20975222	-0.20975222	3.603924503	3.603924503	-0.20975222	-0.20975222	-0.20975222	3.603924503	-0.20975222	-0.20975222	-0.20975222	-0.20975222	-0.20975222	-0.20975222	7.417601225	-0.20975222	3.603924503	-0.20975222	-0.20975222	3.603924503	-0.20975222	-0.20975222	3.603924503	7.417601225	7.417601225	-0.20975222	-0.20975222	-0.20975222	-0.20975222	3.603924503
Dazap2	-0.801506	1.180239605	4.483148946	0.519657736	-0.801506	-0.140924132	0.519657736	1.840821473	0.519657736	-0.801506	-0.140924132	0.519657736	-0.140924132	-0.140924132	2.501403341	1.840821473	-0.801506	-0.801506	-0.140924132	-0.801506	-0.801506	0.519657736	1.180239605	0.519657736	-0.140924132	0.519657736	1.840821473	-0.140924132	-0.140924132	0.519657736	-0.140924132	0.519657736	1.180239605	-0.140924132	-0.140924132	-0.140924132	-0.801506	-0.140924132	0.519657736	0.519657736	-0.801506	1.180239605	-0.140924132	-0.801506	-0.140924132	-0.140924132	0.519657736	-0.140924132	-0.140924132
Alox5ap	-0.465795877	5.203119462	0.667987191	0.101095657	0.667987191	1.801770259	2.935553326	-0.465795877	-0.465795877	-0.465795877	-0.465795877	2.935553326	1.234878725	0.101095657	1.234878725	1.801770259	0.667987191	-0.465795877	0.101095657	-0.465795877	-0.465795877	-0.465795877	1.801770259	-0.465795877	1.801770259	0.667987191	1.801770259	0.667987191	-0.465795877	2.368661792	0.667987191	1.234878725	1.234878725	3.50244486	0.667987191	0.101095657	0.101095657	1.801770259	0.101095657	0.101095657	0.101095657	0.101095657	1.801770259	0.667987191	-0.465795877	0.101095657	0.667987191	-0.465795877	-0.465795877
Lair1	-0.261961705	-0.261961705	0.504755481	-0.261961705	-0.261961705	-0.261961705	-0.261961705	-0.261961705	1.271472668	-0.261961705	-0.261961705	-0.261961705	-0.261961705	-0.261961705	-0.261961705	-0.261961705	-0.261961705	-0.261961705	-0.261961705	-0.261961705	-0.261961705	0.504755481	-0.261961705	-0.261961705	-0.261961705	-0.261961705	1.271472668	-0.261961705	-0.261961705	0.504755481	0.504755481	-0.261961705	-0.261961705	2.804907041	-0.261961705	-0.261961705	-0.261961705	-0.261961705	-0.261961705	-0.261961705	-0.261961705	0.504755481	-0.261961705	2.038189855	-0.261961705	-0.261961705	-0.261961705	-0.261961705	-0.261961705
Fos	-0.622736127	4.753403101	1.258912603	-0.085122204	-0.353929166	1.527719564	2.871754371	-0.085122204	-0.353929166	-0.622736127	-0.353929166	0.452491718	-0.622736127	-0.085122204	0.72129868	-0.085122204	-0.085122204	-0.353929166	-0.622736127	-0.085122204	-0.622736127	-0.085122204	-0.085122204	-0.622736127	0.183684757	0.183684757	4.753403101	2.065333487	-0.622736127	2.334140448	-0.622736127	1.258912603	1.527719564	-0.085122204	-0.085122204	-0.353929166	-0.085122204	-0.622736127	-0.085122204	-0.085122204	-0.622736127	2.871754371	0.990105641	0.452491718	0.183684757	-0.622736127	-0.085122204	-0.353929166	-0.353929166
Ahnak	-0.6230219	2.295320571	4.68305532	-0.6230219	0.438193544	-0.092414178	0.968801266	-0.092414178	0.172889683	-0.6230219	-0.6230219	-0.357718039	-0.6230219	-0.357718039	0.703497405	-0.6230219	0.703497405	-0.6230219	-0.6230219	-0.357718039	-0.6230219	-0.092414178	1.499408988	-0.092414178	3.091232154	1.499408988	2.03001671	0.172889683	-0.357718039	1.499408988	-0.6230219	-0.357718039	0.438193544	2.825928293	0.438193544	-0.6230219	0.172889683	0.172889683	0.703497405	2.825928293	-0.357718039	2.03001671	1.499408988	1.234105127	-0.6230219	-0.6230219	0.438193544	-0.6230219	-0.357718039
Emp1	-0.281296013	5.439978821	-0.281296013	-0.281296013	8.300616238	2.579341404	4.009660113	-0.281296013	-0.281296013	-0.281296013	-0.281296013	2.579341404	-0.281296013	-0.281296013	-0.281296013	-0.281296013	1.149022696	-0.281296013	-0.281296013	-0.281296013	-0.281296013	2.579341404	1.149022696	-0.281296013	-0.281296013	2.579341404	1.149022696	-0.281296013	-0.281296013	5.439978821	2.579341404	1.149022696	1.149022696	9.730934946	-0.281296013	1.149022696	-0.281296013	-0.281296013	2.579341404	-0.281296013	-0.281296013	-0.281296013	1.149022696	1.149022696	-0.281296013	1.149022696	-0.281296013	1.149022696	2.579341404
Mef2c	-0.308627368	-0.308627368	-0.308627368	0.686944786	-0.308627368	0.686944786	0.686944786	-0.308627368	-0.308627368	-0.308627368	-0.308627368	-0.308627368	-0.308627368	-0.308627368	-0.308627368	-0.308627368	-0.308627368	-0.308627368	-0.308627368	-0.308627368	-0.308627368	-0.308627368	-0.308627368	-0.308627368	-0.308627368	-0.308627368	-0.308627368	-0.308627368	-0.308627368	-0.308627368	-0.308627368	-0.308627368	-0.308627368	0.686944786	-0.308627368	-0.308627368	-0.308627368	0.686944786	-0.308627368	0.686944786	-0.308627368	-0.308627368	-0.308627368	0.686944786	-0.308627368	-0.308627368	-0.308627368	0.686944786	-0.308627368
Rassf3	-0.333151658	0.661330904	-0.333151658	1.655813466	-0.333151658	-0.333151658	0.661330904	-0.333151658	-0.333151658	-0.333151658	-0.333151658	0.661330904	-0.333151658	0.661330904	-0.333151658	-0.333151658	-0.333151658	-0.333151658	-0.333151658	-0.333151658	-0.333151658	-0.333151658	-0.333151658	-0.333151658	-0.333151658	-0.333151658	1.655813466	-0.333151658	-0.333151658	-0.333151658	-0.333151658	-0.333151658	-0.333151658	-0.333151658	-0.333151658	-0.333151658	0.661330904	-0.333151658	-0.333151658	0.661330904	-0.333151658	-0.333151658	-0.333151658	-0.333151658	-0.333151658	-0.333151658	0.661330904	-0.333151658	-0.333151658
Gm42418	1.586849318	0.569376521	2.830427181	-0.108938677	-0.184307032	-0.240833299	-0.108938677	-0.410412098	0.079482211	0.117166389	-0.466938365	0.022955945	-0.278517476	-0.598832987	-0.184307032	-0.335043743	0.456323988	0.022955945	-0.391570009	1.115797097	1.078112919	0.324429366	0.136008478	-0.617675075	3.885584155	-0.391570009	0.550534432	-0.485780454	0.58821861	-0.22199121	0.343271455	-0.448096276	-0.014728233	8.332317119	-0.203149121	1.247691719	-0.316201654	1.794112295	-0.014728233	0.380955633	-0.391570009	-0.165464943	-0.014728233	0.117166389	-0.561148809	-0.014728233	1.963691094	-0.22199121	3.376847757
Sirpa	-0.378721344	3.991140322	2.898674905	1.806209489	0.713744072	0.713744072	6.176071155	1.806209489	-0.378721344	0.713744072	-0.378721344	1.806209489	-0.378721344	0.713744072	0.713744072	0.713744072	0.713744072	-0.378721344	-0.378721344	-0.378721344	1.806209489	-0.378721344	7.268536572	-0.378721344	1.806209489	0.713744072	2.898674905	0.713744072	-0.378721344	0.713744072	-0.378721344	1.806209489	-0.378721344	1.806209489	3.991140322	0.713744072	0.713744072	0.713744072	3.991140322	3.991140322	2.898674905	0.713744072	3.991140322	-0.378721344	1.806209489	0.713744072	-0.378721344	2.898674905	-0.378721344
Cdh1	0.901803056	3.378150122	2.139976589	-0.336370476	-0.336370476	-0.336370476	0.901803056	-0.336370476	-0.336370476	-0.336370476	-0.336370476	0.901803056	-0.336370476	-0.336370476	4.616323655	0.901803056	-0.336370476	-0.336370476	-0.336370476	2.139976589	-0.336370476	-0.336370476	-0.336370476	-0.336370476	0.901803056	-0.336370476	0.901803056	-0.336370476	-0.336370476	2.139976589	-0.336370476	-0.336370476	-0.336370476	-0.336370476	2.139976589	-0.336370476	-0.336370476	-0.336370476	-0.336370476	7.092670721	-0.336370476	-0.336370476	-0.336370476	-0.336370476	-0.336370476	-0.336370476	-0.336370476	-0.336370476	0.901803056
Ear2	-0.1344224	-0.1344224	2.385997598	2.385997598	-0.1344224	-0.1344224	-0.1344224	-0.1344224	-0.1344224	-0.1344224	-0.1344224	-0.1344224	-0.1344224	-0.1344224	-0.1344224	-0.1344224	-0.1344224	-0.1344224	-0.1344224	-0.1344224	-0.1344224	-0.1344224	-0.1344224	-0.1344224	-0.1344224	-0.1344224	2.385997598	-0.1344224	-0.1344224	-0.1344224	-0.1344224	-0.1344224	-0.1344224	-0.1344224	-0.1344224	-0.1344224	-0.1344224	-0.1344224	-0.1344224	-0.1344224	-0.1344224	-0.1344224	-0.1344224	-0.1344224	-0.1344224	-0.1344224	2.385997598	-0.1344224	-0.1344224
Lat2	-0.326767282	1.804323689	-0.326767282	-0.326767282	-0.326767282	-0.326767282	8.197596601	-0.326767282	-0.326767282	-0.326767282	1.804323689	1.804323689	-0.326767282	-0.326767282	1.804323689	-0.326767282	1.804323689	-0.326767282	-0.326767282	1.804323689	-0.326767282	-0.326767282	-0.326767282	-0.326767282	-0.326767282	1.804323689	3.93541466	-0.326767282	-0.326767282	-0.326767282	-0.326767282	-0.326767282	-0.326767282	6.06650563	-0.326767282	-0.326767282	1.804323689	-0.326767282	-0.326767282	-0.326767282	-0.326767282	-0.326767282	-0.326767282	1.804323689	-0.326767282	-0.326767282	-0.326767282	1.804323689	-0.326767282
Eps8	1.049519235	-0.304699133	2.403737602	-0.304699133	-0.304699133	-0.304699133	5.112174336	-0.304699133	1.049519235	-0.304699133	-0.304699133	2.403737602	-0.304699133	-0.304699133	1.049519235	1.049519235	-0.304699133	-0.304699133	-0.304699133	1.049519235	-0.304699133	-0.304699133	-0.304699133	-0.304699133	1.049519235	-0.304699133	2.403737602	-0.304699133	1.049519235	-0.304699133	-0.304699133	-0.304699133	1.049519235	-0.304699133	-0.304699133	-0.304699133	-0.304699133	-0.304699133	2.403737602	-0.304699133	-0.304699133	-0.304699133	-0.304699133	1.049519235	-0.304699133	-0.304699133	1.049519235	-0.304699133	3.757955969
Mafb	3.009591135	-0.151006323	4.063123621	0.902526163	4.063123621	5.116656106	3.009591135	3.009591135	-0.151006323	-0.151006323	-0.151006323	-0.151006323	-0.151006323	0.902526163	-0.151006323	-0.151006323	0.902526163	0.902526163	-0.151006323	1.956058649	1.956058649	-0.151006323	-0.151006323	-0.151006323	-0.151006323	-0.151006323	4.063123621	0.902526163	-0.151006323	0.902526163	0.902526163	3.009591135	-0.151006323	4.063123621	-0.151006323	-0.151006323	-0.151006323	0.902526163	0.902526163	4.063123621	0.902526163	19.86611091	-0.151006323	3.009591135	-0.151006323	-0.151006323	-0.151006323	-0.151006323	0.902526163
Rab7b	-0.191846072	-0.191846072	-0.191846072	-0.191846072	-0.191846072	-0.191846072	-0.191846072	-0.191846072	-0.191846072	-0.191846072	-0.191846072	3.405267786	-0.191846072	-0.191846072	-0.191846072	-0.191846072	-0.191846072	-0.191846072	-0.191846072	-0.191846072	-0.191846072	-0.191846072	-0.191846072	-0.191846072	-0.191846072	-0.191846072	-0.191846072	-0.191846072	-0.191846072	-0.191846072	-0.191846072	1.606710857	-0.191846072	-0.191846072	-0.191846072	-0.191846072	-0.191846072	-0.191846072	-0.191846072	-0.191846072	-0.191846072	-0.191846072	-0.191846072	1.606710857	-0.191846072	-0.191846072	-0.191846072	-0.191846072	1.606710857
Slc43a2	-0.234965697	-0.234965697	-0.234965697	-0.234965697	-0.234965697	-0.234965697	-0.234965697	-0.234965697	-0.234965697	-0.234965697	-0.234965697	2.476176959	-0.234965697	-0.234965697	-0.234965697	-0.234965697	2.476176959	2.476176959	-0.234965697	-0.234965697	2.476176959	-0.234965697	-0.234965697	-0.234965697	-0.234965697	-0.234965697	-0.234965697	-0.234965697	-0.234965697	-0.234965697	-0.234965697	-0.234965697	-0.234965697	-0.234965697	-0.234965697	-0.234965697	-0.234965697	-0.234965697	-0.234965697	-0.234965697	-0.234965697	5.187319616	2.476176959	-0.234965697	-0.234965697	-0.234965697	-0.234965697	-0.234965697	-0.234965697
F11r	-0.228261195	-0.228261195	1.62250525	7.174804585	-0.228261195	-0.228261195	7.174804585	-0.228261195	-0.228261195	-0.228261195	-0.228261195	-0.228261195	-0.228261195	-0.228261195	3.473271695	1.62250525	-0.228261195	-0.228261195	-0.228261195	-0.228261195	-0.228261195	-0.228261195	-0.228261195	-0.228261195	1.62250525	-0.228261195	5.32403814	-0.228261195	-0.228261195	5.32403814	-0.228261195	-0.228261195	1.62250525	-0.228261195	-0.228261195	-0.228261195	1.62250525	-0.228261195	1.62250525	9.02557103	-0.228261195	-0.228261195	1.62250525	3.473271695	-0.228261195	1.62250525	1.62250525	-0.228261195	-0.228261195
Nfam1	-0.241289286	-0.241289286	2.905962272	2.905962272	2.905962272	-0.241289286	2.905962272	-0.241289286	-0.241289286	-0.241289286	-0.241289286	-0.241289286	-0.241289286	2.905962272	6.05321383	-0.241289286	-0.241289286	-0.241289286	-0.241289286	-0.241289286	2.905962272	-0.241289286	-0.241289286	-0.241289286	-0.241289286	-0.241289286	-0.241289286	-0.241289286	2.905962272	2.905962272	-0.241289286	-0.241289286	-0.241289286	-0.241289286	-0.241289286	-0.241289286	-0.241289286	-0.241289286	2.905962272	2.905962272	2.905962272	-0.241289286	-0.241289286	-0.241289286	-0.241289286	-0.241289286	-0.241289286	-0.241289286	-0.241289286
Tmem50a	-0.632890947	0.427820137	0.427820137	3.609953388	2.549242304	1.488531221	2.549242304	-0.632890947	0.427820137	-0.632890947	-0.632890947	0.427820137	1.488531221	0.427820137	1.488531221	2.549242304	0.427820137	-0.632890947	0.427820137	1.488531221	0.427820137	2.549242304	0.427820137	-0.632890947	1.488531221	-0.632890947	4.670664471	-0.632890947	-0.632890947	3.609953388	0.427820137	-0.632890947	1.488531221	4.670664471	1.488531221	1.488531221	1.488531221	1.488531221	-0.632890947	-0.632890947	-0.632890947	0.427820137	3.609953388	-0.632890947	-0.632890947	-0.632890947	2.549242304	-0.632890947	-0.632890947
Mrc1	-0.263645123	4.468446825	3.116420554	1.088381148	1.088381148	2.440407419	1.764394283	-0.263645123	2.440407419	1.088381148	-0.263645123	0.412368013	-0.263645123	0.412368013	1.088381148	1.088381148	0.412368013	0.412368013	-0.263645123	0.412368013	-0.263645123	0.412368013	2.440407419	0.412368013	2.440407419	-0.263645123	7.848512502	4.468446825	0.412368013	5.820473096	-0.263645123	-0.263645123	1.088381148	7.172499367	0.412368013	1.088381148	-0.263645123	7.172499367	-0.263645123	3.79243369	0.412368013	0.412368013	1.764394283	1.088381148	-0.263645123	0.412368013	-0.263645123	2.440407419	-0.263645123
Vim	-0.249736199	2.481279345	3.027482453	0.114399207	2.117143939	0.478534613	3.027482453	0.842670018	1.935076236	1.57094083	-0.613871605	2.117143939	-0.067668496	-0.067668496	0.660602315	0.478534613	1.57094083	-0.249736199	0.842670018	-0.249736199	0.114399207	-0.249736199	0.842670018	-0.249736199	2.84541475	0.842670018	2.481279345	-0.613871605	-0.431803902	4.119888671	-0.249736199	0.29646691	1.935076236	3.937820968	2.299211642	-0.613871605	-0.613871605	-0.067668496	0.660602315	2.84541475	0.29646691	2.663347048	3.573685562	1.206805424	-0.431803902	-0.613871605	2.481279345	-0.613871605	-0.249736199
Dhrs3	-0.204837581	-0.204837581	2.588402162	-0.204837581	-0.204837581	-0.204837581	2.588402162	-0.204837581	-0.204837581	-0.204837581	-0.204837581	-0.204837581	-0.204837581	-0.204837581	-0.204837581	-0.204837581	-0.204837581	2.588402162	2.588402162	-0.204837581	-0.204837581	2.588402162	-0.204837581	-0.204837581	-0.204837581	2.588402162	8.174881647	-0.204837581	-0.204837581	2.588402162	-0.204837581	2.588402162	-0.204837581	13.76136113	-0.204837581	-0.204837581	-0.204837581	-0.204837581	-0.204837581	-0.204837581	-0.204837581	5.381641904	-0.204837581	-0.204837581	-0.204837581	-0.204837581	-0.204837581	-0.204837581	-0.204837581
Fn1	0.308022484	7.421119014	9.072373566	4.499668654	0.689081226	2.848414102	2.721394521	-0.20005584	1.451198712	2.340335778	-0.20005584	1.451198712	-0.20005584	1.19715955	1.19715955	6.023903625	2.086296616	0.816100807	1.19715955	0.562061646	0.053983322	0.562061646	0.053983322	1.451198712	3.356492425	1.19715955	-0.20005584	0.181002903	0.689081226	12.50190225	0.181002903	1.324179131	1.070139969	9.453432309	3.737551168	0.053983322	1.070139969	0.689081226	2.721394521	1.324179131	0.943120388	-0.20005584	1.705237874	3.102453264	0.181002903	0.308022484	6.78602111	0.816100807	0.562061646
Mgl2	-0.209959106	0.352431356	-0.209959106	-0.209959106	-0.209959106	-0.209959106	0.914821818	-0.209959106	0.633626587	-0.209959106	-0.209959106	0.071236125	-0.209959106	0.352431356	-0.209959106	-0.209959106	0.071236125	-0.209959106	-0.209959106	-0.209959106	-0.209959106	-0.209959106	-0.209959106	-0.209959106	0.071236125	-0.209959106	1.758407512	-0.209959106	0.071236125	0.352431356	-0.209959106	-0.209959106	-0.209959106	-0.209959106	0.071236125	-0.209959106	-0.209959106	-0.209959106	-0.209959106	3.164383667	-0.209959106	-0.209959106	0.352431356	0.071236125	-0.209959106	-0.209959106	2.039602743	-0.209959106	-0.209959106
Lgmn	-0.34172109	-0.34172109	0.823237172	-0.34172109	0.823237172	0.823237172	0.240758041	-0.34172109	0.240758041	0.240758041	0.240758041	6.648028483	1.405716303	-0.34172109	0.823237172	4.318111959	0.823237172	3.735632828	-0.34172109	0.240758041	0.823237172	2.570674565	8.395465877	-0.34172109	1.405716303	0.240758041	-0.34172109	1.988195434	0.240758041	0.823237172	-0.34172109	0.240758041	-0.34172109	9.560424139	0.823237172	1.988195434	0.240758041	6.065549352	1.405716303	-0.34172109	0.240758041	3.735632828	2.570674565	2.570674565	-0.34172109	1.988195434	-0.34172109	4.90059109	-0.34172109
Cbfa2t3	-0.333588304	0.463833936	0.463833936	-0.333588304	-0.333588304	-0.333588304	0.463833936	0.463833936	-0.333588304	-0.333588304	-0.333588304	-0.333588304	-0.333588304	-0.333588304	0.463833936	-0.333588304	-0.333588304	-0.333588304	-0.333588304	-0.333588304	-0.333588304	1.261256177	-0.333588304	-0.333588304	-0.333588304	0.463833936	3.653522897	-0.333588304	-0.333588304	-0.333588304	-0.333588304	-0.333588304	-0.333588304	-0.333588304	-0.333588304	-0.333588304	-0.333588304	-0.333588304	-0.333588304	0.463833936	1.261256177	-0.333588304	-0.333588304	-0.333588304	-0.333588304	-0.333588304	-0.333588304	-0.333588304	-0.333588304
Irf2bp2	-0.594609977	0.719445221	1.37647282	0.062417622	0.062417622	-0.594609977	1.37647282	-0.594609977	0.062417622	-0.594609977	-0.594609977	0.719445221	-0.594609977	-0.594609977	1.37647282	0.062417622	0.062417622	0.062417622	-0.594609977	0.719445221	-0.594609977	-0.594609977	1.37647282	-0.594609977	0.062417622	-0.594609977	2.03350042	-0.594609977	0.062417622	-0.594609977	-0.594609977	-0.594609977	0.062417622	-0.594609977	0.062417622	-0.594609977	-0.594609977	-0.594609977	0.719445221	-0.594609977	-0.594609977	0.719445221	-0.594609977	0.062417622	-0.594609977	0.062417622	-0.594609977	-0.594609977	0.062417622
Otulinl	-0.233380087	-0.233380087	-0.233380087	-0.233380087	-0.233380087	-0.233380087	-0.233380087	-0.233380087	-0.233380087	-0.233380087	-0.233380087	-0.233380087	-0.233380087	3.357082788	-0.233380087	-0.233380087	-0.233380087	-0.233380087	-0.233380087	-0.233380087	-0.233380087	-0.233380087	-0.233380087	-0.233380087	-0.233380087	-0.233380087	3.357082788	3.357082788	-0.233380087	-0.233380087	-0.233380087	-0.233380087	-0.233380087	-0.233380087	-0.233380087	-0.233380087	-0.233380087	-0.233380087	-0.233380087	-0.233380087	-0.233380087	-0.233380087	-0.233380087	-0.233380087	-0.233380087	-0.233380087	-0.233380087	-0.233380087	-0.233380087
BC005537	0.043296409	4.627622067	3.099513514	-0.720757867	0.043296409	1.571404962	0.807350685	-0.720757867	0.043296409	-0.720757867	-0.720757867	1.571404962	-0.720757867	0.043296409	0.043296409	2.335459238	0.807350685	-0.720757867	-0.720757867	-0.720757867	1.571404962	-0.720757867	1.571404962	0.043296409	0.043296409	0.807350685	-0.720757867	0.043296409	0.807350685	1.571404962	-0.720757867	-0.720757867	1.571404962	1.571404962	0.807350685	-0.720757867	2.335459238	0.043296409	0.043296409	0.807350685	-0.720757867	0.807350685	-0.720757867	0.043296409	0.043296409	-0.720757867	0.807350685	-0.720757867	-0.720757867
Pitpna	-0.570886437	4.068371291	2.521952048	0.202323184	0.975532806	0.975532806	5.614790533	1.748742427	2.521952048	0.202323184	-0.570886437	2.521952048	0.975532806	0.202323184	-0.570886437	-0.570886437	0.202323184	-0.570886437	-0.570886437	-0.570886437	-0.570886437	-0.570886437	-0.570886437	0.202323184	2.521952048	0.202323184	1.748742427	0.202323184	0.975532806	3.295161669	-0.570886437	0.202323184	0.975532806	2.521952048	-0.570886437	0.202323184	0.202323184	0.202323184	0.202323184	0.975532806	0.202323184	0.975532806	2.521952048	0.975532806	-0.570886437	-0.570886437	0.975532806	0.202323184	-0.570886437
S100a4	-0.31387491	4.693815956	3.263047137	0.759201704	0.222663397	0.043817295	2.189970523	0.938047807	0.580355602	0.759201704	-0.492721012	2.368816626	-0.31387491	-0.135028807	2.011124421	0.580355602	1.295740012	0.043817295	-0.31387491	-0.31387491	-0.31387491	0.4015095	0.043817295	-0.31387491	1.832278319	0.4015095	2.368816626	-0.492721012	-0.31387491	4.157277649	-0.492721012	-0.31387491	1.474586114	5.588046468	0.043817295	-0.135028807	-0.492721012	0.043817295	1.653432216	2.189970523	0.222663397	-0.135028807	1.116893909	0.4015095	-0.492721012	-0.492721012	-0.492721012	-0.31387491	-0.135028807
Gatm	-0.304854514	-0.304854514	3.371782841	-0.304854514	1.533464164	-0.304854514	-0.304854514	0.614304825	0.614304825	-0.304854514	-0.304854514	2.452623502	-0.304854514	-0.304854514	-0.304854514	4.29094218	1.533464164	-0.304854514	-0.304854514	-0.304854514	-0.304854514	1.533464164	-0.304854514	2.452623502	-0.304854514	-0.304854514	1.533464164	-0.304854514	1.533464164	-0.304854514	0.614304825	-0.304854514	3.371782841	1.533464164	-0.304854514	4.29094218	0.614304825	-0.304854514	1.533464164	-0.304854514	-0.304854514	-0.304854514	0.614304825	-0.304854514	-0.304854514	0.614304825	2.452623502	-0.304854514	-0.304854514
Adam15	-0.232991487	7.12463441	-0.232991487	-0.232991487	-0.232991487	-0.232991487	2.219550479	-0.232991487	-0.232991487	2.219550479	-0.232991487	2.219550479	-0.232991487	-0.232991487	-0.232991487	2.219550479	-0.232991487	2.219550479	-0.232991487	2.219550479	-0.232991487	-0.232991487	2.219550479	-0.232991487	-0.232991487	-0.232991487	-0.232991487	-0.232991487	4.672092444	2.219550479	-0.232991487	-0.232991487	-0.232991487	9.577176375	-0.232991487	2.219550479	9.577176375	-0.232991487	-0.232991487	4.672092444	-0.232991487	-0.232991487	-0.232991487	7.12463441	-0.232991487	-0.232991487	-0.232991487	-0.232991487	2.219550479
Scd2	-0.272453956	-0.272453956	-0.272453956	2.062865669	-0.272453956	-0.272453956	-0.272453956	-0.272453956	-0.272453956	-0.272453956	-0.272453956	-0.272453956	-0.272453956	-0.272453956	2.062865669	-0.272453956	-0.272453956	-0.272453956	2.062865669	-0.272453956	-0.272453956	-0.272453956	-0.272453956	-0.272453956	-0.272453956	-0.272453956	-0.272453956	-0.272453956	-0.272453956	4.398185295	-0.272453956	-0.272453956	-0.272453956	-0.272453956	-0.272453956	-0.272453956	-0.272453956	-0.272453956	2.062865669	2.062865669	-0.272453956	-0.272453956	-0.272453956	-0.272453956	-0.272453956	-0.272453956	-0.272453956	-0.272453956	-0.272453956
Inpp5d	-0.464309893	-0.464309893	0.813607244	-0.464309893	-0.464309893	-0.464309893	-0.464309893	-0.464309893	-0.464309893	-0.464309893	-0.464309893	-0.464309893	-0.464309893	-0.464309893	-0.464309893	0.813607244	-0.464309893	-0.464309893	-0.464309893	-0.464309893	-0.464309893	2.091524382	-0.464309893	-0.464309893	-0.464309893	0.813607244	0.813607244	-0.464309893	-0.464309893	2.091524382	-0.464309893	-0.464309893	-0.464309893	0.813607244	-0.464309893	-0.464309893	-0.464309893	-0.464309893	2.091524382	0.813607244	-0.464309893	-0.464309893	-0.464309893	0.813607244	-0.464309893	2.091524382	-0.464309893	0.813607244	0.813607244
Ucp2	-0.563378753	0.821978837	0.821978837	0.821978837	-0.563378753	0.360192973	2.66912229	1.2837647	-0.563378753	-0.563378753	-0.563378753	0.360192973	-0.563378753	0.360192973	1.2837647	0.360192973	-0.10159289	-0.10159289	1.2837647	-0.10159289	-0.563378753	0.360192973	0.360192973	-0.10159289	0.360192973	0.360192973	0.360192973	-0.10159289	-0.10159289	5.439837471	-0.10159289	-0.10159289	2.207336427	1.745550564	-0.10159289	-0.10159289	-0.563378753	0.821978837	-0.563378753	1.745550564	-0.563378753	2.207336427	2.207336427	-0.10159289	-0.563378753	-0.563378753	2.66912229	-0.563378753	0.821978837
Colgalt1	-0.420268962	5.443949117	-0.420268962	1.045785557	1.045785557	-0.420268962	2.511840077	2.511840077	-0.420268962	-0.420268962	-0.420268962	-0.420268962	-0.420268962	-0.420268962	1.045785557	-0.420268962	-0.420268962	1.045785557	1.045785557	-0.420268962	-0.420268962	1.045785557	-0.420268962	1.045785557	-0.420268962	1.045785557	-0.420268962	-0.420268962	1.045785557	2.511840077	-0.420268962	-0.420268962	-0.420268962	2.511840077	-0.420268962	-0.420268962	1.045785557	2.511840077	1.045785557	-0.420268962	-0.420268962	-0.420268962	-0.420268962	1.045785557	-0.420268962	-0.420268962	2.511840077	-0.420268962	-0.420268962
Nr4a2	0.64681831	0.09789188	0.64681831	0.09789188	-0.45103455	-0.45103455	-0.45103455	1.744671169	-0.45103455	-0.45103455	-0.45103455	-0.45103455	-0.45103455	-0.45103455	-0.45103455	-0.45103455	-0.45103455	0.09789188	-0.45103455	-0.45103455	-0.45103455	-0.45103455	-0.45103455	-0.45103455	0.09789188	-0.45103455	-0.45103455	-0.45103455	0.09789188	-0.45103455	-0.45103455	-0.45103455	-0.45103455	-0.45103455	-0.45103455	-0.45103455	-0.45103455	-0.45103455	-0.45103455	-0.45103455	-0.45103455	-0.45103455	-0.45103455	-0.45103455	-0.45103455	-0.45103455	1.195744739	-0.45103455	0.09789188
Rnase4	-0.164809294	-0.164809294	-0.164809294	-0.164809294	-0.164809294	-0.164809294	4.043087571	-0.164809294	-0.164809294	-0.164809294	-0.164809294	-0.164809294	-0.164809294	-0.164809294	4.043087571	1.939139139	-0.164809294	6.147036004	-0.164809294	-0.164809294	-0.164809294	-0.164809294	4.043087571	-0.164809294	-0.164809294	1.939139139	-0.164809294	-0.164809294	-0.164809294	1.939139139	-0.164809294	-0.164809294	-0.164809294	18.7707266	-0.164809294	4.043087571	-0.164809294	1.939139139	-0.164809294	1.939139139	-0.164809294	-0.164809294	-0.164809294	1.939139139	-0.164809294	4.043087571	-0.164809294	4.043087571	-0.164809294
Arg1	2.816094064	5.065470285	5.065470285	0.566717842	1.316509916	3.190990101	5.065470285	-0.183074231	0.941613879	0.941613879	-0.183074231	8.814430654	-0.183074231	1.316509916	1.691405953	6.190158396	2.06630199	4.315678211	-0.183074231	-0.183074231	6.93995047	1.691405953	-0.183074231	0.191821806	0.566717842	0.941613879	0.191821806	0.191821806	-0.183074231	9.939118765	3.190990101	1.316509916	0.566717842	12.56339102	1.691405953	0.941613879	-0.183074231	-0.183074231	1.691405953	0.941613879	2.06630199	0.191821806	-0.183074231	-0.183074231	-0.183074231	-0.183074231	0.191821806	1.691405953	-0.183074231
Il6ra	-0.333132531	-0.333132531	7.825215156	-0.333132531	-0.333132531	-0.333132531	1.706454391	-0.333132531	-0.333132531	-0.333132531	-0.333132531	-0.333132531	-0.333132531	-0.333132531	1.706454391	-0.333132531	-0.333132531	-0.333132531	-0.333132531	-0.333132531	-0.333132531	-0.333132531	-0.333132531	-0.333132531	-0.333132531	-0.333132531	3.746041313	-0.333132531	-0.333132531	-0.333132531	-0.333132531	-0.333132531	-0.333132531	1.706454391	-0.333132531	-0.333132531	1.706454391	-0.333132531	-0.333132531	5.785628234	-0.333132531	1.706454391	1.706454391	-0.333132531	-0.333132531	-0.333132531	-0.333132531	-0.333132531	-0.333132531
Mef2a	-0.513901456	-0.513901456	1.913979438	3.127919884	-0.513901456	-0.513901456	0.700038991	0.700038991	3.127919884	0.700038991	-0.513901456	0.700038991	-0.513901456	-0.513901456	-0.513901456	-0.513901456	-0.513901456	0.700038991	-0.513901456	1.913979438	-0.513901456	-0.513901456	-0.513901456	0.700038991	-0.513901456	0.700038991	3.127919884	-0.513901456	0.700038991	1.913979438	-0.513901456	1.913979438	-0.513901456	0.700038991	1.913979438	0.700038991	1.913979438	-0.513901456	-0.513901456	-0.513901456	1.913979438	0.700038991	-0.513901456	-0.513901456	-0.513901456	1.913979438	0.700038991	-0.513901456	-0.513901456
Eid1	-0.447640358	0.862526544	2.172693447	-0.447640358	-0.447640358	0.862526544	2.172693447	-0.447640358	-0.447640358	-0.447640358	-0.447640358	-0.447640358	-0.447640358	0.862526544	0.862526544	0.862526544	0.862526544	-0.447640358	-0.447640358	-0.447640358	-0.447640358	2.172693447	2.172693447	-0.447640358	-0.447640358	-0.447640358	0.862526544	-0.447640358	-0.447640358	2.172693447	-0.447640358	-0.447640358	-0.447640358	6.103194156	0.862526544	-0.447640358	-0.447640358	0.862526544	2.172693447	2.172693447	-0.447640358	-0.447640358	-0.447640358	-0.447640358	-0.447640358	-0.447640358	-0.447640358	-0.447640358	-0.447640358
Vsir	1.508790709	-0.305386496	1.508790709	-0.305386496	-0.305386496	-0.305386496	-0.305386496	-0.305386496	-0.305386496	-0.305386496	-0.305386496	-0.305386496	-0.305386496	-0.305386496	1.508790709	-0.305386496	1.508790709	-0.305386496	-0.305386496	-0.305386496	-0.305386496	-0.305386496	1.508790709	-0.305386496	-0.305386496	1.508790709	-0.305386496	-0.305386496	-0.305386496	1.508790709	-0.305386496	1.508790709	-0.305386496	3.322967914	-0.305386496	-0.305386496	-0.305386496	-0.305386496	-0.305386496	1.508790709	-0.305386496	1.508790709	-0.305386496	1.508790709	-0.305386496	1.508790709	-0.305386496	-0.305386496	-0.305386496
Lbh	-0.424258523	-0.424258523	-0.424258523	-0.424258523	-0.424258523	-0.424258523	-0.424258523	-0.424258523	-0.424258523	-0.424258523	-0.424258523	-0.424258523	-0.424258523	-0.424258523	-0.424258523	-0.424258523	-0.424258523	-0.424258523	-0.424258523	-0.424258523	-0.424258523	-0.424258523	-0.424258523	-0.424258523	-0.424258523	-0.424258523	1.489689702	-0.424258523	-0.424258523	-0.424258523	-0.424258523	-0.424258523	-0.424258523	-0.424258523	-0.424258523	-0.424258523	-0.424258523	-0.424258523	1.489689702	-0.424258523	1.489689702	-0.424258523	-0.424258523	-0.424258523	-0.424258523	-0.424258523	-0.424258523	-0.424258523	-0.424258523
Atp5mpl	-0.66608291	2.50574047	6.470519695	0.91982878	-0.66608291	-0.66608291	3.298696315	0.126872935	-0.66608291	-0.66608291	-0.66608291	1.712784625	-0.66608291	0.126872935	1.712784625	0.91982878	0.126872935	-0.66608291	0.91982878	0.91982878	-0.66608291	-0.66608291	0.126872935	-0.66608291	-0.66608291	-0.66608291	1.712784625	-0.66608291	-0.66608291	0.126872935	-0.66608291	0.126872935	1.712784625	2.50574047	0.91982878	0.126872935	-0.66608291	1.712784625	0.126872935	5.67756385	-0.66608291	-0.66608291	3.298696315	0.126872935	-0.66608291	-0.66608291	1.712784625	-0.66608291	-0.66608291
Hexb	-0.392761918	4.873319663	0.923758477	0.923758477	0.923758477	0.923758477	3.556799268	-0.392761918	0.923758477	2.240278873	-0.392761918	3.556799268	-0.392761918	-0.392761918	-0.392761918	2.240278873	0.923758477	-0.392761918	-0.392761918	0.923758477	0.923758477	0.923758477	0.923758477	0.923758477	0.923758477	0.923758477	2.240278873	-0.392761918	0.923758477	-0.392761918	-0.392761918	0.923758477	-0.392761918	3.556799268	-0.392761918	-0.392761918	4.873319663	4.873319663	2.240278873	0.923758477	-0.392761918	-0.392761918	2.240278873	0.923758477	-0.392761918	0.923758477	4.873319663	-0.392761918	-0.392761918
Klf9	-0.258799736	-0.258799736	-0.258799736	-0.258799736	-0.258799736	2.058809838	-0.258799736	2.058809838	-0.258799736	-0.258799736	-0.258799736	-0.258799736	-0.258799736	-0.258799736	4.376419411	-0.258799736	-0.258799736	-0.258799736	-0.258799736	-0.258799736	-0.258799736	-0.258799736	-0.258799736	-0.258799736	-0.258799736	-0.258799736	4.376419411	-0.258799736	-0.258799736	2.058809838	-0.258799736	-0.258799736	2.058809838	2.058809838	-0.258799736	2.058809838	-0.258799736	-0.258799736	4.376419411	9.011638557	-0.258799736	-0.258799736	-0.258799736	2.058809838	-0.258799736	-0.258799736	2.058809838	-0.258799736	-0.258799736
Gusb	-0.373729887	0.764533727	3.041060955	-0.373729887	-0.373729887	0.764533727	0.764533727	-0.373729887	-0.373729887	-0.373729887	-0.373729887	1.902797341	-0.373729887	0.764533727	3.041060955	-0.373729887	-0.373729887	0.764533727	-0.373729887	-0.373729887	-0.373729887	3.041060955	0.764533727	0.764533727	0.764533727	-0.373729887	-0.373729887	-0.373729887	-0.373729887	1.902797341	-0.373729887	0.764533727	0.764533727	3.041060955	0.764533727	-0.373729887	-0.373729887	1.902797341	3.041060955	1.902797341	-0.373729887	-0.373729887	3.041060955	-0.373729887	-0.373729887	-0.373729887	1.902797341	1.902797341	-0.373729887
Dusp1	0.212044986	3.502398224	0.212044986	0.760437193	-0.062151117	0.212044986	6.244359255	1.034633296	0.212044986	-0.33634722	-0.610543323	0.48624109	-0.062151117	-0.33634722	-0.33634722	1.308829399	-0.062151117	-0.062151117	-0.610543323	0.48624109	-0.33634722	0.760437193	-0.062151117	-0.610543323	0.212044986	-0.33634722	1.308829399	-0.610543323	-0.610543323	2.679809915	-0.33634722	0.760437193	1.857221605	1.034633296	-0.610543323	-0.610543323	-0.33634722	-0.610543323	0.48624109	1.034633296	0.212044986	2.405613811	-0.33634722	0.212044986	-0.610543323	-0.610543323	0.212044986	-0.33634722	-0.610543323
9-Sep	-0.445524695	1.194443507	-0.445524695	-0.445524695	-0.445524695	-0.445524695	1.194443507	-0.445524695	-0.445524695	-0.445524695	-0.445524695	2.834411708	-0.445524695	1.194443507	1.194443507	1.194443507	-0.445524695	-0.445524695	-0.445524695	-0.445524695	-0.445524695	-0.445524695	-0.445524695	-0.445524695	-0.445524695	-0.445524695	-0.445524695	-0.445524695	1.194443507	1.194443507	-0.445524695	-0.445524695	-0.445524695	2.834411708	-0.445524695	-0.445524695	-0.445524695	1.194443507	2.834411708	-0.445524695	1.194443507	-0.445524695	1.194443507	1.194443507	-0.445524695	-0.445524695	-0.445524695	-0.445524695	-0.445524695
Gsn	0.466159056	1.368402391	1.368402391	0.466159056	0.466159056	-0.436084278	2.270645726	-0.436084278	0.466159056	-0.436084278	-0.436084278	3.172889061	0.466159056	-0.436084278	0.466159056	-0.436084278	-0.436084278	-0.436084278	-0.436084278	-0.436084278	-0.436084278	-0.436084278	-0.436084278	-0.436084278	1.368402391	-0.436084278	0.466159056	-0.436084278	0.466159056	2.270645726	-0.436084278	1.368402391	0.466159056	3.172889061	-0.436084278	-0.436084278	-0.436084278	1.368402391	-0.436084278	0.466159056	-0.436084278	2.270645726	1.368402391	-0.436084278	-0.436084278	-0.436084278	4.075132395	1.368402391	2.270645726
Ly86	-0.416681159	-0.416681159	-0.416681159	-0.416681159	0.476207039	-0.416681159	5.833536228	-0.416681159	2.261983435	-0.416681159	-0.416681159	2.261983435	-0.416681159	-0.416681159	-0.416681159	0.476207039	-0.416681159	0.476207039	-0.416681159	0.476207039	-0.416681159	-0.416681159	2.261983435	-0.416681159	-0.416681159	1.369095237	1.369095237	0.476207039	-0.416681159	-0.416681159	-0.416681159	0.476207039	-0.416681159	1.369095237	-0.416681159	-0.416681159	0.476207039	3.154871634	-0.416681159	2.261983435	1.369095237	2.261983435	0.476207039	-0.416681159	-0.416681159	-0.416681159	2.261983435	-0.416681159	-0.416681159
Plbd1	-0.352691511	0.362223714	-0.352691511	0.004766102	-0.352691511	0.004766102	1.434596552	0.004766102	0.362223714	-0.352691511	-0.352691511	0.004766102	-0.352691511	-0.352691511	0.004766102	-0.352691511	0.004766102	-0.352691511	-0.352691511	1.077138939	-0.352691511	0.004766102	0.362223714	-0.352691511	1.077138939	-0.352691511	2.50696939	-0.352691511	0.004766102	-0.352691511	-0.352691511	0.004766102	0.719681327	-0.352691511	-0.352691511	0.004766102	-0.352691511	-0.352691511	-0.352691511	1.792054165	-0.352691511	0.004766102	0.004766102	0.004766102	0.004766102	-0.352691511	-0.352691511	-0.352691511	-0.352691511
Mbnl1	-0.311544837	0.578583268	1.913775425	-0.756608889	-0.311544837	-0.756608889	1.02364732	0.133519216	-0.756608889	-0.756608889	-0.756608889	-0.311544837	-0.756608889	-0.756608889	0.133519216	-0.311544837	-0.756608889	-0.756608889	-0.756608889	-0.311544837	-0.311544837	-0.756608889	-0.311544837	-0.756608889	-0.311544837	-0.756608889	1.02364732	-0.756608889	-0.756608889	0.133519216	-0.756608889	-0.756608889	-0.756608889	-0.311544837	-0.756608889	-0.756608889	-0.756608889	-0.311544837	0.133519216	1.02364732	-0.756608889	-0.756608889	-0.756608889	-0.311544837	-0.756608889	-0.311544837	-0.311544837	-0.756608889	-0.756608889
Prcp	-0.465084304	3.507165978	-0.465084304	-0.465084304	-0.465084304	0.527978267	0.527978267	-0.465084304	0.527978267	-0.465084304	-0.465084304	-0.465084304	-0.465084304	-0.465084304	-0.465084304	-0.465084304	-0.465084304	-0.465084304	0.527978267	0.527978267	-0.465084304	-0.465084304	-0.465084304	0.527978267	0.527978267	-0.465084304	2.514103408	-0.465084304	0.527978267	0.527978267	-0.465084304	-0.465084304	-0.465084304	0.527978267	-0.465084304	-0.465084304	0.527978267	1.521040837	2.514103408	2.514103408	-0.465084304	-0.465084304	0.527978267	1.521040837	-0.465084304	1.521040837	3.507165978	-0.465084304	-0.465084304
Tm6sf1	-0.304996741	-0.304996741	7.709516161	-0.304996741	-0.304996741	1.030755409	3.70225971	1.030755409	-0.304996741	-0.304996741	-0.304996741	-0.304996741	-0.304996741	-0.304996741	-0.304996741	1.030755409	1.030755409	-0.304996741	-0.304996741	-0.304996741	-0.304996741	-0.304996741	1.030755409	1.030755409	1.030755409	-0.304996741	-0.304996741	1.030755409	-0.304996741	1.030755409	-0.304996741	-0.304996741	-0.304996741	3.70225971	-0.304996741	-0.304996741	-0.304996741	-0.304996741	1.030755409	3.70225971	-0.304996741	-0.304996741	3.70225971	-0.304996741	-0.304996741	-0.304996741	-0.304996741	-0.304996741	-0.304996741
Tep1	-0.309504513	1.955162657	-0.309504513	1.955162657	1.955162657	-0.309504513	-0.309504513	-0.309504513	-0.309504513	-0.309504513	-0.309504513	4.219829827	-0.309504513	-0.309504513	-0.309504513	-0.309504513	-0.309504513	-0.309504513	-0.309504513	1.955162657	1.955162657	-0.309504513	-0.309504513	-0.309504513	-0.309504513	1.955162657	-0.309504513	-0.309504513	-0.309504513	1.955162657	-0.309504513	-0.309504513	-0.309504513	1.955162657	-0.309504513	-0.309504513	-0.309504513	-0.309504513	-0.309504513	-0.309504513	-0.309504513	-0.309504513	4.219829827	-0.309504513	-0.309504513	-0.309504513	4.219829827	-0.309504513	-0.309504513
Pip4k2a	0.530271127	-0.486223046	0.530271127	0.530271127	-0.486223046	-0.486223046	0.530271127	-0.486223046	-0.486223046	-0.486223046	-0.486223046	0.530271127	-0.486223046	-0.486223046	-0.486223046	-0.486223046	-0.486223046	0.530271127	-0.486223046	-0.486223046	-0.486223046	-0.486223046	2.563259475	-0.486223046	0.530271127	-0.486223046	1.546765301	-0.486223046	-0.486223046	-0.486223046	-0.486223046	-0.486223046	-0.486223046	0.530271127	0.530271127	-0.486223046	-0.486223046	-0.486223046	-0.486223046	0.530271127	-0.486223046	-0.486223046	0.530271127	0.530271127	-0.486223046	-0.486223046	0.530271127	-0.486223046	-0.486223046
Rsrp1	-0.605967124	0.444842917	-0.605967124	-0.605967124	0.444842917	-0.605967124	0.444842917	-0.605967124	-0.605967124	-0.605967124	-0.605967124	1.495652959	-0.605967124	-0.605967124	-0.605967124	3.597273041	1.495652959	0.444842917	-0.605967124	0.444842917	-0.605967124	-0.605967124	-0.605967124	-0.605967124	-0.605967124	-0.605967124	1.495652959	-0.605967124	-0.605967124	-0.605967124	-0.605967124	-0.605967124	-0.605967124	-0.605967124	-0.605967124	-0.605967124	-0.605967124	-0.605967124	2.546463	-0.605967124	0.444842917	-0.605967124	1.495652959	-0.605967124	-0.605967124	-0.605967124	0.444842917	-0.605967124	0.444842917
Wdfy2	-0.219085353	-0.219085353	-0.219085353	-0.219085353	-0.219085353	-0.219085353	7.513338866	-0.219085353	-0.219085353	-0.219085353	-0.219085353	-0.219085353	-0.219085353	-0.219085353	-0.219085353	-0.219085353	-0.219085353	-0.219085353	-0.219085353	-0.219085353	-0.219085353	-0.219085353	-0.219085353	-0.219085353	3.647126756	3.647126756	3.647126756	-0.219085353	-0.219085353	3.647126756	-0.219085353	-0.219085353	3.647126756	-0.219085353	-0.219085353	-0.219085353	-0.219085353	-0.219085353	-0.219085353	7.513338866	-0.219085353	-0.219085353	-0.219085353	3.647126756	-0.219085353	-0.219085353	-0.219085353	-0.219085353	-0.219085353
Cops9	-0.574844836	1.615040252	-0.574844836	2.709982796	-0.574844836	0.520097708	1.615040252	0.520097708	0.520097708	-0.574844836	-0.574844836	2.709982796	-0.574844836	0.520097708	0.520097708	2.709982796	0.520097708	0.520097708	-0.574844836	-0.574844836	-0.574844836	-0.574844836	0.520097708	0.520097708	-0.574844836	0.520097708	2.709982796	-0.574844836	-0.574844836	0.520097708	-0.574844836	-0.574844836	0.520097708	1.615040252	-0.574844836	-0.574844836	-0.574844836	4.899867884	1.615040252	1.615040252	0.520097708	-0.574844836	0.520097708	-0.574844836	-0.574844836	-0.574844836	2.709982796	-0.574844836	-0.574844836
Grn	0.064997322	0.064997322	0.546458966	0.546458966	0.064997322	0.064997322	0.546458966	-0.416464322	-0.416464322	-0.416464322	-0.416464322	1.990843897	0.064997322	0.064997322	0.064997322	0.064997322	0.546458966	0.546458966	0.064997322	-0.416464322	-0.416464322	0.546458966	0.546458966	-0.416464322	1.990843897	0.546458966	1.990843897	-0.416464322	-0.416464322	0.546458966	0.064997322	0.064997322	1.02792061	2.953767185	-0.416464322	0.064997322	0.546458966	0.546458966	0.546458966	1.990843897	0.064997322	1.990843897	2.472305541	-0.416464322	-0.416464322	0.064997322	0.064997322	0.064997322	-0.416464322
Plekho1	-0.353818764	1.173456475	2.700731714	-0.353818764	-0.353818764	-0.353818764	4.228006953	-0.353818764	-0.353818764	-0.353818764	-0.353818764	1.173456475	-0.353818764	-0.353818764	-0.353818764	1.173456475	1.173456475	-0.353818764	-0.353818764	-0.353818764	-0.353818764	-0.353818764	-0.353818764	-0.353818764	-0.353818764	1.173456475	2.700731714	-0.353818764	-0.353818764	-0.353818764	-0.353818764	-0.353818764	-0.353818764	-0.353818764	-0.353818764	-0.353818764	-0.353818764	-0.353818764	-0.353818764	4.228006953	1.173456475	1.173456475	-0.353818764	-0.353818764	-0.353818764	-0.353818764	-0.353818764	-0.353818764	-0.353818764
Ccl6	-0.246992315	0.948131789	1.545693841	5.131066151	0.350569737	1.545693841	2.740817944	-0.246992315	0.948131789	1.545693841	-0.246992315	2.740817944	2.143255892	0.350569737	-0.246992315	0.350569737	5.131066151	0.350569737	8.716438461	0.948131789	-0.246992315	0.948131789	0.350569737	0.350569737	-0.246992315	0.350569737	0.948131789	0.350569737	-0.246992315	2.740817944	0.350569737	0.948131789	-0.246992315	8.716438461	4.533504099	0.350569737	-0.246992315	-0.246992315	0.350569737	-0.246992315	1.545693841	3.338379996	0.948131789	3.935942047	-0.246992315	-0.246992315	11.10668667	-0.246992315	-0.246992315
Naaa	-0.254289546	-0.254289546	0.050248833	0.354787211	-0.254289546	-0.254289546	0.354787211	-0.254289546	-0.254289546	-0.254289546	-0.254289546	-0.254289546	-0.254289546	0.354787211	0.050248833	-0.254289546	-0.254289546	0.050248833	-0.254289546	0.050248833	-0.254289546	0.050248833	0.050248833	-0.254289546	0.354787211	-0.254289546	0.050248833	-0.254289546	-0.254289546	-0.254289546	-0.254289546	0.050248833	0.354787211	0.963863969	0.354787211	-0.254289546	0.050248833	0.354787211	-0.254289546	0.354787211	0.050248833	-0.254289546	0.050248833	-0.254289546	-0.254289546	-0.254289546	-0.254289546	-0.254289546	-0.254289546
Clec4a2	-0.184465227	5.214517039	2.515025906	-0.184465227	-0.184465227	-0.184465227	2.515025906	-0.184465227	-0.184465227	2.515025906	-0.184465227	2.515025906	-0.184465227	-0.184465227	5.214517039	-0.184465227	2.515025906	-0.184465227	-0.184465227	-0.184465227	-0.184465227	-0.184465227	2.515025906	-0.184465227	-0.184465227	5.214517039	-0.184465227	2.515025906	-0.184465227	10.6134993	-0.184465227	-0.184465227	-0.184465227	7.914008172	-0.184465227	-0.184465227	-0.184465227	-0.184465227	-0.184465227	-0.184465227	-0.184465227	-0.184465227	-0.184465227	-0.184465227	-0.184465227	-0.184465227	-0.184465227	-0.184465227	-0.184465227
Tkt	-0.597155809	2.950304444	2.240812393	-0.597155809	-0.597155809	0.112336241	3.659796494	4.369288545	-0.597155809	-0.597155809	-0.597155809	0.821828292	-0.597155809	0.112336241	0.821828292	2.240812393	1.531320343	-0.597155809	0.821828292	-0.597155809	0.112336241	0.112336241	1.531320343	0.112336241	2.950304444	0.821828292	0.821828292	-0.597155809	0.112336241	0.821828292	-0.597155809	-0.597155809	2.240812393	2.950304444	1.531320343	-0.597155809	-0.597155809	0.112336241	2.240812393	5.078780595	-0.597155809	0.112336241	2.240812393	0.821828292	-0.597155809	-0.597155809	0.821828292	-0.597155809	0.112336241
Glud1	-0.574221638	2.421717341	0.424424689	0.424424689	-0.574221638	1.423071015	-0.574221638	-0.574221638	-0.574221638	-0.574221638	-0.574221638	-0.574221638	-0.574221638	0.424424689	0.424424689	0.424424689	1.423071015	0.424424689	-0.574221638	-0.574221638	0.424424689	-0.574221638	0.424424689	0.424424689	-0.574221638	0.424424689	1.423071015	-0.574221638	-0.574221638	1.423071015	-0.574221638	0.424424689	1.423071015	0.424424689	0.424424689	-0.574221638	0.424424689	-0.574221638	-0.574221638	5.41765632	0.424424689	0.424424689	4.419009994	-0.574221638	-0.574221638	-0.574221638	1.423071015	-0.574221638	0.424424689
Ckap4	-0.170060085	-0.170060085	-0.170060085	-0.170060085	-0.170060085	-0.170060085	-0.170060085	7.992824007	-0.170060085	-0.170060085	-0.170060085	-0.170060085	-0.170060085	-0.170060085	-0.170060085	-0.170060085	-0.170060085	-0.170060085	-0.170060085	-0.170060085	3.911381961	-0.170060085	-0.170060085	-0.170060085	-0.170060085	-0.170060085	-0.170060085	-0.170060085	-0.170060085	-0.170060085	-0.170060085	-0.170060085	-0.170060085	12.07426605	-0.170060085	3.911381961	-0.170060085	-0.170060085	-0.170060085	-0.170060085	-0.170060085	-0.170060085	-0.170060085	3.911381961	-0.170060085	3.911381961	3.911381961	-0.170060085	-0.170060085
Sdc3	-0.383460096	-0.383460096	3.937217041	-0.383460096	-0.383460096	0.696709188	5.017386325	-0.383460096	-0.383460096	-0.383460096	-0.383460096	1.776878473	-0.383460096	-0.383460096	1.776878473	-0.383460096	1.776878473	-0.383460096	-0.383460096	-0.383460096	-0.383460096	-0.383460096	1.776878473	-0.383460096	1.776878473	-0.383460096	1.776878473	0.696709188	-0.383460096	1.776878473	-0.383460096	0.696709188	1.776878473	1.776878473	0.696709188	-0.383460096	-0.383460096	0.696709188	-0.383460096	0.696709188	-0.383460096	0.696709188	0.696709188	0.696709188	-0.383460096	-0.383460096	0.696709188	-0.383460096	-0.383460096
Chil3	-0.093631422	-0.093631422	-0.093631422	-0.093631422	-0.093631422	-0.093631422	5.864731822	-0.093631422	-0.093631422	-0.093631422	-0.093631422	-0.093631422	-0.093631422	-0.093631422	22.03743206	5.013537073	-0.093631422	-0.093631422	-0.093631422	-0.093631422	-0.093631422	-0.093631422	-0.093631422	-0.093631422	-0.093631422	0.757563327	-0.093631422	-0.093631422	-0.093631422	1.608758076	-0.093631422	-0.093631422	-0.093631422	1.608758076	-0.093631422	-0.093631422	-0.093631422	-0.093631422	-0.093631422	-0.093631422	-0.093631422	-0.093631422	-0.093631422	-0.093631422	-0.093631422	-0.093631422	-0.093631422	-0.093631422	3.311147575
Ap2a2	-0.402876115	-0.402876115	1.401046789	-0.402876115	-0.402876115	-0.402876115	1.401046789	-0.402876115	-0.402876115	-0.402876115	-0.402876115	-0.402876115	-0.402876115	-0.402876115	1.401046789	1.401046789	-0.402876115	-0.402876115	-0.402876115	-0.402876115	-0.402876115	-0.402876115	3.204969693	-0.402876115	-0.402876115	-0.402876115	6.812815501	1.401046789	-0.402876115	-0.402876115	1.401046789	-0.402876115	1.401046789	5.008892597	-0.402876115	-0.402876115	-0.402876115	-0.402876115	-0.402876115	1.401046789	-0.402876115	-0.402876115	3.204969693	-0.402876115	-0.402876115	-0.402876115	-0.402876115	-0.402876115	-0.402876115
Olfm1	-0.321622252	0.648093082	1.617808416	0.648093082	-0.321622252	-0.321622252	3.557239084	-0.321622252	-0.321622252	-0.321622252	-0.321622252	0.648093082	-0.321622252	-0.321622252	-0.321622252	-0.321622252	-0.321622252	-0.321622252	-0.321622252	0.648093082	-0.321622252	0.648093082	0.648093082	-0.321622252	-0.321622252	-0.321622252	4.526954418	-0.321622252	-0.321622252	1.617808416	-0.321622252	0.648093082	0.648093082	0.648093082	-0.321622252	-0.321622252	-0.321622252	-0.321622252	-0.321622252	1.617808416	-0.321622252	0.648093082	0.648093082	4.526954418	-0.321622252	-0.321622252	-0.321622252	-0.321622252	-0.321622252
Arhgef6	-0.394868342	1.470651382	-0.394868342	1.470651382	-0.394868342	-0.394868342	1.470651382	-0.394868342	-0.394868342	-0.394868342	-0.394868342	-0.394868342	-0.394868342	-0.394868342	-0.394868342	-0.394868342	-0.394868342	-0.394868342	-0.394868342	-0.394868342	-0.394868342	1.470651382	1.470651382	-0.394868342	-0.394868342	-0.394868342	5.201690831	-0.394868342	-0.394868342	1.470651382	-0.394868342	-0.394868342	-0.394868342	-0.394868342	3.336171106	-0.394868342	1.470651382	-0.394868342	1.470651382	1.470651382	-0.394868342	-0.394868342	-0.394868342	-0.394868342	-0.394868342	-0.394868342	-0.394868342	-0.394868342	-0.394868342
Arl4c	-0.462121951	1.244174483	1.244174483	1.244174483	-0.462121951	0.391026266	1.244174483	0.391026266	-0.462121951	-0.462121951	-0.462121951	2.950470918	-0.462121951	0.391026266	0.391026266	1.244174483	0.391026266	0.391026266	-0.462121951	-0.462121951	-0.462121951	-0.462121951	2.950470918	-0.462121951	4.656767352	0.391026266	-0.462121951	-0.462121951	-0.462121951	0.391026266	-0.462121951	-0.462121951	-0.462121951	0.391026266	-0.462121951	-0.462121951	-0.462121951	-0.462121951	-0.462121951	0.391026266	-0.462121951	3.803619135	0.391026266	0.391026266	0.391026266	-0.462121951	1.244174483	-0.462121951	0.391026266
B4galt1	-0.497915368	0.917957716	3.749703884	-0.497915368	2.3338308	-0.497915368	0.917957716	0.917957716	-0.497915368	0.917957716	-0.497915368	0.917957716	0.917957716	0.917957716	2.3338308	-0.497915368	0.917957716	-0.497915368	-0.497915368	0.917957716	0.917957716	-0.497915368	-0.497915368	-0.497915368	2.3338308	3.749703884	0.917957716	-0.497915368	0.917957716	-0.497915368	-0.497915368	0.917957716	0.917957716	3.749703884	-0.497915368	-0.497915368	0.917957716	-0.497915368	0.917957716	0.917957716	-0.497915368	-0.497915368	2.3338308	0.917957716	0.917957716	-0.497915368	-0.497915368	0.917957716	-0.497915368
Slamf9	-0.291581307	2.777695611	1.243057152	-0.291581307	-0.291581307	-0.291581307	7.381610988	-0.291581307	-0.291581307	-0.291581307	-0.291581307	-0.291581307	-0.291581307	-0.291581307	-0.291581307	-0.291581307	2.777695611	-0.291581307	-0.291581307	-0.291581307	-0.291581307	2.777695611	1.243057152	-0.291581307	2.777695611	1.243057152	-0.291581307	-0.291581307	1.243057152	-0.291581307	-0.291581307	-0.291581307	-0.291581307	-0.291581307	-0.291581307	-0.291581307	-0.291581307	-0.291581307	1.243057152	2.777695611	-0.291581307	-0.291581307	2.777695611	-0.291581307	1.243057152	-0.291581307	1.243057152	-0.291581307	-0.291581307
Leng8	-0.366426076	-0.366426076	-0.366426076	1.727437218	-0.366426076	-0.366426076	1.727437218	-0.366426076	-0.366426076	-0.366426076	-0.366426076	-0.366426076	-0.366426076	-0.366426076	-0.366426076	-0.366426076	-0.366426076	-0.366426076	-0.366426076	-0.366426076	-0.366426076	-0.366426076	-0.366426076	-0.366426076	-0.366426076	-0.366426076	-0.366426076	-0.366426076	-0.366426076	1.727437218	-0.366426076	-0.366426076	3.821300512	-0.366426076	-0.366426076	-0.366426076	-0.366426076	-0.366426076	1.727437218	-0.366426076	-0.366426076	-0.366426076	-0.366426076	-0.366426076	-0.366426076	-0.366426076	-0.366426076	-0.366426076	-0.366426076
F13a1	2.907289496	-0.100251362	-0.100251362	0.902262257	-0.100251362	-0.100251362	1.904775877	-0.100251362	-0.100251362	-0.100251362	-0.100251362	0.902262257	-0.100251362	-0.100251362	-0.100251362	-0.100251362	-0.100251362	0.902262257	-0.100251362	-0.100251362	3.909803116	0.902262257	-0.100251362	-0.100251362	-0.100251362	1.904775877	-0.100251362	0.902262257	0.902262257	3.909803116	-0.100251362	-0.100251362	-0.100251362	21.95504826	-0.100251362	-0.100251362	-0.100251362	6.917343974	1.904775877	-0.100251362	-0.100251362	-0.100251362	-0.100251362	-0.100251362	-0.100251362	-0.100251362	-0.100251362	0.902262257	-0.100251362
1700017B05Rik	-0.305870003	-0.305870003	-0.305870003	-0.305870003	-0.305870003	1.332719298	-0.305870003	-0.305870003	-0.305870003	-0.305870003	-0.305870003	-0.305870003	-0.305870003	-0.305870003	-0.305870003	-0.305870003	-0.305870003	-0.305870003	-0.305870003	-0.305870003	-0.305870003	-0.305870003	-0.305870003	-0.305870003	-0.305870003	-0.305870003	-0.305870003	-0.305870003	-0.305870003	-0.305870003	-0.305870003	-0.305870003	-0.305870003	1.332719298	-0.305870003	-0.305870003	2.9713086	-0.305870003	-0.305870003	-0.305870003	-0.305870003	-0.305870003	-0.305870003	-0.305870003	-0.305870003	-0.305870003	-0.305870003	-0.305870003	-0.305870003
Ubl3	-0.61195949	0.043711392	2.666394922	-0.61195949	0.043711392	0.043711392	1.355053157	0.699382275	-0.61195949	-0.61195949	-0.61195949	2.01072404	-0.61195949	0.699382275	-0.61195949	0.043711392	0.043711392	-0.61195949	-0.61195949	-0.61195949	-0.61195949	-0.61195949	-0.61195949	-0.61195949	0.699382275	0.699382275	3.977736687	-0.61195949	-0.61195949	2.666394922	-0.61195949	-0.61195949	0.043711392	-0.61195949	0.699382275	-0.61195949	-0.61195949	-0.61195949	0.043711392	0.043711392	0.043711392	1.355053157	0.043711392	-0.61195949	-0.61195949	-0.61195949	-0.61195949	-0.61195949	-0.61195949
Gda	3.179583199	4.039317277	4.899051355	3.179583199	-0.259353114	-0.259353114	0.600380965	4.039317277	-0.259353114	-0.259353114	-0.259353114	4.039317277	-0.259353114	-0.259353114	1.460115043	11.77692398	-0.259353114	-0.259353114	-0.259353114	-0.259353114	1.460115043	3.179583199	-0.259353114	-0.259353114	0.600380965	1.460115043	4.039317277	-0.259353114	-0.259353114	0.600380965	-0.259353114	0.600380965	0.600380965	4.039317277	0.600380965	-0.259353114	-0.259353114	0.600380965	0.600380965	1.460115043	1.460115043	1.460115043	-0.259353114	0.600380965	-0.259353114	-0.259353114	-0.259353114	-0.259353114	-0.259353114
Cltc	-0.551916783	1.839058451	5.425521302	1.839058451	0.643570834	3.034546068	1.839058451	-0.551916783	-0.551916783	-0.551916783	-0.551916783	3.034546068	-0.551916783	-0.551916783	0.643570834	1.839058451	-0.551916783	0.643570834	-0.551916783	-0.551916783	-0.551916783	3.034546068	1.839058451	-0.551916783	1.839058451	-0.551916783	3.034546068	-0.551916783	-0.551916783	1.839058451	0.643570834	1.839058451	0.643570834	1.839058451	1.839058451	-0.551916783	0.643570834	-0.551916783	0.643570834	0.643570834	0.643570834	1.839058451	1.839058451	-0.551916783	-0.551916783	-0.551916783	0.643570834	-0.551916783	0.643570834
Plin2	-0.28507658	-0.28507658	4.898133973	-0.28507658	1.442660271	1.442660271	1.442660271	-0.28507658	1.442660271	1.442660271	1.442660271	-0.28507658	-0.28507658	-0.28507658	1.442660271	-0.28507658	3.170397122	-0.28507658	-0.28507658	-0.28507658	3.170397122	1.442660271	-0.28507658	-0.28507658	-0.28507658	-0.28507658	-0.28507658	-0.28507658	-0.28507658	-0.28507658	-0.28507658	-0.28507658	-0.28507658	-0.28507658	-0.28507658	-0.28507658	-0.28507658	-0.28507658	1.442660271	-0.28507658	-0.28507658	8.353607675	-0.28507658	-0.28507658	1.442660271	1.442660271	-0.28507658	-0.28507658	-0.28507658
Zmiz1	-0.496131578	1.078889305	-0.496131578	-0.496131578	-0.496131578	-0.496131578	2.653910189	-0.496131578	-0.496131578	-0.496131578	-0.496131578	-0.496131578	-0.496131578	-0.496131578	1.078889305	1.078889305	-0.496131578	-0.496131578	-0.496131578	-0.496131578	-0.496131578	-0.496131578	5.803951956	-0.496131578	-0.496131578	-0.496131578	4.228931072	-0.496131578	-0.496131578	1.078889305	-0.496131578	-0.496131578	-0.496131578	1.078889305	-0.496131578	-0.496131578	-0.496131578	-0.496131578	2.653910189	2.653910189	-0.496131578	1.078889305	-0.496131578	-0.496131578	-0.496131578	-0.496131578	-0.496131578	-0.496131578	-0.496131578
Ncf2	-0.393250029	1.421750104	3.236750236	-0.393250029	-0.393250029	1.421750104	1.421750104	-0.393250029	-0.393250029	-0.393250029	1.421750104	6.866750502	-0.393250029	-0.393250029	1.421750104	1.421750104	1.421750104	-0.393250029	-0.393250029	3.236750236	-0.393250029	-0.393250029	1.421750104	-0.393250029	-0.393250029	-0.393250029	3.236750236	-0.393250029	-0.393250029	1.421750104	1.421750104	5.051750369	3.236750236	5.051750369	1.421750104	-0.393250029	-0.393250029	1.421750104	1.421750104	-0.393250029	1.421750104	1.421750104	-0.393250029	1.421750104	-0.393250029	-0.393250029	3.236750236	-0.393250029	-0.393250029
Mid1	0.727732016	-0.442882487	-0.442882487	-0.442882487	-0.442882487	-0.442882487	0.727732016	-0.442882487	-0.442882487	-0.442882487	-0.442882487	-0.442882487	-0.442882487	-0.442882487	0.727732016	0.727732016	-0.442882487	-0.442882487	-0.442882487	0.727732016	-0.442882487	-0.442882487	-0.442882487	-0.442882487	-0.442882487	0.727732016	0.727732016	-0.442882487	-0.442882487	-0.442882487	-0.442882487	-0.442882487	-0.442882487	-0.442882487	-0.442882487	-0.442882487	-0.442882487	-0.442882487	0.727732016	-0.442882487	-0.442882487	0.727732016	-0.442882487	3.068961022	-0.442882487	-0.442882487	-0.442882487	-0.442882487	-0.442882487
Sgms1	-0.331584989	-0.331584989	3.64743488	-0.331584989	-0.331584989	-0.331584989	-0.331584989	3.64743488	-0.331584989	-0.331584989	-0.331584989	1.657924945	-0.331584989	-0.331584989	5.636944815	1.657924945	-0.331584989	1.657924945	1.657924945	-0.331584989	-0.331584989	-0.331584989	3.64743488	-0.331584989	-0.331584989	3.64743488	3.64743488	-0.331584989	-0.331584989	5.636944815	1.657924945	-0.331584989	1.657924945	-0.331584989	1.657924945	-0.331584989	-0.331584989	-0.331584989	-0.331584989	-0.331584989	-0.331584989	-0.331584989	1.657924945	-0.331584989	-0.331584989	-0.331584989	-0.331584989	-0.331584989	5.636944815
Hist1h1c	-0.31856516	1.930130088	0.805782464	-0.31856516	-0.31856516	-0.31856516	0.805782464	7.551868209	-0.31856516	-0.31856516	-0.31856516	-0.31856516	-0.31856516	-0.31856516	-0.31856516	-0.31856516	-0.31856516	-0.31856516	0.805782464	-0.31856516	-0.31856516	-0.31856516	-0.31856516	-0.31856516	-0.31856516	-0.31856516	0.805782464	0.805782464	-0.31856516	1.930130088	3.054477712	-0.31856516	0.805782464	-0.31856516	0.805782464	-0.31856516	-0.31856516	-0.31856516	-0.31856516	-0.31856516	-0.31856516	-0.31856516	-0.31856516	-0.31856516	-0.31856516	0.805782464	-0.31856516	-0.31856516	-0.31856516
Usf2	-0.490572516	1.003556974	1.003556974	1.003556974	-0.490572516	-0.490572516	1.003556974	-0.490572516	-0.490572516	1.003556974	-0.490572516	2.497686463	-0.490572516	-0.490572516	-0.490572516	-0.490572516	2.497686463	1.003556974	-0.490572516	-0.490572516	-0.490572516	-0.490572516	1.003556974	-0.490572516	1.003556974	-0.490572516	1.003556974	-0.490572516	-0.490572516	2.497686463	-0.490572516	-0.490572516	1.003556974	5.485945441	1.003556974	-0.490572516	-0.490572516	-0.490572516	-0.490572516	-0.490572516	-0.490572516	2.497686463	-0.490572516	-0.490572516	-0.490572516	-0.490572516	-0.490572516	-0.490572516	-0.490572516
Ccnd1	-0.331244866	-0.331244866	-0.331244866	-0.331244866	-0.331244866	-0.331244866	2.497892781	-0.331244866	-0.331244866	-0.331244866	-0.331244866	-0.331244866	-0.331244866	-0.331244866	-0.331244866	-0.331244866	0.376039546	-0.331244866	-0.331244866	-0.331244866	-0.331244866	-0.331244866	-0.331244866	-0.331244866	-0.331244866	-0.331244866	0.376039546	-0.331244866	-0.331244866	-0.331244866	-0.331244866	-0.331244866	-0.331244866	0.376039546	-0.331244866	0.376039546	-0.331244866	0.376039546	-0.331244866	1.083323957	-0.331244866	-0.331244866	1.083323957	-0.331244866	-0.331244866	-0.331244866	-0.331244866	0.376039546	-0.331244866
Ywhah	-0.593952876	1.531524612	3.6570021	0.823032116	0.11453962	-0.593952876	0.823032116	0.11453962	-0.593952876	-0.593952876	-0.593952876	-0.593952876	-0.593952876	0.11453962	0.823032116	-0.593952876	0.823032116	-0.593952876	-0.593952876	-0.593952876	-0.593952876	0.11453962	0.11453962	-0.593952876	2.948509604	-0.593952876	3.6570021	-0.593952876	-0.593952876	0.823032116	0.11453962	-0.593952876	0.823032116	2.240017108	0.823032116	0.11453962	-0.593952876	0.11453962	0.11453962	4.365494596	-0.593952876	1.531524612	-0.593952876	-0.593952876	-0.593952876	-0.593952876	1.531524612	-0.593952876	0.823032116
Mapk3	-0.363896759	-0.363896759	1.657751904	-0.363896759	-0.363896759	3.679400568	-0.363896759	-0.363896759	-0.363896759	-0.363896759	-0.363896759	1.657751904	-0.363896759	-0.363896759	1.657751904	3.679400568	-0.363896759	1.657751904	-0.363896759	-0.363896759	-0.363896759	1.657751904	-0.363896759	-0.363896759	3.679400568	-0.363896759	1.657751904	1.657751904	-0.363896759	1.657751904	3.679400568	1.657751904	3.679400568	3.679400568	1.657751904	-0.363896759	-0.363896759	-0.363896759	-0.363896759	5.701049231	-0.363896759	-0.363896759	1.657751904	-0.363896759	-0.363896759	-0.363896759	-0.363896759	-0.363896759	-0.363896759
Tuba1b	-0.400735858	3.862411564	6.420300018	0.451893627	0.451893627	0.025578885	0.451893627	0.451893627	-0.400735858	-0.400735858	-0.400735858	-0.400735858	0.025578885	-0.400735858	0.451893627	0.451893627	-0.400735858	0.025578885	-0.400735858	-0.400735858	-0.400735858	-0.400735858	0.451893627	-0.400735858	0.451893627	-0.400735858	3.00978208	-0.400735858	0.025578885	0.025578885	-0.400735858	-0.400735858	3.862411564	1.304523111	-0.400735858	0.025578885	-0.400735858	0.025578885	0.878208369	0.878208369	-0.400735858	-0.400735858	0.451893627	0.878208369	-0.400735858	-0.400735858	-0.400735858	0.025578885	-0.400735858
Atp6v1b2	1.279184937	1.279184937	-0.430193598	2.988563472	2.988563472	-0.430193598	2.988563472	-0.430193598	-0.430193598	-0.430193598	-0.430193598	1.279184937	1.279184937	-0.430193598	-0.430193598	-0.430193598	-0.430193598	1.279184937	-0.430193598	-0.430193598	-0.430193598	-0.430193598	6.407320541	-0.430193598	-0.430193598	-0.430193598	-0.430193598	-0.430193598	-0.430193598	1.279184937	-0.430193598	-0.430193598	1.279184937	4.697942007	-0.430193598	-0.430193598	-0.430193598	1.279184937	1.279184937	-0.430193598	2.988563472	2.988563472	-0.430193598	-0.430193598	1.279184937	-0.430193598	-0.430193598	-0.430193598	-0.430193598
Ppp3ca	-0.493654974	1.025283408	-0.493654974	-0.493654974	-0.493654974	1.025283408	4.063160172	-0.493654974	1.025283408	-0.493654974	-0.493654974	1.025283408	-0.493654974	-0.493654974	1.025283408	-0.493654974	-0.493654974	-0.493654974	-0.493654974	2.54422179	2.54422179	-0.493654974	2.54422179	-0.493654974	-0.493654974	-0.493654974	2.54422179	-0.493654974	1.025283408	4.063160172	-0.493654974	-0.493654974	2.54422179	-0.493654974	-0.493654974	-0.493654974	-0.493654974	1.025283408	-0.493654974	-0.493654974	-0.493654974	2.54422179	4.063160172	-0.493654974	-0.493654974	-0.493654974	-0.493654974	-0.493654974	-0.493654974
Maf	0.600084782	0.600084782	-0.297797685	-0.297797685	0.600084782	-0.297797685	0.600084782	-0.297797685	-0.297797685	-0.297797685	-0.297797685	0.600084782	-0.297797685	-0.297797685	-0.297797685	2.395849718	-0.297797685	-0.297797685	-0.297797685	-0.297797685	0.600084782	-0.297797685	-0.297797685	-0.297797685	-0.297797685	-0.297797685	-0.297797685	1.49796725	-0.297797685	0.600084782	-0.297797685	-0.297797685	-0.297797685	8.68102699	-0.297797685	3.293732185	-0.297797685	0.600084782	-0.297797685	-0.297797685	-0.297797685	-0.297797685	-0.297797685	-0.297797685	-0.297797685	1.49796725	-0.297797685	5.08949712	-0.297797685
Rpn1	-0.441402335	3.170071316	3.170071316	1.966246766	-0.441402335	-0.441402335	-0.441402335	-0.441402335	0.762422215	-0.441402335	-0.441402335	1.966246766	-0.441402335	-0.441402335	0.762422215	1.966246766	0.762422215	-0.441402335	0.762422215	0.762422215	-0.441402335	0.762422215	-0.441402335	-0.441402335	3.170071316	-0.441402335	1.966246766	-0.441402335	-0.441402335	-0.441402335	-0.441402335	-0.441402335	0.762422215	-0.441402335	1.966246766	-0.441402335	0.762422215	0.762422215	-0.441402335	-0.441402335	-0.441402335	0.762422215	7.985369518	-0.441402335	-0.441402335	-0.441402335	-0.441402335	0.762422215	0.762422215
Copz1	-0.460823579	1.194829997	1.194829997	1.194829997	-0.460823579	-0.460823579	2.850483573	-0.460823579	1.194829997	-0.460823579	-0.460823579	1.194829997	-0.460823579	-0.460823579	-0.460823579	-0.460823579	-0.460823579	-0.460823579	-0.460823579	-0.460823579	-0.460823579	1.194829997	1.194829997	1.194829997	1.194829997	-0.460823579	1.194829997	-0.460823579	1.194829997	1.194829997	-0.460823579	-0.460823579	1.194829997	4.506137149	-0.460823579	-0.460823579	-0.460823579	4.506137149	2.850483573	2.850483573	-0.460823579	1.194829997	-0.460823579	1.194829997	-0.460823579	-0.460823579	-0.460823579	-0.460823579	-0.460823579
Gltp	-0.460863869	-0.460863869	-0.460863869	-0.460863869	0.67707161	-0.460863869	1.815007089	-0.460863869	-0.460863869	-0.460863869	-0.460863869	0.67707161	-0.460863869	-0.460863869	-0.460863869	0.67707161	-0.460863869	-0.460863869	-0.460863869	-0.460863869	-0.460863869	-0.460863869	-0.460863869	-0.460863869	-0.460863869	-0.460863869	0.67707161	-0.460863869	-0.460863869	-0.460863869	-0.460863869	-0.460863869	-0.460863869	0.67707161	-0.460863869	-0.460863869	0.67707161	-0.460863869	-0.460863869	-0.460863869	-0.460863869	0.67707161	2.952942568	-0.460863869	0.67707161	-0.460863869	-0.460863869	0.67707161	-0.460863869
Eif4ebp2	-0.40207036	-0.40207036	3.552720064	-0.40207036	-0.40207036	-0.40207036	-0.40207036	-0.40207036	-0.40207036	-0.40207036	-0.40207036	-0.40207036	-0.40207036	-0.40207036	-0.40207036	-0.40207036	-0.40207036	-0.40207036	-0.40207036	1.575324852	-0.40207036	-0.40207036	-0.40207036	-0.40207036	-0.40207036	-0.40207036	1.575324852	-0.40207036	-0.40207036	-0.40207036	-0.40207036	-0.40207036	-0.40207036	-0.40207036	-0.40207036	-0.40207036	-0.40207036	-0.40207036	-0.40207036	1.575324852	-0.40207036	-0.40207036	-0.40207036	1.575324852	-0.40207036	-0.40207036	-0.40207036	-0.40207036	-0.40207036
Mef2d	-0.38894283	-0.38894283	-0.38894283	1.242985128	-0.38894283	-0.38894283	-0.38894283	-0.38894283	-0.38894283	-0.38894283	-0.38894283	-0.38894283	-0.38894283	-0.38894283	-0.38894283	-0.38894283	-0.38894283	-0.38894283	-0.38894283	-0.38894283	-0.38894283	-0.38894283	-0.38894283	-0.38894283	-0.38894283	1.242985128	-0.38894283	-0.38894283	-0.38894283	-0.38894283	-0.38894283	2.874913087	-0.38894283	-0.38894283	-0.38894283	-0.38894283	2.874913087	-0.38894283	-0.38894283	-0.38894283	-0.38894283	1.242985128	-0.38894283	1.242985128	-0.38894283	-0.38894283	1.242985128	-0.38894283	1.242985128
Ankrd44	-0.487623595	-0.487623595	-0.487623595	-0.487623595	-0.487623595	-0.487623595	0.889195968	-0.487623595	0.200786186	-0.487623595	-0.487623595	-0.487623595	-0.487623595	-0.487623595	0.200786186	-0.487623595	-0.487623595	-0.487623595	-0.487623595	0.200786186	-0.487623595	-0.487623595	0.200786186	-0.487623595	0.889195968	-0.487623595	2.26601553	-0.487623595	-0.487623595	-0.487623595	-0.487623595	-0.487623595	-0.487623595	-0.487623595	-0.487623595	-0.487623595	-0.487623595	-0.487623595	-0.487623595	-0.487623595	-0.487623595	-0.487623595	0.200786186	-0.487623595	-0.487623595	-0.487623595	-0.487623595	-0.487623595	-0.487623595
Cxcr4	-0.410703062	-0.410703062	1.850047739	-0.410703062	-0.410703062	-0.410703062	-0.410703062	-0.410703062	-0.410703062	-0.410703062	-0.410703062	-0.410703062	-0.410703062	0.719672338	-0.410703062	-0.410703062	-0.410703062	-0.410703062	-0.410703062	-0.410703062	-0.410703062	-0.410703062	-0.410703062	-0.410703062	-0.410703062	-0.410703062	0.719672338	-0.410703062	-0.410703062	-0.410703062	1.850047739	-0.410703062	-0.410703062	-0.410703062	-0.410703062	-0.410703062	-0.410703062	-0.410703062	-0.410703062	-0.410703062	-0.410703062	-0.410703062	-0.410703062	-0.410703062	0.719672338	-0.410703062	-0.410703062	-0.410703062	-0.410703062
Fcgrt	-0.26307488	-0.26307488	-0.26307488	-0.26307488	-0.26307488	-0.26307488	1.899184407	-0.26307488	-0.26307488	-0.26307488	-0.26307488	-0.26307488	-0.26307488	-0.26307488	-0.26307488	-0.26307488	-0.26307488	-0.26307488	-0.26307488	-0.26307488	-0.26307488	-0.26307488	1.899184407	-0.26307488	1.899184407	-0.26307488	-0.26307488	1.899184407	-0.26307488	-0.26307488	-0.26307488	-0.26307488	-0.26307488	-0.26307488	-0.26307488	1.899184407	-0.26307488	4.061443693	-0.26307488	1.899184407	-0.26307488	-0.26307488	-0.26307488	-0.26307488	-0.26307488	1.899184407	-0.26307488	-0.26307488	-0.26307488
Cbr2	-0.077317811	-0.077317811	-0.077317811	-0.077317811	-0.077317811	-0.077317811	-0.077317811	-0.077317811	-0.077317811	-0.077317811	-0.077317811	18.47895685	-0.077317811	-0.077317811	-0.077317811	-0.077317811	-0.077317811	-0.077317811	-0.077317811	-0.077317811	-0.077317811	-0.077317811	-0.077317811	-0.077317811	-0.077317811	-0.077317811	-0.077317811	-0.077317811	-0.077317811	-0.077317811	-0.077317811	-0.077317811	-0.077317811	9.20081952	-0.077317811	-0.077317811	-0.077317811	-0.077317811	-0.077317811	-0.077317811	-0.077317811	-0.077317811	-0.077317811	9.20081952	-0.077317811	-0.077317811	-0.077317811	9.20081952	-0.077317811
Rps29	-0.622511203	-0.191210139	0.779217257	0.024440394	-0.191210139	1.318343587	2.288770982	-0.083384872	-0.406860671	-0.191210139	-0.730336469	0.994867789	-0.838161735	-0.083384872	-0.191210139	0.67139199	0.024440394	0.024440394	-0.622511203	-0.406860671	-0.191210139	-0.191210139	0.994867789	-0.514685937	0.563566724	-0.514685937	1.210518321	0.024440394	-0.730336469	-0.299035405	-0.514685937	-0.406860671	-0.191210139	2.288770982	0.67139199	-0.406860671	-0.730336469	-0.083384872	0.779217257	1.749644652	-0.299035405	-0.406860671	2.180945716	-0.083384872	-0.622511203	-0.514685937	0.887042523	-0.191210139	-0.622511203
Rpl38	-0.924632487	0.826464906	0.030511545	0.34889289	-0.606251143	-0.128679127	2.577562299	0.508083562	-0.447060471	-0.128679127	-0.765441815	0.189702218	-0.606251143	-0.606251143	1.781608939	1.304036922	0.508083562	-0.447060471	-0.765441815	-0.287869799	-0.287869799	-0.606251143	0.508083562	-0.765441815	0.030511545	-0.287869799	0.985655578	-0.606251143	0.189702218	-0.447060471	-0.447060471	-0.924632487	-0.128679127	1.304036922	-0.606251143	-0.287869799	-0.765441815	0.030511545	1.14484625	1.622418267	-0.447060471	-0.287869799	3.055134316	-0.128679127	-0.924632487	-0.765441815	0.189702218	-0.128679127	-0.606251143
Nfkbiz	-0.68655327	-0.68655327	-0.68655327	-0.252940678	-0.68655327	-0.252940678	1.481509688	0.180671913	1.481509688	-0.68655327	-0.68655327	0.614284505	-0.68655327	-0.252940678	-0.68655327	3.649572647	-0.68655327	-0.68655327	-0.68655327	0.180671913	0.614284505	0.180671913	-0.252940678	-0.68655327	2.782347463	-0.68655327	-0.252940678	-0.252940678	-0.68655327	1.481509688	-0.68655327	-0.252940678	-0.68655327	0.180671913	0.614284505	-0.68655327	0.180671913	-0.252940678	0.180671913	-0.252940678	-0.68655327	1.481509688	2.782347463	-0.68655327	-0.68655327	-0.252940678	2.348734872	-0.68655327	-0.68655327
Cox17	-0.633912347	-0.633912347	2.535649388	-0.633912347	0.158478087	-0.633912347	0.158478087	-0.633912347	0.950868521	0.158478087	-0.633912347	0.950868521	-0.633912347	-0.633912347	0.158478087	-0.633912347	0.158478087	-0.633912347	-0.633912347	-0.633912347	0.158478087	-0.633912347	0.158478087	0.158478087	1.743258954	0.158478087	0.158478087	-0.633912347	-0.633912347	-0.633912347	-0.633912347	-0.633912347	0.158478087	0.158478087	0.950868521	-0.633912347	0.158478087	0.158478087	-0.633912347	0.158478087	-0.633912347	0.158478087	1.743258954	-0.633912347	-0.633912347	-0.633912347	4.120430256	-0.633912347	-0.633912347
Pim1	-0.475190449	0.703779652	0.114294601	-0.278695432	-0.475190449	-0.082200415	1.096769685	0.507284635	-0.671685466	-0.475190449	-0.868180483	-0.278695432	-0.671685466	-0.671685466	0.114294601	0.310789618	-0.475190449	-0.868180483	-0.868180483	-0.671685466	-0.671685466	-0.868180483	-0.082200415	-0.082200415	1.293264702	-0.475190449	1.882749753	-0.082200415	-0.082200415	0.114294601	-0.671685466	-0.475190449	0.703779652	-0.475190449	0.114294601	-0.868180483	0.507284635	-0.475190449	0.114294601	-0.868180483	-0.671685466	-0.082200415	-0.082200415	-0.671685466	-0.671685466	-0.868180483	0.114294601	-0.868180483	-0.671685466
Samsn1	-0.440157465	-0.004357995	0.431441475	-0.440157465	-0.004357995	-0.440157465	-0.440157465	-0.004357995	-0.004357995	-0.004357995	-0.440157465	-0.440157465	-0.440157465	-0.440157465	-0.440157465	-0.004357995	-0.440157465	-0.440157465	-0.440157465	-0.440157465	0.431441475	-0.440157465	0.431441475	-0.004357995	0.867240945	-0.440157465	-0.440157465	-0.440157465	-0.440157465	1.738839885	-0.440157465	-0.440157465	-0.004357995	-0.004357995	-0.440157465	-0.440157465	-0.440157465	-0.440157465	-0.440157465	-0.440157465	-0.440157465	-0.440157465	-0.440157465	-0.440157465	-0.440157465	-0.440157465	1.738839885	-0.440157465	-0.440157465
Tnfaip3	-0.744871029	-0.02807453	-0.386472779	-0.744871029	-0.744871029	-0.02807453	0.688721969	-0.386472779	0.688721969	-0.744871029	-0.744871029	0.33032372	-0.02807453	-0.744871029	-0.744871029	4.631102714	-0.744871029	-0.744871029	-0.744871029	-0.744871029	0.33032372	-0.744871029	0.33032372	-0.386472779	4.272704464	-0.744871029	0.688721969	0.688721969	-0.744871029	-0.386472779	-0.744871029	-0.386472779	2.480713217	-0.744871029	-0.386472779	-0.744871029	-0.744871029	-0.386472779	0.688721969	-0.744871029	-0.744871029	-0.386472779	1.763916718	-0.744871029	-0.744871029	-0.744871029	0.33032372	-0.744871029	-0.386472779
Btg1	-0.787392183	0.197532021	0.689994123	-0.459084115	-0.787392183	1.018302191	1.018302191	-0.459084115	-0.623238149	-0.951546217	-0.787392183	0.033377987	-0.951546217	-0.787392183	-0.623238149	0.854148157	-0.787392183	-0.623238149	-0.294930081	-0.459084115	0.361686055	-0.787392183	-0.623238149	-0.951546217	0.689994123	-0.623238149	-0.130776047	-0.130776047	-0.787392183	-0.459084115	-0.951546217	1.018302191	-0.459084115	-0.459084115	-0.623238149	-0.459084115	-0.951546217	-0.787392183	-0.459084115	-0.459084115	-0.294930081	-0.294930081	-0.459084115	-0.623238149	-0.787392183	-0.459084115	0.854148157	-0.787392183	-0.787392183
Marcksl1	-0.42457068	-0.42457068	-0.42457068	-0.42457068	0.060191276	-0.182189702	0.544953232	0.78733421	1.514477143	-0.42457068	0.060191276	-0.182189702	-0.182189702	-0.42457068	-0.42457068	2.968763011	-0.42457068	-0.42457068	-0.42457068	-0.42457068	-0.42457068	-0.42457068	4.1806679	-0.182189702	1.514477143	-0.42457068	0.060191276	0.544953232	-0.42457068	0.78733421	-0.42457068	-0.182189702	7.089239635	-0.182189702	-0.42457068	-0.42457068	1.029715188	2.241620077	-0.182189702	-0.42457068	-0.42457068	0.544953232	3.211143989	-0.42457068	-0.42457068	-0.42457068	1.756858121	-0.42457068	-0.42457068
Dusp5	-0.65839479	-0.65839479	-0.65839479	-0.65839479	-0.65839479	0.992177107	0.992177107	0.441986475	-0.65839479	-0.65839479	-0.65839479	-0.65839479	-0.65839479	-0.65839479	-0.65839479	-0.65839479	-0.65839479	-0.108204158	-0.65839479	-0.65839479	-0.65839479	-0.65839479	-0.65839479	-0.108204158	-0.65839479	-0.65839479	-0.108204158	-0.65839479	-0.65839479	-0.65839479	-0.65839479	-0.65839479	-0.65839479	-0.65839479	-0.65839479	-0.65839479	-0.65839479	-0.65839479	-0.65839479	-0.108204158	-0.65839479	-0.108204158	-0.108204158	-0.65839479	-0.65839479	-0.65839479	-0.65839479	-0.65839479	-0.65839479
Ddx3x	-0.812052429	1.168563251	0.508358025	0.508358025	-0.812052429	-0.151847202	-0.151847202	1.828768478	0.508358025	-0.812052429	-0.812052429	1.828768478	-0.812052429	-0.812052429	-0.812052429	1.168563251	-0.151847202	-0.812052429	-0.812052429	-0.812052429	-0.812052429	-0.812052429	1.828768478	-0.812052429	0.508358025	-0.151847202	-0.151847202	1.168563251	-0.812052429	0.508358025	-0.812052429	-0.812052429	-0.151847202	-0.151847202	-0.812052429	-0.812052429	-0.151847202	-0.812052429	0.508358025	0.508358025	-0.812052429	-0.151847202	0.508358025	-0.151847202	-0.151847202	-0.812052429	0.508358025	-0.812052429	-0.151847202
Casp4	-0.423203044	-0.423203044	-0.423203044	0.720588968	-0.423203044	-0.423203044	1.86438098	-0.423203044	-0.423203044	-0.423203044	-0.423203044	-0.423203044	-0.423203044	-0.423203044	-0.423203044	3.008172992	-0.423203044	-0.423203044	-0.423203044	-0.423203044	0.720588968	-0.423203044	-0.423203044	0.720588968	3.008172992	-0.423203044	0.720588968	-0.423203044	-0.423203044	1.86438098	-0.423203044	1.86438098	0.720588968	0.720588968	0.720588968	-0.423203044	1.86438098	-0.423203044	1.86438098	-0.423203044	-0.423203044	4.151965004	3.008172992	-0.423203044	-0.423203044	-0.423203044	-0.423203044	-0.423203044	-0.423203044
Trim30a	-0.587305472	-0.587305472	-0.587305472	-0.587305472	-0.587305472	-0.042663612	0.501978247	2.135903827	-0.587305472	-0.587305472	-0.587305472	1.591261967	-0.587305472	-0.587305472	-0.587305472	-0.042663612	-0.042663612	-0.587305472	-0.587305472	-0.587305472	-0.587305472	-0.587305472	-0.587305472	-0.587305472	1.046620107	-0.587305472	-0.587305472	-0.587305472	-0.587305472	-0.042663612	-0.587305472	-0.042663612	1.591261967	-0.587305472	-0.587305472	-0.587305472	-0.042663612	-0.587305472	-0.587305472	-0.042663612	-0.587305472	-0.587305472	1.046620107	-0.587305472	-0.587305472	-0.587305472	1.046620107	-0.587305472	-0.587305472
Cish	-0.541437669	-0.541437669	0.224747712	-0.541437669	-0.541437669	0.224747712	-0.541437669	-0.541437669	-0.541437669	-0.541437669	-0.541437669	-0.541437669	-0.541437669	0.224747712	0.224747712	0.990933092	-0.541437669	-0.541437669	-0.541437669	0.224747712	-0.541437669	-0.541437669	0.224747712	-0.541437669	-0.541437669	-0.541437669	-0.541437669	-0.541437669	-0.541437669	0.990933092	-0.541437669	-0.541437669	-0.541437669	-0.541437669	-0.541437669	-0.541437669	-0.541437669	-0.541437669	-0.541437669	0.990933092	-0.541437669	-0.541437669	0.224747712	-0.541437669	-0.541437669	-0.541437669	1.757118473	-0.541437669	-0.541437669
Rsad2	-0.308728809	-0.308728809	-0.308728809	-0.308728809	-0.308728809	-0.308728809	0.173032662	0.173032662	-0.308728809	-0.308728809	-0.308728809	-0.308728809	-0.308728809	-0.308728809	-0.308728809	3.545362959	-0.308728809	-0.308728809	-0.308728809	-0.308728809	-0.308728809	-0.308728809	-0.067848074	-0.308728809	-0.308728809	-0.308728809	-0.308728809	-0.308728809	-0.308728809	-0.308728809	-0.308728809	-0.308728809	1.85919781	-0.308728809	-0.308728809	-0.308728809	-0.308728809	6.917693257	-0.308728809	-0.308728809	-0.308728809	-0.308728809	0.173032662	-0.308728809	-0.308728809	-0.308728809	1.618317075	-0.308728809	-0.308728809
Cd69	-0.507972221	-0.507972221	-0.507972221	-0.507972221	-0.507972221	0.156043754	-0.507972221	0.377382413	-0.507972221	-0.507972221	-0.507972221	-0.507972221	-0.507972221	-0.507972221	-0.507972221	-0.507972221	-0.507972221	-0.507972221	-0.507972221	-0.507972221	-0.507972221	-0.507972221	-0.507972221	-0.507972221	-0.507972221	-0.507972221	-0.507972221	-0.507972221	-0.507972221	-0.286633563	-0.507972221	-0.507972221	-0.507972221	-0.507972221	-0.507972221	-0.507972221	-0.286633563	-0.507972221	0.156043754	-0.507972221	-0.507972221	-0.507972221	-0.507972221	-0.507972221	-0.507972221	-0.507972221	0.156043754	-0.507972221	-0.507972221
Slfn5	-0.357072408	-0.357072408	-0.357072408	-0.357072408	-0.357072408	-0.120600615	0.115871179	0.115871179	-0.120600615	-0.357072408	-0.357072408	-0.357072408	-0.357072408	-0.357072408	-0.357072408	1.061758353	-0.120600615	-0.357072408	-0.357072408	-0.357072408	-0.357072408	-0.357072408	0.115871179	-0.357072408	1.298230147	-0.357072408	-0.357072408	-0.357072408	-0.357072408	-0.357072408	-0.357072408	0.352342973	0.115871179	-0.357072408	-0.357072408	-0.357072408	-0.357072408	0.82528656	-0.357072408	-0.357072408	-0.357072408	-0.120600615	0.115871179	-0.357072408	-0.357072408	-0.357072408	0.352342973	-0.357072408	-0.357072408
Tnfaip2	-0.254881012	-0.254881012	0.424801687	0.424801687	-0.254881012	0.424801687	0.424801687	3.143532486	-0.254881012	1.784167087	-0.254881012	-0.254881012	1.104484387	-0.254881012	-0.254881012	2.463849786	-0.254881012	-0.254881012	-0.254881012	0.424801687	-0.254881012	-0.254881012	16.05750378	1.784167087	2.463849786	-0.254881012	0.424801687	1.104484387	-0.254881012	1.104484387	-0.254881012	-0.254881012	1.104484387	0.424801687	-0.254881012	-0.254881012	3.143532486	3.823215186	-0.254881012	-0.254881012	-0.254881012	0.424801687	2.463849786	-0.254881012	-0.254881012	1.104484387	6.541945984	-0.254881012	-0.254881012
Dusp2	-0.480758926	-0.480758926	-0.480758926	-0.480758926	-0.480758926	-0.480758926	-0.480758926	-0.480758926	-0.480758926	-0.480758926	-0.480758926	-0.066906192	-0.480758926	-0.480758926	-0.480758926	-0.066906192	-0.480758926	-0.480758926	-0.480758926	-0.480758926	-0.480758926	-0.480758926	-0.480758926	-0.480758926	2.00235748	-0.480758926	-0.480758926	0.346946542	-0.480758926	-0.480758926	-0.480758926	-0.480758926	-0.480758926	-0.480758926	-0.480758926	-0.480758926	-0.480758926	-0.480758926	1.588504745	-0.066906192	-0.480758926	-0.066906192	-0.066906192	-0.480758926	-0.480758926	-0.480758926	-0.480758926	-0.480758926	-0.480758926
N4bp1	-0.561993372	-0.561993372	0.450607298	-0.561993372	0.450607298	0.450607298	-0.561993372	-0.561993372	2.475808638	-0.561993372	-0.561993372	3.488409308	-0.561993372	0.450607298	0.450607298	1.463207968	-0.561993372	-0.561993372	-0.561993372	-0.561993372	0.450607298	-0.561993372	3.488409308	0.450607298	1.463207968	-0.561993372	-0.561993372	0.450607298	-0.561993372	-0.561993372	1.463207968	0.450607298	-0.561993372	-0.561993372	-0.561993372	-0.561993372	-0.561993372	1.463207968	-0.561993372	0.450607298	-0.561993372	1.463207968	0.450607298	-0.561993372	-0.561993372	-0.561993372	1.463207968	-0.561993372	0.450607298
Ifit1	-0.317167112	-0.317167112	-0.317167112	-0.317167112	0.118302607	-0.317167112	2.2956512	0.118302607	-0.317167112	-0.317167112	-0.317167112	0.118302607	-0.317167112	-0.317167112	-0.317167112	0.553772325	-0.317167112	-0.317167112	-0.317167112	-0.317167112	-0.317167112	-0.317167112	-0.317167112	-0.317167112	1.424711762	-0.317167112	-0.317167112	-0.317167112	-0.317167112	0.118302607	-0.317167112	-0.317167112	4.472999792	-0.317167112	-0.317167112	-0.317167112	-0.317167112	7.521287822	-0.317167112	-0.317167112	-0.317167112	-0.317167112	-0.317167112	-0.317167112	-0.317167112	-0.317167112	-0.317167112	-0.317167112	-0.317167112
Cxcl10	-0.361114223	-0.361114223	-0.274826476	-0.274826476	-0.361114223	-0.361114223	-0.188538728	3.26297117	-0.361114223	-0.102250981	-0.274826476	-0.361114223	-0.361114223	-0.274826476	-0.361114223	8.957962502	-0.361114223	-0.361114223	-0.361114223	-0.361114223	-0.361114223	-0.361114223	-0.274826476	0.329187757	1.623503968	-0.361114223	-0.361114223	-0.188538728	-0.361114223	-0.361114223	-0.361114223	-0.361114223	2.054942706	-0.361114223	-0.274826476	-0.361114223	-0.188538728	2.400093696	-0.361114223	-0.361114223	-0.274826476	0.501763251	2.054942706	-0.361114223	-0.361114223	-0.361114223	2.141230453	-0.361114223	-0.361114223
Ifi204	-0.366704819	-0.366704819	-0.366704819	-0.366704819	0.284250481	-0.366704819	0.93520578	2.23711638	-0.366704819	-0.366704819	-0.366704819	-0.366704819	-0.366704819	-0.366704819	-0.366704819	4.189982278	0.284250481	-0.366704819	-0.366704819	-0.366704819	0.93520578	-0.366704819	0.284250481	-0.366704819	2.23711638	-0.366704819	-0.366704819	-0.366704819	-0.366704819	0.93520578	-0.366704819	0.93520578	2.888071679	-0.366704819	-0.366704819	-0.366704819	0.284250481	1.58616108	0.284250481	-0.366704819	-0.366704819	0.284250481	1.58616108	-0.366704819	-0.366704819	-0.366704819	-0.366704819	-0.366704819	-0.366704819
Satb1	-0.460230515	-0.460230515	-0.460230515	-0.460230515	-0.460230515	-0.460230515	-0.460230515	-0.460230515	-0.460230515	-0.460230515	-0.460230515	-0.460230515	-0.460230515	-0.460230515	-0.460230515	-0.460230515	-0.460230515	-0.460230515	-0.460230515	-0.460230515	-0.460230515	-0.460230515	-0.460230515	-0.460230515	-0.460230515	-0.460230515	-0.460230515	-0.460230515	-0.460230515	-0.460230515	-0.460230515	-0.460230515	-0.460230515	-0.460230515	-0.460230515	-0.460230515	-0.460230515	-0.460230515	-0.460230515	-0.460230515	-0.460230515	-0.460230515	-0.460230515	-0.460230515	-0.460230515	-0.460230515	-0.460230515	-0.460230515	-0.460230515
Slfn4	-0.158748087	-0.158748087	-0.158748087	-0.158748087	-0.158748087	-0.158748087	1.621604286	-0.158748087	-0.158748087	-0.158748087	-0.158748087	0.7314281	-0.158748087	-0.158748087	-0.158748087	1.621604286	-0.158748087	-0.158748087	-0.158748087	-0.158748087	-0.158748087	-0.158748087	-0.158748087	-0.158748087	-0.158748087	-0.158748087	-0.158748087	-0.158748087	-0.158748087	-0.158748087	-0.158748087	0.7314281	-0.158748087	-0.158748087	-0.158748087	-0.158748087	-0.158748087	-0.158748087	-0.158748087	-0.158748087	-0.158748087	-0.158748087	-0.158748087	-0.158748087	-0.158748087	-0.158748087	-0.158748087	-0.158748087	-0.158748087
Acod1	-0.235682923	-0.235682923	-0.235682923	0.373841879	-0.235682923	0.983366681	-0.235682923	4.030990691	2.202416285	0.373841879	-0.235682923	-0.235682923	0.373841879	-0.235682923	-0.235682923	4.030990691	-0.235682923	-0.235682923	-0.235682923	-0.235682923	-0.235682923	-0.235682923	2.202416285	0.373841879	0.373841879	-0.235682923	-0.235682923	-0.235682923	-0.235682923	-0.235682923	-0.235682923	-0.235682923	5.859565097	-0.235682923	-0.235682923	-0.235682923	-0.235682923	0.983366681	-0.235682923	-0.235682923	-0.235682923	4.640515493	0.373841879	-0.235682923	-0.235682923	-0.235682923	0.983366681	-0.235682923	-0.235682923
Fpr2	-0.173290585	-0.173290585	-0.173290585	5.204693076	-0.173290585	-0.173290585	-0.173290585	-0.173290585	-0.173290585	-0.173290585	-0.173290585	-0.173290585	-0.173290585	-0.173290585	-0.173290585	6.997354296	-0.173290585	-0.173290585	-0.173290585	-0.173290585	-0.173290585	-0.173290585	-0.173290585	-0.173290585	-0.173290585	-0.173290585	-0.173290585	-0.173290585	-0.173290585	-0.173290585	-0.173290585	-0.173290585	-0.173290585	-0.173290585	-0.173290585	-0.173290585	-0.173290585	-0.173290585	-0.173290585	-0.173290585	-0.173290585	-0.173290585	-0.173290585	-0.173290585	-0.173290585	-0.173290585	-0.173290585	-0.173290585	-0.173290585
Serpinb9	-0.343286566	-0.343286566	-0.343286566	-0.343286566	-0.343286566	-0.343286566	-0.343286566	-0.343286566	-0.343286566	-0.343286566	-0.343286566	-0.343286566	-0.343286566	-0.343286566	-0.343286566	-0.343286566	-0.343286566	-0.343286566	-0.343286566	-0.343286566	-0.343286566	-0.343286566	-0.343286566	-0.343286566	-0.343286566	-0.343286566	-0.343286566	-0.343286566	-0.343286566	-0.343286566	-0.343286566	-0.343286566	-0.343286566	0.098713304	-0.343286566	-0.343286566	-0.343286566	-0.343286566	-0.343286566	-0.343286566	-0.343286566	-0.343286566	-0.343286566	-0.343286566	-0.343286566	-0.343286566	-0.343286566	-0.343286566	-0.343286566
Gm26917	-0.470230142	-0.11173194	0.605264465	-0.11173194	-0.11173194	0.246766263	-0.470230142	-0.470230142	-0.470230142	-0.470230142	-0.470230142	-0.11173194	-0.470230142	-0.470230142	-0.470230142	0.246766263	-0.470230142	-0.470230142	-0.470230142	-0.470230142	-0.470230142	-0.470230142	-0.11173194	-0.470230142	-0.470230142	0.246766263	-0.11173194	-0.11173194	-0.470230142	0.246766263	-0.470230142	-0.11173194	-0.470230142	0.246766263	-0.470230142	-0.11173194	-0.470230142	-0.470230142	-0.11173194	-0.470230142	-0.470230142	-0.470230142	-0.11173194	0.246766263	-0.470230142	-0.470230142	-0.470230142	-0.470230142	-0.11173194
Il1rn	0.266126066	-0.306188054	-0.306188054	1.124597245	1.410754305	3.413853723	-0.306188054	2.555382544	3.127696663	1.696911365	1.410754305	0.552283125	0.266126066	0.266126066	-0.306188054	6.275424321	0.552283125	0.266126066	-0.306188054	-0.306188054	-0.306188054	-0.306188054	8.27852374	0.838440185	9.136994919	-0.306188054	-0.306188054	0.552283125	-0.306188054	0.838440185	-0.306188054	-0.020030994	3.700010783	-0.306188054	0.552283125	-0.306188054	2.269225484	-0.306188054	-0.306188054	-0.306188054	-0.020030994	-0.306188054	6.847738441	-0.306188054	-0.020030994	-0.306188054	6.561581381	-0.306188054	-0.306188054
Gzma	-0.227380856	-0.227380856	-0.227380856	-0.227380856	-0.227380856	-0.227380856	-0.227380856	-0.227380856	-0.227380856	-0.227380856	-0.227380856	-0.227380856	-0.227380856	-0.227380856	-0.227380856	-0.227380856	-0.227380856	-0.227380856	-0.227380856	-0.227380856	-0.227380856	-0.227380856	-0.227380856	-0.227380856	-0.227380856	-0.227380856	-0.227380856	-0.227380856	-0.227380856	-0.227380856	-0.227380856	-0.227380856	-0.227380856	-0.227380856	-0.227380856	-0.227380856	-0.227380856	-0.227380856	0.321995709	-0.227380856	-0.227380856	-0.227380856	-0.227380856	-0.227380856	-0.227380856	-0.227380856	-0.227380856	-0.227380856	-0.227380856
Ccl4	-0.334903747	-0.334903747	-0.334903747	-0.334903747	1.366966472	0.394469204	0.151344887	0.029782729	0.272907046	2.461025898	2.582588057	-0.334903747	1.123842155	-0.334903747	-0.334903747	3.068836691	-0.334903747	-0.334903747	-0.334903747	-0.334903747	-0.334903747	-0.334903747	2.096339423	1.731652947	-0.334903747	-0.334903747	-0.213341588	1.123842155	-0.334903747	-0.334903747	-0.334903747	-0.334903747	1.974777264	-0.09177943	1.974777264	-0.334903747	1.002279997	0.394469204	-0.213341588	-0.334903747	-0.334903747	0.272907046	7.688198713	-0.213341588	-0.09177943	-0.09177943	4.892269068	-0.334903747	-0.334903747
Cmpk2	-0.284117644	-0.284117644	-0.284117644	-0.284117644	-0.284117644	-0.284117644	3.171367219	-0.284117644	-0.284117644	-0.284117644	-0.284117644	-0.284117644	-0.284117644	-0.284117644	-0.284117644	-0.284117644	-0.284117644	-0.284117644	-0.284117644	-0.284117644	-0.284117644	-0.284117644	0.867710644	-0.284117644	-0.284117644	-0.284117644	-0.284117644	-0.284117644	-0.284117644	-0.284117644	-0.284117644	-0.284117644	4.323195507	-0.284117644	-0.284117644	-0.284117644	-0.284117644	2.019538931	-0.284117644	-0.284117644	-0.284117644	-0.284117644	0.867710644	-0.284117644	-0.284117644	-0.284117644	-0.284117644	-0.284117644	-0.284117644
Serpinb6b	-0.31342174	-0.31342174	-0.31342174	-0.31342174	-0.31342174	-0.31342174	-0.31342174	-0.31342174	-0.31342174	-0.31342174	-0.31342174	-0.31342174	-0.31342174	-0.31342174	-0.31342174	-0.31342174	-0.31342174	-0.31342174	-0.31342174	-0.31342174	-0.31342174	-0.31342174	-0.31342174	-0.31342174	-0.31342174	-0.31342174	-0.31342174	-0.31342174	-0.31342174	-0.31342174	-0.31342174	-0.31342174	-0.31342174	-0.31342174	-0.31342174	-0.31342174	-0.31342174	-0.31342174	-0.059296005	-0.31342174	-0.31342174	-0.31342174	-0.31342174	-0.31342174	-0.31342174	-0.31342174	-0.31342174	-0.31342174	-0.31342174
Egr1	-0.458412576	-0.458412576	2.803020773	-0.458412576	0.628731873	1.715876323	1.172304098	0.085159649	0.085159649	-0.458412576	-0.458412576	-0.458412576	-0.458412576	-0.458412576	-0.458412576	0.085159649	-0.458412576	-0.458412576	0.085159649	-0.458412576	-0.458412576	-0.458412576	-0.458412576	-0.458412576	-0.458412576	-0.458412576	2.803020773	-0.458412576	-0.458412576	-0.458412576	0.628731873	-0.458412576	-0.458412576	-0.458412576	0.085159649	-0.458412576	-0.458412576	-0.458412576	0.628731873	-0.458412576	1.715876323	0.085159649	-0.458412576	-0.458412576	-0.458412576	-0.458412576	-0.458412576	-0.458412576	-0.458412576
Prf1	-0.216056351	-0.216056351	-0.216056351	-0.216056351	-0.216056351	-0.216056351	-0.216056351	-0.216056351	-0.216056351	-0.216056351	-0.216056351	-0.216056351	-0.216056351	-0.216056351	-0.216056351	-0.216056351	-0.216056351	-0.216056351	-0.216056351	-0.216056351	-0.216056351	-0.216056351	-0.216056351	-0.216056351	-0.216056351	-0.216056351	-0.216056351	-0.216056351	-0.216056351	-0.216056351	-0.216056351	-0.216056351	-0.216056351	-0.216056351	-0.216056351	-0.216056351	-0.216056351	-0.216056351	0.614929614	-0.216056351	-0.216056351	-0.216056351	-0.216056351	-0.216056351	-0.216056351	-0.216056351	-0.216056351	-0.216056351	-0.216056351
Ccl3	-0.222312982	-0.012912999	-0.222312982	-0.222312982	-0.222312982	-0.222312982	0.196486984	-0.012912999	0.196486984	1.452886884	-0.012912999	0.405886968	0.196486984	-0.222312982	-0.222312982	6.687886468	-0.222312982	-0.222312982	-0.222312982	-0.222312982	-0.222312982	-0.222312982	0.824686934	0.824686934	-0.012912999	-0.222312982	-0.222312982	1.034086918	-0.222312982	-0.222312982	-0.222312982	-0.012912999	-0.012912999	-0.222312982	0.615286951	-0.222312982	-0.222312982	-0.012912999	-0.222312982	-0.222312982	0.615286951	0.615286951	-0.222312982	-0.222312982	-0.222312982	-0.012912999	2.081086834	-0.222312982	-0.222312982
Clec4e	-0.261522444	0.905120429	0.905120429	3.821727613	0.321798993	0.905120429	-0.261522444	7.321656234	3.238406177	2.071763303	1.488441866	3.821727613	-0.261522444	-0.261522444	-0.261522444	7.321656234	-0.261522444	-0.261522444	-0.261522444	-0.261522444	1.488441866	-0.261522444	8.488299108	-0.261522444	5.571691924	-0.261522444	-0.261522444	0.905120429	-0.261522444	0.905120429	-0.261522444	-0.261522444	0.905120429	-0.261522444	6.738334797	-0.261522444	1.488441866	2.65508474	-0.261522444	-0.261522444	-0.261522444	2.65508474	1.488441866	-0.261522444	-0.261522444	-0.261522444	3.821727613	-0.261522444	-0.261522444
Mt2	-0.198381709	-0.198381709	0.266575421	0.266575421	2.591361069	0.266575421	0.266575421	-0.198381709	-0.198381709	1.19648968	0.731532551	-0.198381709	-0.198381709	0.731532551	0.266575421	0.731532551	-0.198381709	-0.198381709	-0.198381709	-0.198381709	4.916146718	-0.198381709	3.986232458	2.12640394	4.451189588	-0.198381709	-0.198381709	0.731532551	-0.198381709	-0.198381709	0.266575421	-0.198381709	0.731532551	0.266575421	6.775975236	-0.198381709	1.19648968	1.19648968	-0.198381709	-0.198381709	-0.198381709	-0.198381709	0.731532551	-0.198381709	2.12640394	-0.198381709	5.846060977	-0.198381709	-0.198381709
Mmp14	-0.263131957	0.639034753	-0.263131957	2.443368173	0.639034753	2.443368173	1.541201463	1.541201463	6.052035013	-0.263131957	-0.263131957	3.345534883	-0.263131957	0.639034753	0.639034753	6.052035013	-0.263131957	-0.263131957	0.639034753	3.345534883	-0.263131957	-0.263131957	2.443368173	0.639034753	4.247701593	-0.263131957	2.443368173	0.639034753	-0.263131957	3.345534883	-0.263131957	0.639034753	2.443368173	5.149868303	1.541201463	-0.263131957	3.345534883	3.345534883	-0.263131957	0.639034753	-0.263131957	5.149868303	3.345534883	-0.263131957	-0.263131957	0.639034753	12.36720198	0.639034753	-0.263131957
Sdc4	0.19606392	-0.046990526	0.19606392	-0.046990526	1.6543906	1.6543906	0.682172814	1.168281707	1.168281707	0.19606392	-0.046990526	0.92522726	-0.290044973	-0.290044973	-0.290044973	7.001588428	-0.290044973	-0.290044973	-0.290044973	-0.290044973	0.682172814	-0.290044973	6.515479534	0.439118367	11.13351402	-0.290044973	-0.046990526	0.19606392	-0.290044973	2.383553941	-0.290044973	0.682172814	1.411336154	0.439118367	1.6543906	-0.290044973	0.92522726	5.300207301	-0.046990526	0.19606392	-0.290044973	3.112717281	3.841880621	-0.290044973	-0.290044973	-0.290044973	1.411336154	-0.046990526	-0.290044973
Hspa1b	-0.205507878	-0.205507878	-0.205507878	-0.205507878	2.596872271	-0.205507878	-0.205507878	-0.205507878	-0.205507878	-0.205507878	-0.205507878	-0.205507878	-0.205507878	1.896277234	-0.205507878	-0.205507878	-0.205507878	1.195682197	-0.205507878	0.49508716	-0.205507878	-0.205507878	-0.205507878	-0.205507878	-0.205507878	-0.205507878	0.49508716	0.49508716	-0.205507878	-0.205507878	0.49508716	2.596872271	-0.205507878	-0.205507878	-0.205507878	-0.205507878	-0.205507878	-0.205507878	-0.205507878	-0.205507878	2.596872271	-0.205507878	-0.205507878	-0.205507878	0.49508716	0.49508716	-0.205507878	-0.205507878	-0.205507878
Hspa1a	-0.243913405	-0.243913405	-0.243913405	-0.243913405	0.520306141	-0.243913405	0.138196368	-0.243913405	-0.243913405	0.138196368	-0.243913405	-0.243913405	-0.243913405	2.430855008	-0.243913405	-0.243913405	-0.243913405	0.520306141	-0.243913405	0.138196368	-0.243913405	-0.243913405	-0.243913405	-0.243913405	-0.243913405	-0.243913405	-0.243913405	4.723513648	0.138196368	-0.243913405	-0.243913405	1.666635461	-0.243913405	-0.243913405	0.520306141	-0.243913405	-0.243913405	-0.243913405	-0.243913405	-0.243913405	2.430855008	-0.243913405	-0.243913405	-0.243913405	0.902415915	-0.243913405	-0.243913405	-0.243913405	-0.243913405
AY036118	0.471932979	2.538792744	-0.561496903	-0.561496903	2.538792744	1.505362861	0.471932979	0.471932979	-0.561496903	3.572222626	0.471932979	0.471932979	0.471932979	-0.561496903	0.471932979	-0.561496903	-0.561496903	2.538792744	0.471932979	-0.561496903	0.471932979	-0.561496903	-0.561496903	0.471932979	1.505362861	-0.561496903	0.471932979	1.505362861	0.471932979	-0.561496903	2.538792744	-0.561496903	-0.561496903	3.572222626	1.505362861	-0.561496903	-0.561496903	-0.561496903	-0.561496903	0.471932979	0.471932979	-0.561496903	-0.561496903	-0.561496903	0.471932979	0.471932979	1.505362861	0.471932979	-0.561496903
Hspa8	-0.607237845	1.246399444	0.113621101	-0.092338598	-0.504257996	0.628520348	0.731500197	-0.195318448	-0.298298297	0.21660095	-0.607237845	-0.092338598	-0.504257996	0.010641251	-0.092338598	0.422560649	-0.607237845	-0.401278147	0.525540498	-0.401278147	-0.195318448	-0.195318448	0.731500197	-0.195318448	0.731500197	-0.504257996	0.628520348	0.113621101	-0.607237845	1.143419595	-0.607237845	0.113621101	0.21660095	1.555338992	1.143419595	-0.607237845	-0.298298297	0.21660095	-0.298298297	-0.092338598	0.113621101	0.113621101	1.658318842	-0.195318448	0.113621101	-0.504257996	0.937459896	-0.504257996	-0.504257996
Fth1	-0.46609081	0.351836578	0.786360503	3.776907514	1.01640258	5.336081597	1.01640258	2.243293662	0.275155885	1.706528814	-0.006006654	1.01640258	2.013251584	-0.031566885	0.070674038	6.537412448	-0.389410117	0.760800272	4.671515595	-0.491651041	-0.210488501	-0.46609081	3.521305206	-0.031566885	8.888953688	-0.363849886	0.760800272	0.632999117	-0.440530579	1.680968583	0.837480964	1.29756512	2.141052739	1.144203735	3.546865436	-0.414970348	0.581878656	1.57872766	-0.108247578	0.428517271	0.326276347	2.038811815	2.243293662	0.045113807	0.172914962	-0.287169194	10.98489262	-0.261608963	-0.491651041
Rpl26	-0.78430908	1.296201329	-0.004117677	-0.004117677	-0.264181478	1.816328932	1.946360832	0.516009926	-0.264181478	0.125914224	-0.394213379	2.596520335	-0.78430908	-0.134149577	-0.264181478	0.516009926	-0.394213379	-0.78430908	0.125914224	-0.524245279	0.776073727	0.125914224	0.906105627	-0.394213379	1.166169429	-0.394213379	0.125914224	-0.004117677	-0.65427718	1.55626513	-0.78430908	-0.264181478	0.776073727	0.516009926	0.776073727	-0.394213379	-0.524245279	0.516009926	-0.264181478	1.036137528	0.125914224	0.516009926	0.385978025	-0.134149577	-0.264181478	-0.264181478	1.166169429	-0.394213379	-0.524245279
Rpl13	-0.821602774	0.360417762	0.892327003	0.419518788	-0.34879456	1.30603419	0.892327003	1.069630083	0.183114681	0.183114681	-0.585198667	0.833225976	-0.644299694	-0.112390453	-0.171491479	2.192549592	-0.466996613	-0.52609764	-0.52609764	-0.70340072	0.183114681	-0.407895587	0.183114681	-0.466996613	1.12873111	-0.407895587	0.124013655	-0.289693533	-0.70340072	0.124013655	-0.289693533	-0.230592506	0.537720842	1.365135217	0.892327003	-0.70340072	-0.70340072	0.478619815	0.183114681	0.833225976	-0.053289426	0.242215708	1.365135217	-0.171491479	-0.466996613	-0.52609764	1.069630083	-0.52609764	-0.644299694
Rpl32	-0.751092206	0.559245349	0.760835742	0.559245349	0.256859759	1.063221332	1.466402118	1.264811725	-0.448706617	-0.04552583	-0.751092206	1.063221332	-0.751092206	-0.448706617	-0.04552583	0.458450152	-0.146321027	-0.65029701	-0.34791142	-0.751092206	-0.247116224	-0.549501813	0.156064563	0.055269366	2.57514928	-0.751092206	0.559245349	-0.146321027	-0.549501813	1.264811725	-0.65029701	-0.247116224	0.861630939	0.458450152	1.063221332	-0.751092206	-0.751092206	0.055269366	0.156064563	0.256859759	-0.04552583	-0.146321027	0.962426135	-0.247116224	-0.34791142	-0.549501813	1.365606921	-0.65029701	-0.65029701
Cd14	-0.222317458	0.666952374	1.200514273	-0.044463492	0.311244441	5.469009468	0.489098408	1.911930139	1.200514273	2.089784106	1.022660307	0.311244441	0.133390475	0.311244441	0.489098408	9.559650696	-0.044463492	1.734076173	0.666952374	-0.044463492	0.133390475	-0.222317458	3.690469803	1.37836824	9.026088796	-0.222317458	-0.044463492	0.489098408	-0.222317458	2.801199971	1.022660307	0.666952374	0.311244441	-0.044463492	3.334761871	-0.222317458	0.666952374	0.489098408	-0.044463492	0.489098408	0.311244441	1.022660307	5.113301535	-0.044463492	-0.222317458	-0.222317458	15.96239349	-0.044463492	-0.044463492
Rpl28	-0.72763502	-0.012123938	0.703387144	-0.012123938	-0.250627632	0.703387144	1.180394532	-0.131375785	-0.012123938	0.345631603	-0.608383173	1.180394532	-0.489131326	-0.012123938	-0.250627632	0.46488345	-0.608383173	-0.489131326	-0.131375785	-0.72763502	0.345631603	-0.489131326	0.584135297	-0.131375785	0.941890838	-0.369879479	1.180394532	-0.250627632	-0.72763502	1.418898226	-0.131375785	-0.369879479	-0.012123938	0.46488345	1.061142685	-0.72763502	-0.608383173	0.107127909	0.107127909	0.941890838	-0.012123938	-0.250627632	-0.012123938	-0.131375785	-0.369879479	-0.608383173	1.418898226	-0.72763502	-0.72763502
Mt1	-0.305907194	0.631499937	1.381425643	-0.305907194	1.00646279	3.068758479	1.568907069	-0.305907194	-0.118425768	4.756091315	0.631499937	-0.118425768	-0.305907194	0.256537085	0.069055659	3.256239905	-0.305907194	0.069055659	0.069055659	-0.305907194	5.693498447	-0.305907194	2.693795626	0.256537085	4.756091315	-0.118425768	0.444018511	0.444018511	-0.305907194	0.069055659	-0.305907194	-0.305907194	0.631499937	0.256537085	8.505719841	-0.305907194	-0.118425768	0.256537085	0.631499937	0.818981364	-0.118425768	-0.305907194	-0.118425768	0.256537085	1.193944216	-0.305907194	10.3805341	-0.305907194	-0.305907194
Rps14	-0.934379112	0.077218627	0.583017497	0.481857723	-0.428580243	1.189976141	1.291135915	0.178378401	-0.529740017	-0.327420469	-0.732059564	0.481857723	-0.934379112	0.077218627	-0.327420469	0.583017497	-0.125100921	-0.428580243	-0.732059564	-0.630899791	1.999254333	-0.833219338	1.189976141	-0.630899791	0.684177271	-0.630899791	0.583017497	-0.226260695	-0.630899791	1.392295689	-0.428580243	-0.529740017	0.077218627	2.606212977	0.178378401	-0.934379112	-0.630899791	-0.125100921	0.886496819	1.493455463	-0.327420469	-0.630899791	0.077218627	-0.428580243	-0.428580243	-0.630899791	1.088816367	-0.833219338	-0.732059564
Il1a	-0.164573398	-0.164573398	-0.164573398	1.664019911	3.49261322	-0.164573398	-0.164573398	-0.164573398	-0.164573398	8.978393146	-0.164573398	-0.164573398	-0.164573398	-0.164573398	-0.164573398	-0.164573398	-0.164573398	1.664019911	-0.164573398	-0.164573398	1.664019911	-0.164573398	-0.164573398	-0.164573398	1.664019911	-0.164573398	-0.164573398	-0.164573398	-0.164573398	-0.164573398	-0.164573398	-0.164573398	-0.164573398	-0.164573398	10.80698645	-0.164573398	-0.164573398	-0.164573398	-0.164573398	-0.164573398	-0.164573398	-0.164573398	1.664019911	-0.164573398	-0.164573398	-0.164573398	1.664019911	-0.164573398	-0.164573398
Mmp12	-0.126559793	0.34803943	6.992428547	0.822638653	-0.126559793	5.094031657	-0.126559793	-0.126559793	2.721035543	1.297237875	0.34803943	-0.126559793	-0.126559793	-0.126559793	0.34803943	-0.126559793	-0.126559793	-0.126559793	19.80660756	-0.126559793	1.297237875	-0.126559793	-0.126559793	1.297237875	6.992428547	-0.126559793	1.297237875	0.34803943	-0.126559793	-0.126559793	-0.126559793	-0.126559793	-0.126559793	-0.126559793	5.568630879	-0.126559793	-0.126559793	-0.126559793	-0.126559793	2.246436321	-0.126559793	-0.126559793	-0.126559793	-0.126559793	-0.126559793	-0.126559793	2.246436321	-0.126559793	-0.126559793
Apoe	0.013143769	-0.179204076	0.590187307	-0.179204076	3.667752839	1.551926536	0.205491615	-0.179204076	-0.179204076	0.205491615	1.551926536	2.70601361	2.898361456	1.744274381	0.205491615	12.90044944	0.013143769	4.629492068	0.397839461	0.205491615	0.013143769	0.013143769	10.78462313	-0.179204076	0.013143769	0.205491615	-0.179204076	4.437144222	0.013143769	-0.179204076	4.821839914	1.167230844	-0.179204076	2.128970073	-0.179204076	-0.179204076	-0.179204076	0.782535153	-0.179204076	-0.179204076	4.05244853	5.206535605	-0.179204076	1.167230844	5.398883451	10.59227529	-0.179204076	0.205491615	0.013143769
Rpl34	-0.706800271	1.786063755	0.906229393	0.026395031	-0.56016121	0.759590332	1.199507513	0.466312212	-0.26688309	-0.56016121	-0.853439331	0.026395031	-0.41352215	-0.56016121	-0.26688309	1.639424694	-0.26688309	-0.41352215	-0.41352215	-0.706800271	0.612951272	-0.853439331	0.466312212	0.026395031	1.346146574	-0.706800271	0.319673151	-0.706800271	-0.706800271	0.759590332	0.173034091	0.173034091	1.199507513	1.492785634	0.026395031	-0.706800271	-0.56016121	0.466312212	0.026395031	0.026395031	0.026395031	0.026395031	1.346146574	-0.26688309	-0.706800271	-0.56016121	0.906229393	-0.853439331	-0.706800271
C1qb	-0.191850936	0.210633546	1.820571474	-0.191850936	2.625540437	2.223055955	0.210633546	-0.191850936	1.820571474	-0.191850936	2.625540437	5.442931811	0.613118028	3.832993883	0.613118028	10.2727456	2.223055955	1.820571474	-0.191850936	2.223055955	-0.191850936	1.418086992	1.01560251	0.613118028	2.223055955	-0.191850936	0.613118028	-0.191850936	0.210633546	1.820571474	0.210633546	2.223055955	0.210633546	9.467776631	2.223055955	0.210633546	0.210633546	1.820571474	-0.191850936	3.832993883	3.430509401	11.88268352	-0.191850936	0.613118028	1.820571474	1.820571474	9.870261113	0.613118028	-0.191850936
Hsph1	-0.360534457	0.897143882	-0.360534457	2.154822222	-0.360534457	-0.360534457	-0.360534457	-0.360534457	-0.360534457	-0.360534457	-0.360534457	-0.360534457	-0.360534457	0.897143882	-0.360534457	-0.360534457	-0.360534457	0.897143882	2.154822222	-0.360534457	-0.360534457	-0.360534457	-0.360534457	-0.360534457	-0.360534457	-0.360534457	-0.360534457	-0.360534457	-0.360534457	-0.360534457	2.154822222	0.897143882	-0.360534457	-0.360534457	-0.360534457	-0.360534457	-0.360534457	-0.360534457	0.897143882	-0.360534457	-0.360534457	-0.360534457	0.897143882	-0.360534457	-0.360534457	-0.360534457	-0.360534457	-0.360534457	-0.360534457
C1qa	-0.232185735	0.249860774	2.178046809	1.213953792	2.178046809	1.213953792	1.6960003	-0.232185735	2.660093318	-0.232185735	1.213953792	6.516465389	0.731907283	7.480558407	-0.232185735	8.926697933	3.142139827	5.070325862	-0.232185735	3.142139827	0.249860774	3.142139827	6.516465389	-0.232185735	0.249860774	-0.232185735	2.178046809	1.6960003	0.249860774	3.624186336	-0.232185735	2.178046809	-0.232185735	6.03441888	3.142139827	0.249860774	2.660093318	1.213953792	0.249860774	3.142139827	4.106232845	9.890790951	-0.232185735	2.178046809	2.178046809	5.070325862	5.070325862	0.731907283	-0.232185735
Rpl36	-0.907471289	0.671311671	0.276615931	-0.118079809	0.276615931	1.263355281	0.868659541	0.473963801	-0.512775549	0.079268061	-0.907471289	1.460703151	-0.907471289	0.276615931	-0.315427679	1.855398891	-0.512775549	-0.512775549	0.671311671	-0.710123419	-0.118079809	0.079268061	0.671311671	-0.710123419	1.066007411	-0.315427679	0.079268061	-0.512775549	-0.710123419	0.671311671	-0.118079809	-0.710123419	0.473963801	1.066007411	-0.118079809	-0.907471289	-0.710123419	0.473963801	-0.118079809	1.460703151	1.066007411	-0.118079809	0.671311671	-0.907471289	-0.512775549	-0.907471289	0.276615931	-0.710123419	-0.512775549
Cebpb	0.530567452	4.136365666	3.106137605	3.106137605	0.015453421	6.196821788	2.591023574	4.136365666	1.045681482	3.106137605	0.015453421	3.106137605	0.015453421	0.530567452	2.075909543	5.681707758	1.560795513	1.560795513	1.560795513	0.015453421	0.530567452	-0.49966061	2.075909543	0.015453421	3.106137605	-0.49966061	2.075909543	2.591023574	0.015453421	4.136365666	3.106137605	2.591023574	3.106137605	1.045681482	6.711935819	-0.49966061	0.530567452	5.681707758	-0.49966061	2.591023574	3.621251635	4.136365666	3.621251635	1.045681482	0.530567452	0.015453421	4.136365666	-0.49966061	1.045681482
Lyz2	-0.248826295	8.902982774	5.705362738	6.587464817	2.507742702	3.389844781	2.618005462	7.249041376	0.743538544	1.625640623	0.412750264	2.838530981	1.515377863	1.515377863	4.602735139	1.405115103	3.059056501	4.27194686	3.059056501	1.074326824	-0.248826295	0.853801304	3.059056501	0.412750264	5.484837218	1.184589583	-0.028300775	0.081961985	0.192224745	1.735903383	-0.028300775	2.838530981	1.956428903	11.32876349	1.294852343	0.412750264	0.081961985	1.515377863	0.633275784	0.523013024	1.074326824	4.492472379	0.853801304	0.302487505	1.515377863	1.625640623	5.595099978	0.192224745	0.081961985
Il1b	-0.134705019	-0.338975477	-0.202795172	0.614286661	-0.202795172	1.090917731	-0.066614866	0.34192605	3.405982924	1.703729105	0.478106356	1.5675488	-0.338975477	-0.338975477	-0.338975477	13.9599566	-0.338975477	0.81855712	-0.134705019	-0.338975477	-0.202795172	-0.338975477	0.886647272	0.478106356	5.584867812	-0.338975477	0.954737425	0.273835898	-0.338975477	4.699695827	0.546196509	0.069565439	3.065532161	-0.338975477	3.882613994	-0.338975477	-0.134705019	-0.338975477	-0.134705019	-0.338975477	-0.066614866	0.750466967	1.703729105	-0.338975477	-0.338975477	-0.270885324	4.699695827	-0.338975477	-0.338975477
Slc7a2	-0.137663439	0.369073146	5.436438991	1.889282899	-0.137663439	-0.137663439	-0.137663439	-0.137663439	3.916229237	1.382546315	-0.137663439	-0.137663439	-0.137663439	0.369073146	1.889282899	2.396019484	0.369073146	0.369073146	-0.137663439	-0.137663439	-0.137663439	0.87580973	8.983595083	-0.137663439	17.09138044	0.369073146	-0.137663439	-0.137663439	-0.137663439	1.889282899	-0.137663439	0.87580973	0.369073146	1.889282899	3.409492653	-0.137663439	0.87580973	0.87580973	-0.137663439	-0.137663439	0.369073146	-0.137663439	4.422965822	-0.137663439	0.369073146	-0.137663439	10.50380484	-0.137663439	-0.137663439
Rpl12	-0.791686595	0.519414583	0.519414583	0.12608423	-0.529466359	0.912744937	0.650524701	0.519414583	-0.398356241	-0.398356241	-0.791686595	1.437185408	-0.660576477	-0.267246123	-0.529466359	0.650524701	-0.529466359	-0.267246123	-0.398356241	-0.660576477	0.519414583	-0.398356241	-0.005025888	-0.398356241	0.912744937	-0.398356241	-0.398356241	-0.529466359	-0.791686595	-0.136136006	-0.267246123	-0.791686595	0.650524701	1.043855055	0.257194348	-0.791686595	-0.791686595	-0.136136006	0.257194348	0.519414583	0.12608423	0.257194348	0.912744937	-0.398356241	-0.136136006	-0.529466359	0.781634819	-0.529466359	-0.791686595
Rps15a	-0.873624535	0.933507945	0.827206034	-0.235813072	-0.448416893	0.08309266	0.614602213	1.146111766	-0.767322624	0.189394571	-0.767322624	0.720904123	-0.767322624	-0.554718803	-0.448416893	0.189394571	0.189394571	-0.661020714	-0.661020714	-0.661020714	0.295696481	-0.661020714	0.08309266	-0.129511161	0.508300302	-0.661020714	0.401998392	-0.448416893	-0.767322624	1.039809855	-0.554718803	-0.554718803	0.295696481	1.465017497	0.08309266	-0.767322624	-0.661020714	0.295696481	-0.342114982	0.614602213	-0.342114982	-0.767322624	0.508300302	-0.448416893	-0.661020714	-0.661020714	0.933507945	-0.448416893	-0.661020714
Mt2.1	-0.198381709	-0.198381709	0.266575421	0.266575421	2.591361069	0.266575421	0.266575421	-0.198381709	-0.198381709	1.19648968	0.731532551	-0.198381709	-0.198381709	0.731532551	0.266575421	0.731532551	-0.198381709	-0.198381709	-0.198381709	-0.198381709	4.916146718	-0.198381709	3.986232458	2.12640394	4.451189588	-0.198381709	-0.198381709	0.731532551	-0.198381709	-0.198381709	0.266575421	-0.198381709	0.731532551	0.266575421	6.775975236	-0.198381709	1.19648968	1.19648968	-0.198381709	-0.198381709	-0.198381709	-0.198381709	0.731532551	-0.198381709	2.12640394	-0.198381709	5.846060977	-0.198381709	-0.198381709
Trf	-0.293718924	3.161797829	6.617314583	-0.293718924	-0.293718924	8.345072959	1.434039453	-0.293718924	1.434039453	3.161797829	-0.293718924	-0.293718924	-0.293718924	-0.293718924	4.889556206	1.434039453	1.434039453	1.434039453	-0.293718924	1.434039453	-0.293718924	-0.293718924	-0.293718924	3.161797829	-0.293718924	-0.293718924	-0.293718924	1.434039453	-0.293718924	1.434039453	-0.293718924	-0.293718924	-0.293718924	1.434039453	1.434039453	-0.293718924	-0.293718924	1.434039453	-0.293718924	-0.293718924	-0.293718924	-0.293718924	-0.293718924	6.617314583	-0.293718924	-0.293718924	-0.293718924	1.434039453	-0.293718924
Cd63	-0.249906697	-0.249906697	-0.249906697	-0.249906697	1.234687543	0.24495805	-0.249906697	-0.249906697	-0.249906697	-0.249906697	0.24495805	-0.249906697	0.24495805	-0.249906697	-0.249906697	-0.249906697	-0.249906697	0.24495805	3.21414653	-0.249906697	-0.249906697	1.234687543	-0.249906697	-0.249906697	-0.249906697	-0.249906697	-0.249906697	-0.249906697	-0.249906697	-0.249906697	0.739822796	-0.249906697	-0.249906697	1.234687543	-0.249906697	0.24495805	-0.249906697	1.234687543	-0.249906697	-0.249906697	0.24495805	-0.249906697	-0.249906697	-0.249906697	-0.249906697	2.719281783	0.739822796	-0.249906697	-0.249906697
Ubb	-0.6032004	0.176800117	0.566800376	-0.213200141	-0.213200141	-0.408200271	-0.018200012	0.371800246	-0.6032004	0.176800117	-0.6032004	-0.408200271	-0.408200271	-0.018200012	-0.213200141	0.761800505	-0.6032004	-0.408200271	-0.213200141	-0.6032004	-0.018200012	-0.6032004	-0.408200271	-0.6032004	1.541801022	-0.6032004	0.176800117	-0.408200271	-0.6032004	-0.213200141	-0.6032004	0.176800117	0.566800376	-0.018200012	-0.018200012	-0.6032004	-0.213200141	0.371800246	-0.408200271	-0.213200141	-0.408200271	0.956800634	-0.408200271	-0.6032004	-0.6032004	-0.408200271	0.371800246	-0.6032004	-0.6032004
C1qc	-0.212244095	-0.212244095	1.660497919	1.660497919	3.533239934	2.596868927	2.596868927	-0.212244095	6.342352956	-0.212244095	1.660497919	5.405981948	0.724126912	3.533239934	1.660497919	5.405981948	3.533239934	0.724126912	-0.212244095	0.724126912	-0.212244095	2.596868927	1.660497919	1.660497919	-0.212244095	-0.212244095	0.724126912	1.660497919	-0.212244095	5.405981948	-0.212244095	1.660497919	-0.212244095	7.278723963	3.533239934	-0.212244095	3.533239934	2.596868927	0.724126912	1.660497919	3.533239934	10.08783698	0.724126912	0.724126912	1.660497919	3.533239934	11.02420799	0.724126912	-0.212244095
Vcam1	-0.218807124	-0.218807124	-0.218807124	-0.218807124	-0.218807124	4.016169464	-0.218807124	-0.218807124	-0.218807124	-0.218807124	-0.218807124	-0.218807124	-0.218807124	-0.218807124	-0.218807124	-0.218807124	-0.218807124	4.016169464	-0.218807124	-0.218807124	-0.218807124	-0.218807124	-0.218807124	-0.218807124	-0.218807124	-0.218807124	-0.218807124	-0.218807124	-0.218807124	-0.218807124	-0.218807124	-0.218807124	-0.218807124	-0.218807124	-0.218807124	-0.218807124	-0.218807124	-0.218807124	-0.218807124	-0.218807124	4.016169464	-0.218807124	-0.218807124	-0.218807124	-0.218807124	4.016169464	4.016169464	-0.218807124	-0.218807124
Spp1	0.8497121	2.031691838	0.258722231	-0.135271014	0.258722231	-0.135271014	2.031691838	-0.135271014	-0.135271014	1.834695215	0.455718854	0.455718854	-0.135271014	-0.135271014	-0.135271014	0.652715477	0.061725609	2.81967833	0.455718854	0.455718854	12.27551623	-0.135271014	0.061725609	0.652715477	-0.135271014	0.258722231	0.061725609	0.258722231	0.061725609	11.48752974	-0.135271014	0.061725609	-0.135271014	16.41244531	-0.135271014	-0.135271014	-0.135271014	0.061725609	-0.135271014	-0.135271014	1.046708723	-0.135271014	0.061725609	-0.135271014	-0.135271014	-0.135271014	1.834695215	-0.135271014	-0.135271014
Il1rn.1	0.266126066	-0.306188054	-0.306188054	1.124597245	1.410754305	3.413853723	-0.306188054	2.555382544	3.127696663	1.696911365	1.410754305	0.552283125	0.266126066	0.266126066	-0.306188054	6.275424321	0.552283125	0.266126066	-0.306188054	-0.306188054	-0.306188054	-0.306188054	8.27852374	0.838440185	9.136994919	-0.306188054	-0.306188054	0.552283125	-0.306188054	0.838440185	-0.306188054	-0.020030994	3.700010783	-0.306188054	0.552283125	-0.306188054	2.269225484	-0.306188054	-0.306188054	-0.306188054	-0.020030994	-0.306188054	6.847738441	-0.306188054	-0.020030994	-0.306188054	6.561581381	-0.306188054	-0.306188054
Rnd1	-0.173261639	-0.173261639	-0.173261639	-0.173261639	-0.173261639	-0.173261639	-0.173261639	-0.173261639	-0.173261639	8.999413375	-0.173261639	-0.173261639	-0.173261639	-0.173261639	-0.173261639	-0.173261639	-0.173261639	-0.173261639	-0.173261639	-0.173261639	-0.173261639	-0.173261639	-0.173261639	-0.173261639	-0.173261639	-0.173261639	-0.173261639	-0.173261639	-0.173261639	-0.173261639	-0.173261639	-0.173261639	5.941855037	-0.173261639	-0.173261639	-0.173261639	-0.173261639	-0.173261639	-0.173261639	-0.173261639	-0.173261639	-0.173261639	5.941855037	-0.173261639	-0.173261639	-0.173261639	8.999413375	-0.173261639	-0.173261639
Abca1	-0.187887585	-0.187887585	-0.187887585	6.576065462	-0.187887585	4.321414447	-0.187887585	-0.187887585	-0.187887585	-0.187887585	-0.187887585	-0.187887585	-0.187887585	-0.187887585	-0.187887585	4.321414447	-0.187887585	2.066763431	-0.187887585	2.066763431	-0.187887585	-0.187887585	8.830716478	-0.187887585	6.576065462	-0.187887585	2.066763431	4.321414447	-0.187887585	-0.187887585	-0.187887585	2.066763431	-0.187887585	2.066763431	2.066763431	-0.187887585	6.576065462	-0.187887585	-0.187887585	-0.187887585	-0.187887585	2.066763431	-0.187887585	-0.187887585	-0.187887585	4.321414447	6.576065462	-0.187887585	-0.187887585
Clec4e.1	-0.261522444	0.905120429	0.905120429	3.821727613	0.321798993	0.905120429	-0.261522444	7.321656234	3.238406177	2.071763303	1.488441866	3.821727613	-0.261522444	-0.261522444	-0.261522444	7.321656234	-0.261522444	-0.261522444	-0.261522444	-0.261522444	1.488441866	-0.261522444	8.488299108	-0.261522444	5.571691924	-0.261522444	-0.261522444	0.905120429	-0.261522444	0.905120429	-0.261522444	-0.261522444	0.905120429	-0.261522444	6.738334797	-0.261522444	1.488441866	2.65508474	-0.261522444	-0.261522444	-0.261522444	2.65508474	1.488441866	-0.261522444	-0.261522444	-0.261522444	3.821727613	-0.261522444	-0.261522444
Ier3	-0.344578592	3.699375547	-0.344578592	0.666409942	-0.344578592	6.226846884	1.677398477	0.666409942	-0.344578592	0.160915675	-0.344578592	-0.344578592	-0.344578592	1.17190421	-0.344578592	1.17190421	-0.344578592	0.666409942	0.160915675	-0.344578592	0.160915675	-0.344578592	-0.344578592	-0.344578592	4.204869814	-0.344578592	-0.344578592	1.677398477	-0.344578592	3.699375547	0.160915675	0.160915675	0.160915675	-0.344578592	2.182892745	-0.344578592	-0.344578592	0.160915675	-0.344578592	0.160915675	-0.344578592	0.666409942	1.17190421	0.666409942	-0.344578592	-0.344578592	0.666409942	-0.344578592	-0.344578592
Tlr2	0.959107811	-0.262685579	0.959107811	3.402694589	4.624487979	5.846281368	0.959107811	-0.262685579	0.959107811	0.959107811	-0.262685579	4.624487979	-0.262685579	-0.262685579	-0.262685579	11.95524831	-0.262685579	4.624487979	-0.262685579	-0.262685579	0.959107811	-0.262685579	-0.262685579	2.1809012	3.402694589	-0.262685579	-0.262685579	0.959107811	-0.262685579	4.624487979	0.959107811	-0.262685579	0.959107811	0.959107811	0.959107811	-0.262685579	4.624487979	2.1809012	-0.262685579	-0.262685579	-0.262685579	2.1809012	0.959107811	2.1809012	-0.262685579	-0.262685579	2.1809012	-0.262685579	0.959107811
Cd38	-0.244845962	-0.244845962	-0.244845962	2.426200896	-0.244845962	-0.244845962	-0.244845962	-0.244845962	-0.244845962	-0.244845962	-0.244845962	-0.244845962	-0.244845962	-0.244845962	-0.244845962	-0.244845962	-0.244845962	7.768294611	-0.244845962	-0.244845962	-0.244845962	-0.244845962	2.426200896	-0.244845962	-0.244845962	-0.244845962	-0.244845962	-0.244845962	-0.244845962	-0.244845962	-0.244845962	2.426200896	-0.244845962	-0.244845962	10.43934147	-0.244845962	-0.244845962	-0.244845962	-0.244845962	-0.244845962	-0.244845962	-0.244845962	-0.244845962	-0.244845962	-0.244845962	-0.244845962	5.097247753	-0.244845962	-0.244845962
Clec4n	0.365805395	0.365805395	3.135309966	3.827686109	1.058181538	5.904814537	1.750557681	5.212438394	1.058181538	2.442933823	0.365805395	1.058181538	0.365805395	1.058181538	1.750557681	4.520062251	-0.326570747	0.365805395	6.597190679	1.750557681	-0.326570747	-0.326570747	1.750557681	1.058181538	2.442933823	-0.326570747	3.827686109	-0.326570747	-0.326570747	6.597190679	-0.326570747	0.365805395	-0.326570747	1.058181538	3.135309966	-0.326570747	0.365805395	-0.326570747	2.442933823	3.827686109	0.365805395	3.827686109	2.442933823	0.365805395	-0.326570747	-0.326570747	3.135309966	-0.326570747	-0.326570747
Cxcl1	1.514156906	1.514156906	-0.155869093	-0.155869093	1.514156906	4.854208905	-0.155869093	-0.155869093	-0.155869093	1.514156906	-0.155869093	1.514156906	-0.155869093	-0.155869093	-0.155869093	11.5343129	-0.155869093	-0.155869093	-0.155869093	-0.155869093	1.514156906	-0.155869093	-0.155869093	1.514156906	-0.155869093	-0.155869093	-0.155869093	-0.155869093	-0.155869093	-0.155869093	-0.155869093	3.184182906	-0.155869093	-0.155869093	4.854208905	-0.155869093	-0.155869093	-0.155869093	6.524234905	-0.155869093	-0.155869093	-0.155869093	-0.155869093	-0.155869093	-0.155869093	-0.155869093	-0.155869093	-0.155869093	-0.155869093
Thbs1	-0.167643373	0.656832232	9.726063881	-0.167643373	-0.167643373	1.069070034	0.244594429	-0.167643373	0.656832232	6.840399265	-0.167643373	-0.167643373	-0.167643373	-0.167643373	1.069070034	11.37501509	0.244594429	-0.167643373	-0.167643373	-0.167643373	2.718021243	0.244594429	-0.167643373	-0.167643373	-0.167643373	1.069070034	-0.167643373	-0.167643373	0.244594429	-0.167643373	0.244594429	1.069070034	-0.167643373	-0.167643373	1.481307836	0.244594429	0.244594429	-0.167643373	-0.167643373	-0.167643373	-0.167643373	0.244594429	-0.167643373	1.893545638	-0.167643373	0.656832232	-0.167643373	-0.167643373	-0.167643373
Nupr1	-0.18861287	-0.18861287	-0.18861287	2.219210999	-0.18861287	-0.18861287	-0.18861287	4.627034868	-0.18861287	-0.18861287	-0.18861287	2.219210999	-0.18861287	-0.18861287	-0.18861287	2.219210999	-0.18861287	-0.18861287	-0.18861287	-0.18861287	-0.18861287	-0.18861287	2.219210999	-0.18861287	2.219210999	-0.18861287	-0.18861287	-0.18861287	-0.18861287	7.034858737	-0.18861287	2.219210999	-0.18861287	-0.18861287	2.219210999	-0.18861287	-0.18861287	9.442682605	-0.18861287	-0.18861287	2.219210999	-0.18861287	7.034858737	-0.18861287	-0.18861287	-0.18861287	9.442682605	-0.18861287	-0.18861287
Prdx5	-0.376826513	1.161240886	0.13586262	1.161240886	0.13586262	3.211997417	0.13586262	11.92771267	0.648551753	2.699308284	0.13586262	1.161240886	0.13586262	1.161240886	1.161240886	10.38964528	0.648551753	0.648551753	1.161240886	-0.376826513	0.648551753	0.13586262	1.161240886	-0.376826513	7.313510479	-0.376826513	0.13586262	-0.376826513	-0.376826513	3.211997417	-0.376826513	1.161240886	2.186619151	2.186619151	0.648551753	-0.376826513	0.648551753	0.648551753	-0.376826513	0.648551753	-0.376826513	6.800821347	-0.376826513	-0.376826513	0.648551753	0.13586262	5.775443081	-0.376826513	-0.376826513
Ptgs2	-0.240187041	-0.240187041	1.084982841	-0.240187041	-0.240187041	3.735322605	2.078860252	-0.240187041	4.729200016	2.741445193	0.75369037	0.091105429	-0.240187041	-0.240187041	-0.240187041	10.02987954	-0.240187041	0.4223979	-0.240187041	-0.240187041	2.741445193	-0.240187041	2.410152723	0.091105429	6.054369898	-0.240187041	-0.240187041	0.4223979	-0.240187041	0.4223979	-0.240187041	0.091105429	6.716954839	-0.240187041	1.416275311	-0.240187041	0.091105429	-0.240187041	-0.240187041	-0.240187041	-0.240187041	-0.240187041	1.747567782	-0.240187041	-0.240187041	-0.240187041	11.35504943	-0.240187041	-0.240187041
Cd81	-0.260641002	1.931666492	4.123973986	0.470128163	-0.260641002	-0.260641002	-0.260641002	-0.260641002	-0.260641002	0.470128163	1.200897327	-0.260641002	0.470128163	0.470128163	-0.260641002	1.200897327	1.200897327	-0.260641002	0.470128163	-0.260641002	-0.260641002	0.470128163	1.200897327	-0.260641002	-0.260641002	-0.260641002	-0.260641002	-0.260641002	-0.260641002	4.123973986	-0.260641002	-0.260641002	-0.260641002	1.931666492	-0.260641002	-0.260641002	-0.260641002	0.470128163	-0.260641002	-0.260641002	0.470128163	-0.260641002	2.662435656	0.470128163	-0.260641002	-0.260641002	7.047050644	-0.260641002	-0.260641002
Cxcl3	-0.162927221	-0.162927221	-0.162927221	0.687127846	-0.162927221	-0.162927221	-0.162927221	-0.162927221	-0.162927221	16.83817411	7.48756838	-0.162927221	-0.162927221	-0.162927221	-0.162927221	-0.162927221	-0.162927221	-0.162927221	0.687127846	-0.162927221	3.237293046	-0.162927221	-0.162927221	-0.162927221	-0.162927221	-0.162927221	-0.162927221	-0.162927221	-0.162927221	1.537182912	-0.162927221	-0.162927221	-0.162927221	-0.162927221	0.687127846	-0.162927221	-0.162927221	-0.162927221	-0.162927221	-0.162927221	-0.162927221	-0.162927221	2.387237979	-0.162927221	-0.162927221	-0.162927221	4.087348113	-0.162927221	-0.162927221
Acp5	-0.232301451	-0.232301451	-0.232301451	-0.232301451	3.252220309	-0.232301451	3.252220309	-0.232301451	-0.232301451	3.252220309	-0.232301451	-0.232301451	-0.232301451	-0.232301451	-0.232301451	-0.232301451	-0.232301451	-0.232301451	-0.232301451	-0.232301451	-0.232301451	-0.232301451	-0.232301451	-0.232301451	-0.232301451	-0.232301451	-0.232301451	-0.232301451	-0.232301451	-0.232301451	-0.232301451	-0.232301451	-0.232301451	-0.232301451	-0.232301451	-0.232301451	-0.232301451	-0.232301451	-0.232301451	3.252220309	-0.232301451	-0.232301451	-0.232301451	-0.232301451	-0.232301451	-0.232301451	3.252220309	-0.232301451	-0.232301451
Rps27	-0.809566631	-0.809566631	1.518260742	-0.033624173	-0.033624173	2.2942032	0.742318285	-0.809566631	-0.809566631	0.742318285	-0.809566631	1.518260742	-0.809566631	0.742318285	-0.809566631	-0.809566631	0.742318285	-0.033624173	-0.033624173	1.518260742	-0.033624173	-0.809566631	-0.809566631	-0.809566631	1.518260742	-0.809566631	-0.033624173	1.518260742	-0.033624173	-0.033624173	-0.033624173	-0.809566631	-0.033624173	2.2942032	-0.033624173	-0.809566631	-0.809566631	-0.809566631	-0.033624173	0.742318285	-0.033624173	-0.033624173	-0.809566631	-0.809566631	-0.809566631	-0.809566631	1.518260742	-0.809566631	-0.809566631
Dnajb1	-0.414515762	-0.414515762	-0.414515762	-0.414515762	0.798701102	-0.414515762	-0.414515762	-0.414515762	-0.414515762	-0.414515762	-0.414515762	-0.414515762	-0.414515762	-0.414515762	-0.414515762	-0.414515762	-0.414515762	0.798701102	-0.414515762	-0.414515762	-0.414515762	-0.414515762	-0.414515762	-0.414515762	-0.414515762	0.798701102	-0.414515762	0.798701102	-0.414515762	-0.414515762	-0.414515762	0.798701102	-0.414515762	-0.414515762	0.798701102	-0.414515762	-0.414515762	-0.414515762	-0.414515762	-0.414515762	-0.414515762	-0.414515762	-0.414515762	-0.414515762	-0.414515762	-0.414515762	-0.414515762	-0.414515762	-0.414515762
Jun	-0.589149609	-0.295064946	-0.295064946	-0.589149609	0.293104381	0.587189045	0.293104381	1.175358372	-0.295064946	-0.589149609	-0.589149609	-0.000980282	-0.589149609	0.587189045	-0.295064946	-0.295064946	-0.000980282	0.587189045	-0.589149609	-0.589149609	-0.589149609	-0.589149609	-0.589149609	-0.589149609	-0.000980282	-0.589149609	0.293104381	1.469443035	-0.589149609	-0.295064946	-0.000980282	-0.000980282	-0.589149609	0.293104381	-0.589149609	-0.295064946	-0.589149609	-0.589149609	-0.000980282	-0.295064946	1.469443035	1.175358372	-0.589149609	-0.589149609	-0.295064946	-0.589149609	-0.295064946	-0.589149609	-0.295064946
Sod2	-0.320162428	-0.320162428	0.935376506	3.446454374	0.307607039	1.563145973	0.935376506	11.60745745	1.563145973	0.307607039	0.935376506	0.935376506	0.935376506	-0.320162428	-0.320162428	11.60745745	-0.320162428	-0.320162428	0.935376506	-0.320162428	0.307607039	-0.320162428	0.935376506	0.307607039	7.840840643	-0.320162428	-0.320162428	1.563145973	-0.320162428	1.563145973	0.307607039	0.307607039	5.329762775	0.307607039	1.563145973	-0.320162428	-0.320162428	1.563145973	-0.320162428	0.307607039	-0.320162428	4.701993308	5.329762775	-0.320162428	-0.320162428	-0.320162428	5.329762775	-0.320162428	-0.320162428
Tnfaip2.1	-0.254881012	-0.254881012	0.424801687	0.424801687	-0.254881012	0.424801687	0.424801687	3.143532486	-0.254881012	1.784167087	-0.254881012	-0.254881012	1.104484387	-0.254881012	-0.254881012	2.463849786	-0.254881012	-0.254881012	-0.254881012	0.424801687	-0.254881012	-0.254881012	16.05750378	1.784167087	2.463849786	-0.254881012	0.424801687	1.104484387	-0.254881012	1.104484387	-0.254881012	-0.254881012	1.104484387	0.424801687	-0.254881012	-0.254881012	3.143532486	3.823215186	-0.254881012	-0.254881012	-0.254881012	0.424801687	2.463849786	-0.254881012	-0.254881012	1.104484387	6.541945984	-0.254881012	-0.254881012
Hsp90aa1	-0.691490865	2.093036108	3.611869002	-0.691490865	0.321064398	0.827342029	0.827342029	-0.185213233	0.067925582	-0.185213233	-0.691490865	0.574203214	-0.691490865	0.574203214	0.067925582	-0.438352049	-0.691490865	-0.438352049	-0.438352049	-0.185213233	-0.438352049	-0.691490865	0.321064398	-0.691490865	0.574203214	-0.691490865	0.321064398	3.105591371	-0.691490865	0.574203214	-0.438352049	0.321064398	0.067925582	0.321064398	-0.438352049	-0.438352049	0.067925582	-0.185213233	-0.185213233	-0.185213233	-0.438352049	0.574203214	0.574203214	-0.691490865	-0.691490865	-0.185213233	1.586758476	-0.691490865	-0.185213233
Ccl6.1	-0.246992315	0.948131789	1.545693841	5.131066151	0.350569737	1.545693841	2.740817944	-0.246992315	0.948131789	1.545693841	-0.246992315	2.740817944	2.143255892	0.350569737	-0.246992315	0.350569737	5.131066151	0.350569737	8.716438461	0.948131789	-0.246992315	0.948131789	0.350569737	0.350569737	-0.246992315	0.350569737	0.948131789	0.350569737	-0.246992315	2.740817944	0.350569737	0.948131789	-0.246992315	8.716438461	4.533504099	0.350569737	-0.246992315	-0.246992315	0.350569737	-0.246992315	1.545693841	3.338379996	0.948131789	3.935942047	-0.246992315	-0.246992315	11.10668667	-0.246992315	-0.246992315
Cd9	0.304811139	1.930470547	0.304811139	0.304811139	2.74330025	2.74330025	0.304811139	0.304811139	1.117640843	0.304811139	0.304811139	-0.508018565	-0.508018565	0.304811139	2.74330025	-0.508018565	1.930470547	0.304811139	-0.508018565	0.304811139	-0.508018565	1.117640843	1.930470547	-0.508018565	1.117640843	-0.508018565	3.556129954	-0.508018565	-0.508018565	3.556129954	0.304811139	1.117640843	-0.508018565	3.556129954	2.74330025	-0.508018565	0.304811139	0.304811139	0.304811139	1.117640843	-0.508018565	1.117640843	1.930470547	-0.508018565	1.117640843	0.304811139	4.368959658	-0.508018565	-0.508018565
Lgals3	-0.112262873	1.596085201	2.816333825	-0.112262873	-0.112262873	0.863936026	2.084184651	-0.112262873	0.619886301	1.107985751	-0.356312598	0.375836576	-0.112262873	0.131786851	0.131786851	0.619886301	0.131786851	0.619886301	5.01278135	0.375836576	0.619886301	-0.356312598	-0.356312598	-0.112262873	0.375836576	0.375836576	0.375836576	-0.356312598	-0.112262873	3.792532725	-0.356312598	0.863936026	0.131786851	4.280632175	0.131786851	-0.356312598	-0.112262873	-0.112262873	-0.356312598	0.375836576	2.328234376	1.352035476	1.107985751	-0.356312598	0.619886301	-0.356312598	12.57832282	-0.112262873	-0.356312598
Alas1	-0.234208198	-0.234208198	-0.234208198	2.576290174	2.576290174	2.576290174	-0.234208198	5.386788546	-0.234208198	8.197286918	5.386788546	-0.234208198	2.576290174	-0.234208198	-0.234208198	2.576290174	-0.234208198	2.576290174	2.576290174	-0.234208198	-0.234208198	2.576290174	-0.234208198	-0.234208198	11.00778529	-0.234208198	-0.234208198	-0.234208198	-0.234208198	-0.234208198	-0.234208198	-0.234208198	-0.234208198	2.576290174	-0.234208198	-0.234208198	-0.234208198	2.576290174	-0.234208198	-0.234208198	-0.234208198	2.576290174	5.386788546	-0.234208198	-0.234208198	-0.234208198	5.386788546	-0.234208198	-0.234208198
F10	-0.149875596	-0.149875596	5.139851326	13.95606286	-0.149875596	1.613366711	5.139851326	-0.149875596	5.139851326	5.139851326	-0.149875596	-0.149875596	-0.149875596	1.613366711	-0.149875596	5.139851326	-0.149875596	-0.149875596	1.613366711	-0.149875596	8.666335941	-0.149875596	3.376609019	-0.149875596	-0.149875596	-0.149875596	1.613366711	-0.149875596	-0.149875596	-0.149875596	-0.149875596	-0.149875596	-0.149875596	1.613366711	-0.149875596	-0.149875596	-0.149875596	-0.149875596	-0.149875596	-0.149875596	1.613366711	-0.149875596	3.376609019	-0.149875596	-0.149875596	-0.149875596	10.42957825	-0.149875596	-0.149875596
Slc2a1	-0.372906334	-0.372906334	1.417044068	1.417044068	-0.372906334	4.996944873	4.996944873	1.417044068	-0.372906334	3.206994471	-0.372906334	4.996944873	-0.372906334	-0.372906334	-0.372906334	4.996944873	-0.372906334	-0.372906334	1.417044068	-0.372906334	1.417044068	-0.372906334	-0.372906334	1.417044068	8.576845678	-0.372906334	-0.372906334	1.417044068	-0.372906334	1.417044068	-0.372906334	1.417044068	1.417044068	1.417044068	1.417044068	-0.372906334	1.417044068	-0.372906334	-0.372906334	-0.372906334	-0.372906334	-0.372906334	-0.372906334	-0.372906334	1.417044068	-0.372906334	1.417044068	-0.372906334	-0.372906334
Pla2g7	-0.153808933	-0.153808933	-0.153808933	7.22901987	3.537605468	-0.153808933	-0.153808933	-0.153808933	-0.153808933	-0.153808933	-0.153808933	-0.153808933	-0.153808933	-0.153808933	-0.153808933	3.537605468	-0.153808933	-0.153808933	3.537605468	3.537605468	-0.153808933	-0.153808933	3.537605468	-0.153808933	7.22901987	-0.153808933	-0.153808933	-0.153808933	-0.153808933	-0.153808933	-0.153808933	-0.153808933	-0.153808933	-0.153808933	-0.153808933	-0.153808933	-0.153808933	-0.153808933	-0.153808933	-0.153808933	-0.153808933	-0.153808933	-0.153808933	-0.153808933	3.537605468	-0.153808933	14.61184867	-0.153808933	-0.153808933
Hspe1	-0.472452426	1.899693645	-0.472452426	-0.472452426	-0.472452426	-0.472452426	1.899693645	0.71362061	-0.472452426	-0.472452426	-0.472452426	-0.472452426	-0.472452426	0.71362061	0.71362061	-0.472452426	-0.472452426	-0.472452426	0.71362061	-0.472452426	-0.472452426	-0.472452426	-0.472452426	-0.472452426	-0.472452426	-0.472452426	1.899693645	-0.472452426	-0.472452426	0.71362061	-0.472452426	-0.472452426	0.71362061	5.457912751	-0.472452426	-0.472452426	1.899693645	0.71362061	-0.472452426	-0.472452426	0.71362061	1.899693645	0.71362061	0.71362061	1.899693645	-0.472452426	0.71362061	-0.472452426	-0.472452426
Pilra	-0.188550031	7.8921656	3.851807784	-0.188550031	-0.188550031	3.851807784	3.851807784	-0.188550031	-0.188550031	-0.188550031	-0.188550031	7.8921656	-0.188550031	3.851807784	-0.188550031	-0.188550031	3.851807784	3.851807784	-0.188550031	-0.188550031	-0.188550031	-0.188550031	-0.188550031	-0.188550031	-0.188550031	-0.188550031	-0.188550031	-0.188550031	-0.188550031	-0.188550031	3.851807784	-0.188550031	-0.188550031	3.851807784	7.8921656	-0.188550031	-0.188550031	3.851807784	3.851807784	-0.188550031	-0.188550031	-0.188550031	-0.188550031	-0.188550031	-0.188550031	-0.188550031	-0.188550031	-0.188550031	-0.188550031
Timp1	-0.176283765	-0.176283765	-0.176283765	-0.176283765	-0.176283765	-0.176283765	0.287620879	0.287620879	0.287620879	0.751525524	0.751525524	-0.176283765	1.215430168	-0.176283765	-0.176283765	-0.176283765	-0.176283765	-0.176283765	0.287620879	0.287620879	-0.176283765	-0.176283765	6.782285899	-0.176283765	1.215430168	-0.176283765	-0.176283765	-0.176283765	-0.176283765	5.390571966	-0.176283765	-0.176283765	1.679334812	-0.176283765	2.607144101	0.287620879	3.071048745	3.534953389	0.287620879	0.287620879	-0.176283765	0.287620879	10.9574277	-0.176283765	-0.176283765	-0.176283765	15.1325695	-0.176283765	-0.176283765
Timp2	-0.291716743	-0.291716743	-0.291716743	2.139256117	4.570228976	2.139256117	2.139256117	-0.291716743	-0.291716743	-0.291716743	-0.291716743	-0.291716743	-0.291716743	-0.291716743	2.139256117	4.570228976	4.570228976	-0.291716743	-0.291716743	-0.291716743	-0.291716743	-0.291716743	2.139256117	2.139256117	2.139256117	-0.291716743	-0.291716743	4.570228976	-0.291716743	4.570228976	2.139256117	-0.291716743	-0.291716743	9.432174696	-0.291716743	-0.291716743	-0.291716743	-0.291716743	-0.291716743	4.570228976	2.139256117	-0.291716743	-0.291716743	2.139256117	-0.291716743	2.139256117	-0.291716743	-0.291716743	-0.291716743
Hilpda	-0.283320285	-0.283320285	1.496702448	-0.283320285	-0.283320285	1.496702448	3.276725182	1.496702448	0.606691082	-0.283320285	-0.283320285	-0.283320285	-0.283320285	-0.283320285	-0.283320285	-0.283320285	-0.283320285	-0.283320285	-0.283320285	-0.283320285	0.606691082	-0.283320285	0.606691082	0.606691082	0.606691082	-0.283320285	-0.283320285	0.606691082	-0.283320285	-0.283320285	-0.283320285	-0.283320285	1.496702448	-0.283320285	8.616793383	-0.283320285	-0.283320285	-0.283320285	-0.283320285	2.386713815	-0.283320285	-0.283320285	-0.283320285	-0.283320285	-0.283320285	-0.283320285	6.836770649	-0.283320285	-0.283320285
Socs3	-0.482270607	1.267904982	-0.482270607	0.101121256	-0.482270607	3.018080571	3.018080571	6.51843175	0.684513119	0.101121256	-0.482270607	0.684513119	0.101121256	1.267904982	2.434688708	10.01878293	0.101121256	0.684513119	0.101121256	-0.482270607	0.101121256	-0.482270607	3.018080571	0.684513119	5.351648024	-0.482270607	3.018080571	2.434688708	-0.482270607	3.018080571	-0.482270607	0.101121256	1.267904982	-0.482270607	3.018080571	-0.482270607	0.101121256	-0.482270607	0.101121256	0.684513119	0.101121256	3.018080571	0.101121256	-0.482270607	-0.482270607	-0.482270607	4.184864297	0.101121256	-0.482270607
Marcksl1.1	-0.42457068	-0.42457068	-0.42457068	-0.42457068	0.060191276	-0.182189702	0.544953232	0.78733421	1.514477143	-0.42457068	0.060191276	-0.182189702	-0.182189702	-0.42457068	-0.42457068	2.968763011	-0.42457068	-0.42457068	-0.42457068	-0.42457068	-0.42457068	-0.42457068	4.1806679	-0.182189702	1.514477143	-0.42457068	0.060191276	0.544953232	-0.42457068	0.78733421	-0.42457068	-0.182189702	7.089239635	-0.182189702	-0.42457068	-0.42457068	1.029715188	2.241620077	-0.182189702	-0.42457068	-0.42457068	0.544953232	3.211143989	-0.42457068	-0.42457068	-0.42457068	1.756858121	-0.42457068	-0.42457068
Isg15	-0.392767101	-0.392767101	-0.392767101	-0.392767101	-0.392767101	-0.392767101	-0.08829648	0.825115382	-0.08829648	-0.08829648	-0.392767101	-0.392767101	-0.392767101	-0.392767101	-0.392767101	3.869821589	-0.392767101	-0.392767101	-0.392767101	-0.392767101	-0.392767101	-0.392767101	0.520644761	-0.392767101	7.827939659	-0.392767101	-0.392767101	-0.392767101	-0.392767101	-0.392767101	-0.392767101	-0.392767101	0.520644761	-0.392767101	-0.392767101	-0.392767101	-0.392767101	1.434056624	-0.392767101	-0.392767101	-0.392767101	0.520644761	-0.392767101	-0.392767101	-0.392767101	-0.392767101	3.869821589	-0.392767101	-0.392767101
Slfn5.1	-0.357072408	-0.357072408	-0.357072408	-0.357072408	-0.357072408	-0.120600615	0.115871179	0.115871179	-0.120600615	-0.357072408	-0.357072408	-0.357072408	-0.357072408	-0.357072408	-0.357072408	1.061758353	-0.120600615	-0.357072408	-0.357072408	-0.357072408	-0.357072408	-0.357072408	0.115871179	-0.357072408	1.298230147	-0.357072408	-0.357072408	-0.357072408	-0.357072408	-0.357072408	-0.357072408	0.352342973	0.115871179	-0.357072408	-0.357072408	-0.357072408	-0.357072408	0.82528656	-0.357072408	-0.357072408	-0.357072408	-0.120600615	0.115871179	-0.357072408	-0.357072408	-0.357072408	0.352342973	-0.357072408	-0.357072408
Ifi204.1	-0.366704819	-0.366704819	-0.366704819	-0.366704819	0.284250481	-0.366704819	0.93520578	2.23711638	-0.366704819	-0.366704819	-0.366704819	-0.366704819	-0.366704819	-0.366704819	-0.366704819	4.189982278	0.284250481	-0.366704819	-0.366704819	-0.366704819	0.93520578	-0.366704819	0.284250481	-0.366704819	2.23711638	-0.366704819	-0.366704819	-0.366704819	-0.366704819	0.93520578	-0.366704819	0.93520578	2.888071679	-0.366704819	-0.366704819	-0.366704819	0.284250481	1.58616108	0.284250481	-0.366704819	-0.366704819	0.284250481	1.58616108	-0.366704819	-0.366704819	-0.366704819	-0.366704819	-0.366704819	-0.366704819
Parp14	-0.489909287	-0.489909287	-0.489909287	-0.489909287	-0.489909287	0.218393296	0.218393296	0.218393296	-0.489909287	-0.489909287	-0.489909287	0.92669588	-0.489909287	-0.489909287	-0.489909287	0.92669588	-0.489909287	-0.489909287	-0.489909287	-0.489909287	0.218393296	-0.489909287	1.634998463	-0.489909287	0.218393296	-0.489909287	-0.489909287	-0.489909287	-0.489909287	0.92669588	-0.489909287	-0.489909287	-0.489909287	-0.489909287	-0.489909287	-0.489909287	-0.489909287	0.218393296	-0.489909287	-0.489909287	-0.489909287	0.218393296	-0.489909287	-0.489909287	-0.489909287	-0.489909287	1.634998463	-0.489909287	-0.489909287
Trim30a.1	-0.587305472	-0.587305472	-0.587305472	-0.587305472	-0.587305472	-0.042663612	0.501978247	2.135903827	-0.587305472	-0.587305472	-0.587305472	1.591261967	-0.587305472	-0.587305472	-0.587305472	-0.042663612	-0.042663612	-0.587305472	-0.587305472	-0.587305472	-0.587305472	-0.587305472	-0.587305472	-0.587305472	1.046620107	-0.587305472	-0.587305472	-0.587305472	-0.587305472	-0.042663612	-0.587305472	-0.042663612	1.591261967	-0.587305472	-0.587305472	-0.587305472	-0.042663612	-0.587305472	-0.587305472	-0.042663612	-0.587305472	-0.587305472	1.046620107	-0.587305472	-0.587305472	-0.587305472	1.046620107	-0.587305472	-0.587305472
Psme2	-0.546710455	-0.546710455	-0.037352888	-0.546710455	-0.546710455	-0.546710455	0.472004679	2.509434947	-0.037352888	-0.546710455	-0.546710455	-0.037352888	-0.546710455	-0.546710455	-0.037352888	0.472004679	-0.546710455	-0.546710455	-0.546710455	-0.546710455	-0.546710455	-0.546710455	-0.546710455	-0.546710455	-0.037352888	-0.546710455	-0.546710455	-0.546710455	-0.546710455	0.981362246	-0.546710455	-0.546710455	-0.546710455	0.472004679	-0.546710455	-0.546710455	-0.546710455	-0.037352888	-0.546710455	-0.546710455	-0.037352888	0.472004679	-0.037352888	-0.037352888	-0.546710455	-0.546710455	2.509434947	-0.546710455	-0.546710455
Ifitm3	-0.37016332	-0.37016332	-0.37016332	-0.37016332	-0.37016332	-0.197726991	2.04394529	2.388817948	-0.025290662	-0.197726991	-0.37016332	1.181763643	-0.197726991	-0.37016332	-0.37016332	2.216381619	-0.37016332	-0.37016332	-0.37016332	-0.37016332	-0.197726991	-0.37016332	0.319581997	-0.37016332	2.906126936	-0.37016332	-0.37016332	-0.025290662	-0.37016332	0.664454655	-0.37016332	0.319581997	1.526636302	1.354199973	0.319581997	-0.37016332	0.147145668	0.664454655	-0.37016332	-0.37016332	-0.37016332	0.319581997	1.009327314	-0.37016332	-0.37016332	-0.37016332	0.664454655	-0.025290662	-0.197726991
Ehd1	-0.478391293	-0.478391293	-0.478391293	0.925201743	0.925201743	0.223405225	1.626998261	2.32879478	1.626998261	2.32879478	-0.478391293	-0.478391293	-0.478391293	-0.478391293	-0.478391293	3.732387816	0.223405225	0.925201743	-0.478391293	-0.478391293	-0.478391293	-0.478391293	5.837777371	0.223405225	5.837777371	0.223405225	-0.478391293	2.32879478	-0.478391293	1.626998261	-0.478391293	0.925201743	2.32879478	0.925201743	0.223405225	-0.478391293	3.030591298	2.32879478	-0.478391293	-0.478391293	-0.478391293	2.32879478	5.135980852	0.223405225	-0.478391293	-0.478391293	5.837777371	-0.478391293	-0.478391293
Cxcl10.1	-0.361114223	-0.361114223	-0.274826476	-0.274826476	-0.361114223	-0.361114223	-0.188538728	3.26297117	-0.361114223	-0.102250981	-0.274826476	-0.361114223	-0.361114223	-0.274826476	-0.361114223	8.957962502	-0.361114223	-0.361114223	-0.361114223	-0.361114223	-0.361114223	-0.361114223	-0.274826476	0.329187757	1.623503968	-0.361114223	-0.361114223	-0.188538728	-0.361114223	-0.361114223	-0.361114223	-0.361114223	2.054942706	-0.361114223	-0.274826476	-0.361114223	-0.188538728	2.400093696	-0.361114223	-0.361114223	-0.274826476	0.501763251	2.054942706	-0.361114223	-0.361114223	-0.361114223	2.141230453	-0.361114223	-0.361114223
Acod1.1	-0.235682923	-0.235682923	-0.235682923	0.373841879	-0.235682923	0.983366681	-0.235682923	4.030990691	2.202416285	0.373841879	-0.235682923	-0.235682923	0.373841879	-0.235682923	-0.235682923	4.030990691	-0.235682923	-0.235682923	-0.235682923	-0.235682923	-0.235682923	-0.235682923	2.202416285	0.373841879	0.373841879	-0.235682923	-0.235682923	-0.235682923	-0.235682923	-0.235682923	-0.235682923	-0.235682923	5.859565097	-0.235682923	-0.235682923	-0.235682923	-0.235682923	0.983366681	-0.235682923	-0.235682923	-0.235682923	4.640515493	0.373841879	-0.235682923	-0.235682923	-0.235682923	0.983366681	-0.235682923	-0.235682923
Ifit1.1	-0.317167112	-0.317167112	-0.317167112	-0.317167112	0.118302607	-0.317167112	2.2956512	0.118302607	-0.317167112	-0.317167112	-0.317167112	0.118302607	-0.317167112	-0.317167112	-0.317167112	0.553772325	-0.317167112	-0.317167112	-0.317167112	-0.317167112	-0.317167112	-0.317167112	-0.317167112	-0.317167112	1.424711762	-0.317167112	-0.317167112	-0.317167112	-0.317167112	0.118302607	-0.317167112	-0.317167112	4.472999792	-0.317167112	-0.317167112	-0.317167112	-0.317167112	7.521287822	-0.317167112	-0.317167112	-0.317167112	-0.317167112	-0.317167112	-0.317167112	-0.317167112	-0.317167112	-0.317167112	-0.317167112	-0.317167112
Rnf149	-0.44758529	-0.44758529	-0.44758529	-0.44758529	-0.44758529	0.965841942	0.965841942	2.379269175	0.965841942	0.965841942	-0.44758529	0.965841942	-0.44758529	2.379269175	-0.44758529	2.379269175	-0.44758529	-0.44758529	0.965841942	-0.44758529	-0.44758529	-0.44758529	0.965841942	-0.44758529	5.206123641	0.965841942	-0.44758529	-0.44758529	-0.44758529	0.965841942	0.965841942	0.965841942	3.792696408	-0.44758529	2.379269175	-0.44758529	3.792696408	0.965841942	-0.44758529	0.965841942	-0.44758529	2.379269175	-0.44758529	-0.44758529	-0.44758529	-0.44758529	2.379269175	-0.44758529	-0.44758529
Rsad2.1	-0.308728809	-0.308728809	-0.308728809	-0.308728809	-0.308728809	-0.308728809	0.173032662	0.173032662	-0.308728809	-0.308728809	-0.308728809	-0.308728809	-0.308728809	-0.308728809	-0.308728809	3.545362959	-0.308728809	-0.308728809	-0.308728809	-0.308728809	-0.308728809	-0.308728809	-0.067848074	-0.308728809	-0.308728809	-0.308728809	-0.308728809	-0.308728809	-0.308728809	-0.308728809	-0.308728809	-0.308728809	1.85919781	-0.308728809	-0.308728809	-0.308728809	-0.308728809	6.917693257	-0.308728809	-0.308728809	-0.308728809	-0.308728809	0.173032662	-0.308728809	-0.308728809	-0.308728809	1.618317075	-0.308728809	-0.308728809
Bst2	-0.429873247	-0.429873247	-0.127145608	-0.429873247	-0.127145608	-0.127145608	1.991947864	-0.429873247	0.175582031	-0.429873247	-0.429873247	0.47830967	-0.429873247	-0.429873247	-0.127145608	0.175582031	-0.429873247	-0.127145608	-0.127145608	-0.429873247	-0.429873247	-0.429873247	-0.127145608	-0.429873247	-0.429873247	-0.429873247	-0.429873247	-0.429873247	-0.429873247	-0.429873247	-0.429873247	-0.127145608	0.175582031	-0.429873247	-0.127145608	-0.429873247	-0.127145608	-0.127145608	-0.429873247	-0.429873247	-0.429873247	0.175582031	-0.429873247	-0.429873247	-0.429873247	-0.127145608	1.083764948	-0.429873247	-0.429873247
Bcl2a1d	-0.341702935	-0.341702935	1.127987108	-0.341702935	0.393142086	-0.341702935	0.393142086	0.393142086	0.393142086	0.393142086	-0.341702935	0.393142086	-0.341702935	-0.341702935	0.393142086	1.862832129	-0.341702935	-0.341702935	-0.341702935	-0.341702935	-0.341702935	-0.341702935	1.862832129	-0.341702935	-0.341702935	-0.341702935	1.127987108	-0.341702935	-0.341702935	0.393142086	-0.341702935	-0.341702935	0.393142086	-0.341702935	0.393142086	-0.341702935	-0.341702935	0.393142086	-0.341702935	-0.341702935	-0.341702935	0.393142086	2.59767715	0.393142086	0.393142086	-0.341702935	1.127987108	-0.341702935	-0.341702935
Ifi47	-0.503367915	-0.503367915	-0.503367915	-0.503367915	-0.503367915	-0.503367915	0.403601301	0.403601301	-0.503367915	-0.503367915	-0.503367915	-0.503367915	-0.503367915	-0.503367915	-0.503367915	4.031478167	-0.503367915	-0.503367915	-0.503367915	-0.503367915	-0.503367915	-0.503367915	-0.503367915	-0.503367915	0.403601301	-0.503367915	-0.503367915	-0.503367915	-0.503367915	-0.503367915	-0.503367915	-0.503367915	1.310570518	-0.503367915	-0.503367915	-0.503367915	-0.503367915	0.403601301	-0.503367915	-0.503367915	-0.503367915	2.217539734	-0.503367915	-0.503367915	-0.503367915	-0.503367915	-0.503367915	-0.503367915	-0.503367915
Gbp5	-0.37280857	-0.37280857	-0.37280857	-0.37280857	-0.37280857	-0.37280857	-0.37280857	-0.37280857	2.965775642	-0.37280857	-0.37280857	-0.37280857	-0.37280857	-0.37280857	-0.37280857	0.740052834	-0.37280857	-0.37280857	-0.37280857	-0.37280857	-0.37280857	-0.37280857	1.852914238	-0.37280857	0.740052834	-0.37280857	-0.37280857	0.740052834	-0.37280857	-0.37280857	0.740052834	-0.37280857	0.740052834	-0.37280857	-0.37280857	-0.37280857	-0.37280857	0.740052834	-0.37280857	-0.37280857	-0.37280857	-0.37280857	2.965775642	-0.37280857	-0.37280857	-0.37280857	2.965775642	-0.37280857	-0.37280857
Gbp2	-0.313212051	-0.313212051	-0.313212051	-0.313212051	-0.313212051	-0.313212051	0.164974287	4.468651326	2.077719637	-0.313212051	-0.313212051	-0.313212051	-0.313212051	-0.313212051	-0.313212051	-0.313212051	-0.313212051	-0.313212051	-0.313212051	-0.313212051	-0.313212051	-0.313212051	-0.313212051	0.643160624	0.164974287	-0.313212051	0.643160624	-0.313212051	-0.313212051	-0.313212051	-0.313212051	1.5995333	1.121346962	-0.313212051	-0.313212051	-0.313212051	0.164974287	0.164974287	-0.313212051	-0.313212051	-0.313212051	0.643160624	-0.313212051	-0.313212051	-0.313212051	-0.313212051	0.643160624	-0.313212051	-0.313212051
Oasl2	-0.346460951	-0.346460951	-0.346460951	-0.346460951	-0.346460951	-0.346460951	1.989230855	1.989230855	-0.346460951	-0.346460951	-0.346460951	1.989230855	-0.346460951	-0.346460951	-0.346460951	4.324922662	-0.346460951	-0.346460951	-0.346460951	-0.346460951	-0.346460951	-0.346460951	0.821384952	-0.346460951	1.989230855	-0.346460951	-0.346460951	-0.346460951	-0.346460951	-0.346460951	0.821384952	-0.346460951	1.989230855	-0.346460951	-0.346460951	-0.346460951	-0.346460951	0.821384952	-0.346460951	-0.346460951	-0.346460951	0.821384952	0.821384952	-0.346460951	-0.346460951	-0.346460951	1.989230855	-0.346460951	-0.346460951
Pnp	-0.3947243	0.714571156	-0.3947243	-0.3947243	-0.3947243	0.159923428	1.269218884	3.487809795	-0.3947243	-0.3947243	-0.3947243	1.269218884	-0.3947243	-0.3947243	0.159923428	4.042457523	-0.3947243	-0.3947243	-0.3947243	0.159923428	-0.3947243	-0.3947243	0.159923428	-0.3947243	2.37851434	0.159923428	-0.3947243	0.159923428	-0.3947243	0.159923428	-0.3947243	0.159923428	0.714571156	2.37851434	0.159923428	-0.3947243	0.159923428	1.823866612	-0.3947243	-0.3947243	-0.3947243	0.159923428	-0.3947243	0.159923428	-0.3947243	-0.3947243	-0.3947243	-0.3947243	0.714571156
Cflar	-0.449488678	-0.449488678	-0.449488678	-0.449488678	-0.449488678	0.027844431	0.505177541	0.027844431	1.93717687	0.027844431	0.027844431	-0.449488678	-0.449488678	-0.449488678	-0.449488678	2.414509979	-0.449488678	0.027844431	-0.449488678	-0.449488678	-0.449488678	-0.449488678	0.505177541	-0.449488678	4.323842418	-0.449488678	-0.449488678	0.027844431	-0.449488678	-0.449488678	-0.449488678	-0.449488678	1.45984376	-0.449488678	0.982510651	-0.449488678	0.027844431	0.982510651	-0.449488678	-0.449488678	0.505177541	0.027844431	0.027844431	-0.449488678	-0.449488678	-0.449488678	0.982510651	-0.449488678	-0.449488678
Tspo	-0.514438191	0.429485096	1.137427561	0.429485096	-0.042476548	-0.514438191	1.609389204	0.901446739	0.665465917	-0.042476548	-0.514438191	-0.042476548	-0.27845737	0.193504274	0.665465917	0.901446739	-0.514438191	-0.27845737	-0.514438191	-0.514438191	-0.27845737	-0.514438191	0.193504274	-0.514438191	2.081350848	-0.514438191	0.429485096	-0.514438191	-0.27845737	2.31733167	-0.27845737	-0.27845737	0.429485096	0.665465917	1.137427561	-0.514438191	-0.042476548	-0.27845737	-0.27845737	-0.27845737	-0.514438191	0.665465917	-0.042476548	-0.514438191	-0.27845737	-0.514438191	2.553312492	-0.514438191	-0.514438191
Bcl2a1b	-0.411797424	-0.411797424	-0.144106791	-0.144106791	0.658965108	0.926655741	0.391274475	0.658965108	1.462037007	0.926655741	-0.144106791	1.194346374	-0.411797424	-0.411797424	-0.411797424	2.800490172	-0.144106791	0.123583842	0.123583842	-0.411797424	-0.411797424	-0.411797424	1.462037007	-0.144106791	4.406633969	-0.411797424	-0.144106791	0.123583842	-0.411797424	1.194346374	-0.411797424	-0.144106791	0.391274475	0.391274475	-0.144106791	-0.411797424	-0.411797424	1.194346374	-0.411797424	-0.144106791	-0.411797424	3.068180805	2.532799539	-0.144106791	-0.411797424	-0.411797424	3.068180805	-0.411797424	-0.411797424
Ifit2	-0.310033439	-0.310033439	0.280506445	-0.310033439	-0.310033439	-0.310033439	0.280506445	0.280506445	-0.310033439	-0.310033439	-0.310033439	-0.310033439	-0.310033439	-0.310033439	-0.310033439	2.642665984	-0.310033439	-0.310033439	-0.310033439	-0.310033439	-0.310033439	-0.310033439	-0.310033439	-0.310033439	-0.310033439	-0.310033439	-0.310033439	-0.310033439	-0.310033439	-0.310033439	0.280506445	-0.310033439	2.642665984	-0.310033439	-0.310033439	-0.310033439	-0.310033439	-0.310033439	-0.310033439	-0.310033439	-0.310033439	0.280506445	-0.310033439	-0.310033439	-0.310033439	-0.310033439	-0.310033439	-0.310033439	-0.310033439
Cd40	-0.348501144	-0.348501144	-0.348501144	0.257587802	-0.348501144	-0.348501144	-0.348501144	-0.348501144	-0.348501144	-0.348501144	-0.348501144	0.257587802	-0.348501144	-0.348501144	-0.348501144	1.469765693	-0.348501144	-0.348501144	-0.348501144	-0.348501144	-0.348501144	-0.348501144	2.681943584	0.257587802	0.257587802	-0.348501144	-0.348501144	0.257587802	-0.348501144	-0.348501144	-0.348501144	0.257587802	-0.348501144	-0.348501144	-0.348501144	-0.348501144	-0.348501144	-0.348501144	-0.348501144	-0.348501144	-0.348501144	0.257587802	0.257587802	-0.348501144	-0.348501144	-0.348501144	3.288032529	-0.348501144	-0.348501144
Cmpk2.1	-0.284117644	-0.284117644	-0.284117644	-0.284117644	-0.284117644	-0.284117644	3.171367219	-0.284117644	-0.284117644	-0.284117644	-0.284117644	-0.284117644	-0.284117644	-0.284117644	-0.284117644	-0.284117644	-0.284117644	-0.284117644	-0.284117644	-0.284117644	-0.284117644	-0.284117644	0.867710644	-0.284117644	-0.284117644	-0.284117644	-0.284117644	-0.284117644	-0.284117644	-0.284117644	-0.284117644	-0.284117644	4.323195507	-0.284117644	-0.284117644	-0.284117644	-0.284117644	2.019538931	-0.284117644	-0.284117644	-0.284117644	-0.284117644	0.867710644	-0.284117644	-0.284117644	-0.284117644	-0.284117644	-0.284117644	-0.284117644
Sod2.1	-0.320162428	-0.320162428	0.935376506	3.446454374	0.307607039	1.563145973	0.935376506	11.60745745	1.563145973	0.307607039	0.935376506	0.935376506	0.935376506	-0.320162428	-0.320162428	11.60745745	-0.320162428	-0.320162428	0.935376506	-0.320162428	0.307607039	-0.320162428	0.935376506	0.307607039	7.840840643	-0.320162428	-0.320162428	1.563145973	-0.320162428	1.563145973	0.307607039	0.307607039	5.329762775	0.307607039	1.563145973	-0.320162428	-0.320162428	1.563145973	-0.320162428	0.307607039	-0.320162428	4.701993308	5.329762775	-0.320162428	-0.320162428	-0.320162428	5.329762775	-0.320162428	-0.320162428
Srgn	-0.687778823	-0.113513176	-0.113513176	-0.572925694	0.116193083	2.183549411	0.5756056	2.987521317	1.149871247	-0.228366306	-0.687778823	0.460752471	-0.458072564	-0.458072564	0.001339953	5.399437033	-0.228366306	0.116193083	-0.802631952	-0.687778823	0.460752471	-0.458072564	0.805311859	-0.113513176	5.169730774	-0.458072564	-0.113513176	-0.458072564	-0.343219435	4.595465128	-0.458072564	-0.572925694	0.231046212	2.183549411	0.5756056	-0.228366306	-0.802631952	0.116193083	-0.458072564	-0.343219435	-0.113513176	-0.113513176	0.920164988	-0.802631952	-0.343219435	-0.572925694	1.724136894	-0.228366306	-0.572925694
Il1rn.2	0.266126066	-0.306188054	-0.306188054	1.124597245	1.410754305	3.413853723	-0.306188054	2.555382544	3.127696663	1.696911365	1.410754305	0.552283125	0.266126066	0.266126066	-0.306188054	6.275424321	0.552283125	0.266126066	-0.306188054	-0.306188054	-0.306188054	-0.306188054	8.27852374	0.838440185	9.136994919	-0.306188054	-0.306188054	0.552283125	-0.306188054	0.838440185	-0.306188054	-0.020030994	3.700010783	-0.306188054	0.552283125	-0.306188054	2.269225484	-0.306188054	-0.306188054	-0.306188054	-0.020030994	-0.306188054	6.847738441	-0.306188054	-0.020030994	-0.306188054	6.561581381	-0.306188054	-0.306188054
Clic4	-0.47850659	0.046363527	-0.216071532	0.308798586	-0.47850659	0.308798586	0.571233644	1.096103761	-0.47850659	-0.47850659	-0.47850659	0.046363527	-0.216071532	-0.47850659	-0.47850659	1.096103761	-0.47850659	-0.216071532	-0.216071532	-0.47850659	-0.47850659	-0.47850659	2.408279054	0.046363527	2.670714112	-0.47850659	-0.47850659	-0.216071532	-0.47850659	1.35853882	-0.47850659	-0.216071532	2.933149171	-0.47850659	0.046363527	-0.216071532	0.046363527	-0.47850659	-0.47850659	0.046363527	-0.216071532	0.571233644	1.35853882	-0.47850659	-0.216071532	-0.47850659	1.35853882	-0.216071532	-0.47850659
Ccl4.1	-0.334903747	-0.334903747	-0.334903747	-0.334903747	1.366966472	0.394469204	0.151344887	0.029782729	0.272907046	2.461025898	2.582588057	-0.334903747	1.123842155	-0.334903747	-0.334903747	3.068836691	-0.334903747	-0.334903747	-0.334903747	-0.334903747	-0.334903747	-0.334903747	2.096339423	1.731652947	-0.334903747	-0.334903747	-0.213341588	1.123842155	-0.334903747	-0.334903747	-0.334903747	-0.334903747	1.974777264	-0.09177943	1.974777264	-0.334903747	1.002279997	0.394469204	-0.213341588	-0.334903747	-0.334903747	0.272907046	7.688198713	-0.213341588	-0.09177943	-0.09177943	4.892269068	-0.334903747	-0.334903747
Ms4a4c	-0.305648498	-0.305648498	-0.305648498	-0.305648498	-0.305648498	0.282137075	1.457708219	1.457708219	-0.305648498	-0.305648498	-0.305648498	-0.305648498	-0.305648498	-0.305648498	0.282137075	2.633279364	-0.305648498	-0.305648498	-0.305648498	-0.305648498	-0.305648498	-0.305648498	0.282137075	-0.305648498	5.572207225	-0.305648498	-0.305648498	-0.305648498	-0.305648498	-0.305648498	-0.305648498	-0.305648498	-0.305648498	-0.305648498	-0.305648498	-0.305648498	0.282137075	0.282137075	0.282137075	-0.305648498	-0.305648498	-0.305648498	0.869922647	-0.305648498	-0.305648498	-0.305648498	0.282137075	-0.305648498	-0.305648498
Ly6a	-0.371013546	-0.371013546	-0.371013546	-0.371013546	-0.371013546	-0.371013546	0.051793914	2.377234942	-0.371013546	-0.371013546	-0.371013546	-0.371013546	-0.371013546	-0.371013546	-0.371013546	-0.371013546	-0.371013546	-0.371013546	-0.371013546	-0.371013546	-0.371013546	-0.371013546	-0.371013546	-0.371013546	1.108812563	-0.371013546	-0.371013546	-0.371013546	-0.371013546	-0.371013546	-0.371013546	1.954427483	0.474601374	-0.371013546	-0.371013546	-0.371013546	-0.159609816	-0.371013546	-0.159609816	-0.159609816	-0.371013546	-0.371013546	-0.371013546	-0.371013546	-0.371013546	-0.371013546	1.531620023	-0.371013546	-0.371013546
Il1b.1	-0.134705019	-0.338975477	-0.202795172	0.614286661	-0.202795172	1.090917731	-0.066614866	0.34192605	3.405982924	1.703729105	0.478106356	1.5675488	-0.338975477	-0.338975477	-0.338975477	13.9599566	-0.338975477	0.81855712	-0.134705019	-0.338975477	-0.202795172	-0.338975477	0.886647272	0.478106356	5.584867812	-0.338975477	0.954737425	0.273835898	-0.338975477	4.699695827	0.546196509	0.069565439	3.065532161	-0.338975477	3.882613994	-0.338975477	-0.134705019	-0.338975477	-0.134705019	-0.338975477	-0.066614866	0.750466967	1.703729105	-0.338975477	-0.338975477	-0.270885324	4.699695827	-0.338975477	-0.338975477
Marcks	-0.426450388	-0.426450388	-0.426450388	-0.220932129	-0.220932129	0.19010439	0.19010439	-0.426450388	-0.220932129	-0.426450388	-0.426450388	-0.426450388	-0.426450388	-0.015413869	-0.426450388	0.806659167	-0.426450388	-0.426450388	-0.426450388	-0.220932129	-0.426450388	-0.220932129	2.039768722	0.19010439	0.19010439	-0.426450388	0.19010439	-0.015413869	-0.426450388	0.19010439	-0.426450388	-0.426450388	1.628732204	-0.015413869	-0.220932129	-0.426450388	-0.220932129	0.601140908	-0.426450388	0.395622649	-0.220932129	0.19010439	1.217695685	-0.426450388	-0.220932129	-0.426450388	-0.220932129	-0.220932129	-0.426450388
Prdx5.1	-0.376826513	1.161240886	0.13586262	1.161240886	0.13586262	3.211997417	0.13586262	11.92771267	0.648551753	2.699308284	0.13586262	1.161240886	0.13586262	1.161240886	1.161240886	10.38964528	0.648551753	0.648551753	1.161240886	-0.376826513	0.648551753	0.13586262	1.161240886	-0.376826513	7.313510479	-0.376826513	0.13586262	-0.376826513	-0.376826513	3.211997417	-0.376826513	1.161240886	2.186619151	2.186619151	0.648551753	-0.376826513	0.648551753	0.648551753	-0.376826513	0.648551753	-0.376826513	6.800821347	-0.376826513	-0.376826513	0.648551753	0.13586262	5.775443081	-0.376826513	-0.376826513
Sdc4.1	0.19606392	-0.046990526	0.19606392	-0.046990526	1.6543906	1.6543906	0.682172814	1.168281707	1.168281707	0.19606392	-0.046990526	0.92522726	-0.290044973	-0.290044973	-0.290044973	7.001588428	-0.290044973	-0.290044973	-0.290044973	-0.290044973	0.682172814	-0.290044973	6.515479534	0.439118367	11.13351402	-0.290044973	-0.046990526	0.19606392	-0.290044973	2.383553941	-0.290044973	0.682172814	1.411336154	0.439118367	1.6543906	-0.290044973	0.92522726	5.300207301	-0.046990526	0.19606392	-0.290044973	3.112717281	3.841880621	-0.290044973	-0.290044973	-0.290044973	1.411336154	-0.046990526	-0.290044973
Clec4e.2	-0.261522444	0.905120429	0.905120429	3.821727613	0.321798993	0.905120429	-0.261522444	7.321656234	3.238406177	2.071763303	1.488441866	3.821727613	-0.261522444	-0.261522444	-0.261522444	7.321656234	-0.261522444	-0.261522444	-0.261522444	-0.261522444	1.488441866	-0.261522444	8.488299108	-0.261522444	5.571691924	-0.261522444	-0.261522444	0.905120429	-0.261522444	0.905120429	-0.261522444	-0.261522444	0.905120429	-0.261522444	6.738334797	-0.261522444	1.488441866	2.65508474	-0.261522444	-0.261522444	-0.261522444	2.65508474	1.488441866	-0.261522444	-0.261522444	-0.261522444	3.821727613	-0.261522444	-0.261522444
Ifitm2	-0.417521083	0.054698804	0.054698804	0.054698804	0.290808747	0.52691869	0.054698804	0.290808747	0.054698804	0.054698804	-0.417521083	0.290808747	-0.417521083	0.290808747	-0.417521083	1.94357835	0.52691869	0.763028633	-0.18141114	-0.18141114	0.054698804	-0.18141114	1.471358463	0.054698804	2.415798236	-0.417521083	-0.417521083	-0.18141114	-0.417521083	0.52691869	0.52691869	-0.417521083	-0.417521083	0.52691869	0.763028633	-0.417521083	0.054698804	1.23524852	0.054698804	-0.417521083	0.52691869	2.415798236	1.471358463	-0.417521083	-0.417521083	0.054698804	0.763028633	-0.417521083	-0.417521083
Cxcl9	-0.189546071	-0.189546071	-0.189546071	-0.189546071	-0.189546071	-0.189546071	0.124618688	4.837090065	1.800164066	-0.189546071	-0.189546071	-0.189546071	-0.189546071	-0.189546071	-0.189546071	-0.189546071	-0.189546071	-0.189546071	-0.189546071	-0.189546071	-0.189546071	-0.189546071	-0.189546071	-0.189546071	-0.189546071	-0.189546071	-0.189546071	-0.189546071	-0.189546071	-0.189546071	-0.189546071	-0.084824485	0.648226618	-0.189546071	-0.189546071	-0.189546071	-0.189546071	-0.189546071	-0.189546071	-0.189546071	-0.189546071	0.438783446	-0.189546071	-0.189546071	-0.189546071	-0.189546071	2.742658341	-0.189546071	-0.189546071
Plac8	-0.358345797	-0.358345797	-0.358345797	-0.358345797	-0.358345797	-0.358345797	-0.358345797	0.141671594	-0.358345797	-0.358345797	-0.358345797	-0.358345797	-0.358345797	-0.358345797	-0.358345797	0.475016521	-0.358345797	-0.358345797	-0.358345797	-0.358345797	-0.358345797	-0.358345797	-0.358345797	-0.358345797	-0.358345797	-0.358345797	-0.358345797	-0.358345797	-0.358345797	-0.358345797	-0.358345797	-0.358345797	-0.358345797	-0.358345797	-0.358345797	-0.358345797	-0.358345797	-0.358345797	-0.358345797	-0.358345797	-0.358345797	-0.358345797	1.475051303	-0.358345797	-0.358345797	-0.358345797	-0.358345797	-0.358345797	-0.358345797
Slc7a11	-0.211377985	-0.211377985	-0.211377985	2.16662435	-0.211377985	3.75195924	-0.211377985	-0.211377985	1.373956905	4.544626685	-0.211377985	-0.211377985	-0.211377985	-0.211377985	-0.211377985	1.373956905	-0.211377985	-0.211377985	-0.211377985	-0.211377985	1.373956905	-0.211377985	-0.211377985	0.58128946	1.373956905	-0.211377985	-0.211377985	-0.211377985	-0.211377985	-0.211377985	-0.211377985	-0.211377985	-0.211377985	-0.211377985	0.58128946	-0.211377985	0.58128946	-0.211377985	0.58128946	-0.211377985	-0.211377985	3.75195924	3.75195924	-0.211377985	-0.211377985	-0.211377985	2.959291795	-0.211377985	-0.211377985
Ccl3.1	-0.222312982	-0.012912999	-0.222312982	-0.222312982	-0.222312982	-0.222312982	0.196486984	-0.012912999	0.196486984	1.452886884	-0.012912999	0.405886968	0.196486984	-0.222312982	-0.222312982	6.687886468	-0.222312982	-0.222312982	-0.222312982	-0.222312982	-0.222312982	-0.222312982	0.824686934	0.824686934	-0.012912999	-0.222312982	-0.222312982	1.034086918	-0.222312982	-0.222312982	-0.222312982	-0.012912999	-0.012912999	-0.222312982	0.615286951	-0.222312982	-0.222312982	-0.012912999	-0.222312982	-0.222312982	0.615286951	0.615286951	-0.222312982	-0.222312982	-0.222312982	-0.012912999	2.081086834	-0.222312982	-0.222312982
Ccl7	-0.104762855	-0.104762855	-0.104762855	-0.104762855	4.267947615	-0.104762855	-0.104762855	-0.104762855	-0.104762855	-0.104762855	-0.104762855	22.85196711	0.988414762	-0.104762855	-0.104762855	-0.104762855	-0.104762855	0.441825954	-0.104762855	-0.104762855	-0.104762855	-0.104762855	-0.104762855	-0.104762855	-0.104762855	-0.104762855	-0.104762855	2.08159238	0.988414762	2.08159238	-0.104762855	-0.104762855	1.535003571	1.535003571	-0.104762855	0.441825954	-0.104762855	2.08159238	0.441825954	-0.104762855	1.535003571	-0.104762855	-0.104762855	-0.104762855	0.441825954	-0.104762855	0.441825954	0.988414762	-0.104762855
Timp1.1	-0.176283765	-0.176283765	-0.176283765	-0.176283765	-0.176283765	-0.176283765	0.287620879	0.287620879	0.287620879	0.751525524	0.751525524	-0.176283765	1.215430168	-0.176283765	-0.176283765	-0.176283765	-0.176283765	-0.176283765	0.287620879	0.287620879	-0.176283765	-0.176283765	6.782285899	-0.176283765	1.215430168	-0.176283765	-0.176283765	-0.176283765	-0.176283765	5.390571966	-0.176283765	-0.176283765	1.679334812	-0.176283765	2.607144101	0.287620879	3.071048745	3.534953389	0.287620879	0.287620879	-0.176283765	0.287620879	10.9574277	-0.176283765	-0.176283765	-0.176283765	15.1325695	-0.176283765	-0.176283765
Ccl12	-0.097837906	-0.097837906	-0.097837906	-0.097837906	-0.097837906	-0.097837906	-0.097837906	-0.097837906	-0.097837906	-0.097837906	-0.097837906	19.94700143	-0.097837906	-0.097837906	-0.097837906	-0.097837906	-0.097837906	-0.097837906	-0.097837906	-0.097837906	-0.097837906	2.76571057	-0.097837906	-0.097837906	-0.097837906	-0.097837906	-0.097837906	-0.097837906	-0.097837906	-0.097837906	-0.097837906	-0.097837906	-0.097837906	-0.097837906	-0.097837906	2.76571057	-0.097837906	1.333936332	-0.097837906	-0.097837906	1.333936332	-0.097837906	-0.097837906	-0.097837906	-0.097837906	-0.097837906	-0.097837906	1.333936332	-0.097837906
Ccl5	-0.325734702	-0.325734702	-0.325734702	-0.325734702	-0.226121644	-0.325734702	-0.325734702	-0.325734702	0.471169768	-0.325734702	-0.126508585	-0.325734702	-0.325734702	-0.325734702	-0.325734702	-0.325734702	-0.325734702	-0.325734702	-0.325734702	-0.325734702	-0.325734702	-0.325734702	3.160722357	0.371556709	5.252596592	-0.325734702	-0.325734702	0.371556709	-0.325734702	-0.325734702	-0.325734702	-0.325734702	2.961496239	-0.325734702	-0.325734702	-0.325734702	-0.325734702	0.471169768	0.172330592	-0.325734702	-0.325734702	-0.325734702	0.869622004	-0.325734702	-0.325734702	-0.325734702	6.348340239	-0.325734702	-0.325734702
Fth1.1	-0.46609081	0.351836578	0.786360503	3.776907514	1.01640258	5.336081597	1.01640258	2.243293662	0.275155885	1.706528814	-0.006006654	1.01640258	2.013251584	-0.031566885	0.070674038	6.537412448	-0.389410117	0.760800272	4.671515595	-0.491651041	-0.210488501	-0.46609081	3.521305206	-0.031566885	8.888953688	-0.363849886	0.760800272	0.632999117	-0.440530579	1.680968583	0.837480964	1.29756512	2.141052739	1.144203735	3.546865436	-0.414970348	0.581878656	1.57872766	-0.108247578	0.428517271	0.326276347	2.038811815	2.243293662	0.045113807	0.172914962	-0.287169194	10.98489262	-0.261608963	-0.491651041
Saa3	-0.103415233	-0.103415233	-0.103415233	-0.103415233	-0.103415233	-0.103415233	-0.103415233	-0.103415233	-0.103415233	-0.103415233	-0.103415233	-0.103415233	-0.103415233	-0.103415233	-0.103415233	-0.103415233	-0.103415233	-0.103415233	-0.103415233	-0.103415233	-0.103415233	-0.103415233	1.113234568	-0.103415233	-0.103415233	-0.103415233	-0.103415233	3.546534171	-0.103415233	-0.103415233	-0.103415233	-0.103415233	15.71303218	-0.103415233	-0.103415233	-0.103415233	-0.103415233	14.49638238	-0.103415233	-0.103415233	-0.103415233	-0.103415233	-0.103415233	-0.103415233	-0.103415233	-0.103415233	-0.103415233	-0.103415233	-0.103415233
Cxcl2	0.011727144	0.709016774	-0.178442755	2.166986001	-0.115052789	1.469696371	1.089356572	3.751735161	0.392066942	0.265287009	0.582236841	4.195464925	-0.051662823	-0.178442755	-0.178442755	7.872082976	-0.305222688	0.518846875	-0.305222688	-0.115052789	2.166986001	-0.241832722	-0.115052789	0.07511711	4.322244858	-0.305222688	0.201897043	0.07511711	-0.241832722	3.688345194	-0.241832722	0.645626808	1.216136505	-0.305222688	3.434785329	-0.115052789	-0.115052789	0.265287009	0.899186673	0.265287009	-0.305222688	1.342916438	2.293765934	0.328676976	-0.305222688	-0.305222688	3.498175295	-0.305222688	-0.241832722
Ccl17	-0.21039002	-0.21039002	-0.21039002	-0.21039002	-0.21039002	-0.21039002	-0.21039002	-0.21039002	0.212268502	-0.21039002	-0.21039002	-0.21039002	-0.21039002	-0.21039002	-0.21039002	-0.21039002	-0.21039002	-0.21039002	-0.21039002	-0.21039002	-0.21039002	-0.21039002	-0.21039002	0.071382328	-0.21039002	-0.21039002	0.494040851	-0.21039002	-0.21039002	0.071382328	-0.21039002	-0.21039002	1.48024407	-0.21039002	-0.21039002	-0.21039002	-0.21039002	-0.21039002	-0.21039002	-0.21039002	-0.21039002	-0.21039002	3.734422858	-0.21039002	-0.21039002	-0.21039002	4.297967555	-0.21039002	-0.21039002
Pf4	-0.145853603	-0.145853603	-0.145853603	5.463900377	9.951703561	-0.145853603	-0.145853603	-0.145853603	0.976097193	-0.145853603	3.219998785	-0.145853603	6.585851173	-0.145853603	-0.145853603	-0.145853603	0.976097193	6.585851173	3.219998785	-0.145853603	2.098047989	-0.145853603	0.976097193	-0.145853603	-0.145853603	0.976097193	-0.145853603	4.341949581	-0.145853603	2.098047989	-0.145853603	-0.145853603	-0.145853603	9.951703561	-0.145853603	-0.145853603	-0.145853603	14.43950675	0.976097193	-0.145853603	-0.145853603	-0.145853603	-0.145853603	-0.145853603	-0.145853603	0.976097193	-0.145853603	-0.145853603	-0.145853603
Rps3	-0.632027484	0.002113804	0.424874663	0.213494234	-0.31495684	0.953325736	1.376086595	0.319184448	-0.31495684	-0.209266625	-0.737717698	1.059015951	-0.420647054	-0.209266625	-0.31495684	0.636255092	-0.420647054	-0.209266625	-0.632027484	-0.632027484	0.002113804	-0.31495684	-0.10357641	-0.526337269	0.424874663	-0.737717698	0.530564877	-0.526337269	-0.526337269	0.530564877	0.002113804	-0.526337269	0.741945307	0.636255092	0.107804019	-0.737717698	-0.420647054	0.953325736	0.002113804	0.424874663	-0.31495684	0.636255092	0.530564877	-0.420647054	-0.420647054	-0.737717698	1.376086595	-0.632027484	-0.737717698
Ubb.1	-0.6032004	0.176800117	0.566800376	-0.213200141	-0.213200141	-0.408200271	-0.018200012	0.371800246	-0.6032004	0.176800117	-0.6032004	-0.408200271	-0.408200271	-0.018200012	-0.213200141	0.761800505	-0.6032004	-0.408200271	-0.213200141	-0.6032004	-0.018200012	-0.6032004	-0.408200271	-0.6032004	1.541801022	-0.6032004	0.176800117	-0.408200271	-0.6032004	-0.213200141	-0.6032004	0.176800117	0.566800376	-0.018200012	-0.018200012	-0.6032004	-0.213200141	0.371800246	-0.408200271	-0.213200141	-0.408200271	0.956800634	-0.408200271	-0.6032004	-0.6032004	-0.408200271	0.371800246	-0.6032004	-0.6032004
H2-Q7	-0.6288688	-0.296427143	-0.296427143	-0.6288688	-0.6288688	0.036014513	0.368456169	-0.6288688	-0.296427143	-0.6288688	0.036014513	-0.296427143	-0.6288688	-0.6288688	-0.6288688	0.368456169	-0.6288688	-0.6288688	-0.6288688	-0.6288688	-0.296427143	-0.6288688	-0.296427143	-0.6288688	0.368456169	-0.6288688	0.368456169	-0.6288688	-0.6288688	-0.6288688	-0.296427143	-0.296427143	-0.296427143	-0.6288688	0.036014513	-0.6288688	-0.6288688	-0.6288688	0.368456169	-0.6288688	-0.6288688	0.368456169	0.368456169	-0.6288688	-0.6288688	-0.6288688	-0.296427143	-0.6288688	-0.6288688
Isg15.1	-0.392767101	-0.392767101	-0.392767101	-0.392767101	-0.392767101	-0.392767101	-0.08829648	0.825115382	-0.08829648	-0.08829648	-0.392767101	-0.392767101	-0.392767101	-0.392767101	-0.392767101	3.869821589	-0.392767101	-0.392767101	-0.392767101	-0.392767101	-0.392767101	-0.392767101	0.520644761	-0.392767101	7.827939659	-0.392767101	-0.392767101	-0.392767101	-0.392767101	-0.392767101	-0.392767101	-0.392767101	0.520644761	-0.392767101	-0.392767101	-0.392767101	-0.392767101	1.434056624	-0.392767101	-0.392767101	-0.392767101	0.520644761	-0.392767101	-0.392767101	-0.392767101	-0.392767101	3.869821589	-0.392767101	-0.392767101
Cd82	-0.531984957	-0.531984957	-0.531984957	-0.531984957	-0.531984957	-0.531984957	-0.531984957	-0.531984957	-0.531984957	-0.531984957	-0.531984957	-0.531984957	-0.531984957	-0.531984957	-0.531984957	-0.531984957	-0.531984957	-0.531984957	-0.531984957	-0.531984957	0.290672193	-0.531984957	1.113329342	-0.531984957	1.113329342	-0.531984957	0.290672193	-0.531984957	-0.531984957	-0.531984957	-0.531984957	-0.531984957	-0.531984957	-0.531984957	-0.531984957	-0.531984957	-0.531984957	0.290672193	-0.531984957	-0.531984957	-0.531984957	-0.531984957	0.290672193	-0.531984957	-0.531984957	-0.531984957	1.113329342	-0.531984957	-0.531984957
Rpl29	-0.591779286	-0.227607418	0.136564451	-0.227607418	-0.227607418	0.136564451	0.500736319	0.500736319	-0.227607418	0.500736319	-0.591779286	0.500736319	-0.591779286	-0.591779286	-0.227607418	0.500736319	-0.227607418	-0.591779286	-0.591779286	-0.591779286	0.136564451	-0.227607418	-0.227607418	-0.591779286	0.864908187	-0.591779286	0.864908187	-0.591779286	-0.227607418	1.229080055	-0.227607418	-0.591779286	0.500736319	1.593251924	0.500736319	-0.227607418	-0.591779286	0.136564451	0.136564451	0.136564451	-0.227607418	-0.227607418	1.229080055	-0.591779286	-0.227607418	-0.591779286	0.136564451	-0.227607418	-0.591779286
Psmb8	-0.479511771	-0.181678373	-0.181678373	-0.479511771	-0.479511771	-0.181678373	-0.181678373	0.711821822	0.116155025	-0.479511771	-0.479511771	-0.479511771	-0.479511771	-0.181678373	-0.479511771	0.116155025	-0.181678373	-0.479511771	-0.181678373	-0.479511771	-0.479511771	-0.181678373	-0.479511771	-0.479511771	1.009655221	-0.479511771	-0.479511771	-0.479511771	-0.479511771	-0.181678373	-0.479511771	-0.479511771	0.413988424	-0.181678373	0.116155025	-0.479511771	-0.181678373	-0.479511771	-0.181678373	-0.181678373	-0.181678373	1.009655221	-0.181678373	-0.479511771	-0.479511771	-0.479511771	1.903155416	-0.479511771	-0.479511771
H2-D1	-0.844122888	-0.165431119	0.852606536	-0.504777004	-0.844122888	-0.504777004	1.022279478	0.513260651	-0.165431119	-0.674449946	-0.844122888	-0.165431119	-0.674449946	-0.504777004	-0.504777004	1.361625363	-0.674449946	-0.165431119	0.004241824	-0.674449946	-0.844122888	-0.674449946	0.513260651	-0.674449946	1.19195242	-0.165431119	1.022279478	-0.504777004	-0.844122888	-0.165431119	-0.504777004	-0.165431119	-0.674449946	-0.165431119	0.173914766	-0.674449946	0.173914766	-0.504777004	-0.335104061	-0.674449946	-0.504777004	2.379663017	-0.165431119	-0.844122888	-0.504777004	-0.504777004	2.549335959	-0.844122888	-0.844122888
Psme2.1	-0.546710455	-0.546710455	-0.037352888	-0.546710455	-0.546710455	-0.546710455	0.472004679	2.509434947	-0.037352888	-0.546710455	-0.546710455	-0.037352888	-0.546710455	-0.546710455	-0.037352888	0.472004679	-0.546710455	-0.546710455	-0.546710455	-0.546710455	-0.546710455	-0.546710455	-0.546710455	-0.546710455	-0.037352888	-0.546710455	-0.546710455	-0.546710455	-0.546710455	0.981362246	-0.546710455	-0.546710455	-0.546710455	0.472004679	-0.546710455	-0.546710455	-0.546710455	-0.037352888	-0.546710455	-0.546710455	-0.037352888	0.472004679	-0.037352888	-0.037352888	-0.546710455	-0.546710455	2.509434947	-0.546710455	-0.546710455
Rpl15	-0.690222931	0.353811755	0.701823316	0.353811755	0.005800193	0.527817535	1.223840659	0.179805974	-0.342211369	-0.342211369	-0.690222931	0.875829097	-0.690222931	-0.168205588	-0.51621715	1.049834878	0.179805974	-0.168205588	-0.168205588	-0.51621715	0.527817535	-0.342211369	0.527817535	-0.168205588	1.919863783	-0.690222931	-0.168205588	-0.51621715	-0.690222931	0.875829097	-0.690222931	-0.168205588	0.353811755	0.353811755	0.353811755	-0.342211369	-0.690222931	0.875829097	-0.342211369	0.179805974	0.179805974	-0.51621715	0.179805974	-0.690222931	-0.51621715	-0.168205588	1.39784644	-0.51621715	-0.690222931
Traf1	-0.543889348	-0.543889348	-0.543889348	-0.543889348	-0.543889348	-0.543889348	-0.543889348	0.203724876	-0.543889348	-0.543889348	-0.543889348	-0.543889348	-0.543889348	-0.543889348	-0.543889348	-0.543889348	-0.543889348	-0.543889348	-0.543889348	-0.543889348	-0.543889348	-0.543889348	0.577531988	-0.543889348	0.203724876	-0.543889348	-0.543889348	-0.543889348	-0.543889348	0.203724876	-0.543889348	-0.543889348	-0.543889348	-0.543889348	-0.543889348	-0.543889348	-0.543889348	-0.170082236	-0.543889348	-0.543889348	-0.543889348	2.072760436	-0.543889348	-0.543889348	-0.543889348	-0.543889348	-0.170082236	-0.543889348	-0.543889348
Zbp1	-0.40764584	-0.40764584	-0.40764584	-0.40764584	-0.40764584	0.603046325	0.603046325	1.61373849	-0.40764584	-0.40764584	-0.40764584	0.603046325	-0.40764584	-0.40764584	-0.40764584	0.603046325	-0.40764584	-0.40764584	-0.40764584	-0.40764584	-0.40764584	-0.40764584	-0.40764584	-0.40764584	0.603046325	-0.40764584	-0.40764584	-0.40764584	-0.40764584	-0.40764584	-0.40764584	-0.40764584	1.61373849	-0.40764584	-0.40764584	-0.40764584	-0.40764584	-0.40764584	0.603046325	-0.40764584	-0.40764584	0.603046325	0.603046325	-0.40764584	-0.40764584	-0.40764584	0.603046325	-0.40764584	-0.40764584
Icam1	-0.504180783	-0.504180783	-0.504180783	-0.504180783	-0.504180783	-0.504180783	-0.504180783	-0.017049592	-0.017049592	0.470081599	-0.504180783	-0.504180783	-0.017049592	0.470081599	-0.504180783	0.470081599	-0.504180783	-0.504180783	-0.504180783	-0.504180783	0.470081599	-0.504180783	0.470081599	-0.017049592	-0.017049592	-0.504180783	-0.504180783	-0.504180783	-0.504180783	0.95721279	-0.504180783	-0.504180783	-0.504180783	-0.504180783	0.470081599	-0.504180783	-0.504180783	-0.017049592	0.95721279	-0.504180783	-0.017049592	0.470081599	0.470081599	-0.017049592	-0.504180783	-0.504180783	0.95721279	-0.504180783	-0.504180783
Pfn1	-0.454357089	0.964687608	0.491672709	-0.612028722	0.176329443	-0.454357089	0.334001076	0.649344342	-0.612028722	-0.612028722	-0.612028722	1.122359241	-0.454357089	0.491672709	-0.454357089	0.176329443	0.176329443	-0.612028722	-0.454357089	-0.296685456	-0.612028722	-0.296685456	0.176329443	-0.769700355	1.122359241	-0.296685456	0.01865781	-0.769700355	-0.612028722	1.280030874	-0.296685456	-0.296685456	0.491672709	1.753045774	-0.454357089	-0.612028722	-0.612028722	0.964687608	-0.139013823	1.122359241	-0.139013823	1.753045774	0.491672709	-0.139013823	-0.769700355	-0.612028722	1.910717407	-0.612028722	-0.612028722
H2-Q4	-0.522892895	0.773535771	0.773535771	-0.522892895	-0.522892895	-0.522892895	-0.522892895	-0.522892895	-0.522892895	-0.522892895	-0.522892895	-0.522892895	-0.522892895	-0.522892895	-0.522892895	0.773535771	-0.522892895	-0.522892895	-0.522892895	-0.522892895	-0.522892895	-0.522892895	-0.522892895	-0.522892895	-0.522892895	-0.522892895	0.773535771	-0.522892895	-0.522892895	-0.522892895	0.773535771	-0.522892895	-0.522892895	-0.522892895	-0.522892895	-0.522892895	-0.522892895	-0.522892895	-0.522892895	-0.522892895	-0.522892895	0.773535771	-0.522892895	-0.522892895	-0.522892895	-0.522892895	0.773535771	-0.522892895	-0.522892895
Cxcl10.2	-0.361114223	-0.361114223	-0.274826476	-0.274826476	-0.361114223	-0.361114223	-0.188538728	3.26297117	-0.361114223	-0.102250981	-0.274826476	-0.361114223	-0.361114223	-0.274826476	-0.361114223	8.957962502	-0.361114223	-0.361114223	-0.361114223	-0.361114223	-0.361114223	-0.361114223	-0.274826476	0.329187757	1.623503968	-0.361114223	-0.361114223	-0.188538728	-0.361114223	-0.361114223	-0.361114223	-0.361114223	2.054942706	-0.361114223	-0.274826476	-0.361114223	-0.188538728	2.400093696	-0.361114223	-0.361114223	-0.274826476	0.501763251	2.054942706	-0.361114223	-0.361114223	-0.361114223	2.141230453	-0.361114223	-0.361114223
Ppib	-0.516123319	0.872549288	0.872549288	1.566885591	0.178212985	-0.516123319	0.872549288	0.178212985	0.178212985	-0.516123319	-0.516123319	1.566885591	0.178212985	-0.516123319	-0.516123319	0.872549288	0.178212985	0.872549288	-0.516123319	-0.516123319	0.178212985	-0.516123319	0.872549288	-0.516123319	0.178212985	-0.516123319	-0.516123319	-0.516123319	-0.516123319	0.178212985	-0.516123319	-0.516123319	-0.516123319	0.178212985	0.872549288	-0.516123319	-0.516123319	-0.516123319	-0.516123319	0.178212985	-0.516123319	0.872549288	0.872549288	-0.516123319	-0.516123319	-0.516123319	0.178212985	-0.516123319	-0.516123319
Psmb10	-0.526140321	-0.526140321	1.392912522	-0.526140321	-0.526140321	-0.526140321	-0.526140321	0.4333861	-0.526140321	-0.526140321	-0.526140321	-0.526140321	-0.526140321	-0.526140321	-0.526140321	0.4333861	0.4333861	-0.526140321	-0.526140321	-0.526140321	-0.526140321	0.4333861	0.4333861	-0.526140321	1.392912522	-0.526140321	-0.526140321	-0.526140321	-0.526140321	-0.526140321	-0.526140321	-0.526140321	-0.526140321	-0.526140321	-0.526140321	-0.526140321	-0.526140321	0.4333861	0.4333861	0.4333861	0.4333861	3.311965365	-0.526140321	-0.526140321	-0.526140321	-0.526140321	5.231018208	-0.526140321	-0.526140321
Gzmb	-0.331045849	-0.331045849	-0.331045849	-0.331045849	-0.331045849	-0.331045849	-0.331045849	-0.331045849	-0.331045849	-0.331045849	-0.331045849	-0.331045849	-0.331045849	-0.331045849	-0.331045849	-0.331045849	-0.331045849	-0.331045849	-0.331045849	-0.331045849	-0.331045849	-0.331045849	-0.331045849	-0.331045849	-0.331045849	-0.331045849	-0.331045849	-0.331045849	-0.331045849	-0.133994748	-0.331045849	-0.331045849	-0.331045849	-0.331045849	-0.331045849	-0.331045849	-0.331045849	-0.331045849	-0.133994748	-0.331045849	-0.331045849	-0.331045849	-0.331045849	-0.331045849	-0.331045849	-0.331045849	-0.331045849	-0.331045849	-0.331045849
Tnfrsf18	-0.367024266	-0.367024266	-0.367024266	-0.367024266	-0.367024266	-0.367024266	-0.367024266	-0.367024266	-0.367024266	-0.367024266	-0.367024266	-0.367024266	-0.367024266	-0.367024266	-0.367024266	-0.367024266	-0.367024266	-0.367024266	-0.367024266	-0.367024266	-0.367024266	-0.367024266	-0.367024266	-0.367024266	-0.367024266	-0.367024266	-0.367024266	-0.367024266	-0.367024266	-0.367024266	-0.367024266	-0.367024266	-0.367024266	-0.367024266	-0.367024266	-0.367024266	-0.367024266	-0.367024266	-0.367024266	-0.367024266	-0.367024266	-0.367024266	-0.367024266	-0.367024266	-0.367024266	-0.367024266	-0.367024266	-0.367024266	-0.367024266
Tmsb10	-0.524441374	0.009341195	0.009341195	-0.25755009	-0.657887016	-0.524441374	0.943460691	-0.25755009	-0.524441374	-0.390995732	-0.657887016	-0.524441374	-0.524441374	-0.657887016	-0.524441374	-0.524441374	-0.657887016	-0.657887016	0.142786837	-0.657887016	-0.657887016	-0.524441374	-0.657887016	-0.657887016	-0.25755009	-0.657887016	-0.25755009	-0.657887016	-0.524441374	2.011025829	-0.657887016	-0.657887016	-0.124104447	-0.390995732	0.009341195	-0.657887016	-0.657887016	-0.124104447	-0.524441374	-0.390995732	-0.25755009	0.276232479	0.276232479	-0.657887016	-0.524441374	-0.524441374	1.210351975	-0.657887016	-0.657887016
Plaat3	-0.386762687	-0.386762687	-0.386762687	-0.386762687	-0.386762687	-0.386762687	1.499884566	-0.386762687	-0.386762687	-0.386762687	-0.386762687	0.55656094	-0.386762687	-0.386762687	0.55656094	-0.386762687	-0.386762687	-0.386762687	-0.386762687	-0.386762687	-0.386762687	-0.386762687	-0.386762687	-0.386762687	0.55656094	-0.386762687	-0.386762687	-0.386762687	-0.386762687	-0.386762687	-0.386762687	-0.386762687	-0.386762687	0.55656094	-0.386762687	-0.386762687	-0.386762687	-0.386762687	0.55656094	-0.386762687	-0.386762687	-0.386762687	-0.386762687	-0.386762687	-0.386762687	-0.386762687	0.55656094	-0.386762687	-0.386762687
Gadd45b	-0.593143264	-0.340741875	-0.593143264	-0.088340486	-0.593143264	-0.340741875	1.426067846	0.416462291	-0.340741875	0.416462291	-0.593143264	-0.340741875	-0.593143264	-0.593143264	-0.593143264	1.173666458	-0.593143264	-0.340741875	-0.593143264	-0.593143264	-0.593143264	-0.593143264	0.164060903	-0.593143264	1.678469235	-0.593143264	-0.088340486	-0.340741875	-0.593143264	0.66886368	-0.593143264	-0.593143264	-0.340741875	-0.593143264	-0.340741875	-0.593143264	-0.593143264	-0.593143264	-0.593143264	-0.088340486	-0.340741875	1.678469235	0.921265069	-0.593143264	-0.593143264	-0.593143264	-0.088340486	-0.593143264	-0.593143264
Irf1	-0.572162598	-0.572162598	-0.572162598	-0.572162598	-0.572162598	0.52815009	-0.572162598	1.078306434	-0.572162598	-0.572162598	-0.572162598	1.078306434	-0.572162598	-0.572162598	-0.572162598	-0.022006254	-0.572162598	-0.572162598	-0.572162598	-0.572162598	-0.572162598	-0.572162598	-0.572162598	-0.572162598	2.178619121	-0.572162598	-0.022006254	-0.572162598	-0.572162598	0.52815009	-0.572162598	-0.572162598	-0.572162598	-0.572162598	-0.572162598	-0.572162598	-0.572162598	-0.022006254	-0.572162598	-0.572162598	-0.572162598	0.52815009	1.628462778	-0.572162598	-0.022006254	-0.572162598	-0.572162598	-0.572162598	-0.572162598
Rps2	-0.635592431	0.91463301	-0.118850617	-0.118850617	-0.377221524	0.656262103	-0.377221524	0.91463301	-0.118850617	-0.118850617	-0.377221524	0.656262103	-0.377221524	-0.377221524	0.91463301	0.397891196	-0.635592431	-0.377221524	-0.635592431	-0.635592431	-0.377221524	-0.635592431	-0.118850617	-0.635592431	0.13952029	-0.635592431	0.91463301	-0.118850617	-0.635592431	0.656262103	-0.377221524	-0.377221524	0.13952029	1.948116637	-0.377221524	-0.635592431	-0.377221524	0.397891196	-0.118850617	0.656262103	0.13952029	-0.377221524	0.397891196	-0.118850617	-0.635592431	-0.635592431	1.948116637	-0.377221524	-0.635592431
H2-Q6	-0.535571017	-0.535571017	-0.535571017	-0.535571017	-0.535571017	-0.535571017	-0.535571017	-0.535571017	-0.535571017	-0.535571017	-0.535571017	-0.535571017	-0.535571017	-0.535571017	-0.535571017	-0.535571017	-0.535571017	-0.535571017	-0.535571017	-0.535571017	-0.535571017	-0.535571017	0.161484537	-0.535571017	-0.535571017	-0.535571017	-0.535571017	-0.535571017	-0.535571017	-0.535571017	-0.535571017	0.161484537	-0.535571017	-0.535571017	-0.535571017	-0.535571017	-0.535571017	-0.535571017	0.161484537	-0.535571017	-0.535571017	-0.535571017	-0.535571017	-0.535571017	0.161484537	-0.535571017	-0.535571017	-0.535571017	-0.535571017
Rpl9	-0.617543375	0.715284053	0.715284053	0.048870339	-0.617543375	0.048870339	0.048870339	-0.617543375	2.714525195	0.048870339	-0.617543375	0.048870339	-0.617543375	0.048870339	0.715284053	2.714525195	0.048870339	-0.617543375	0.048870339	-0.617543375	2.048111481	-0.617543375	0.715284053	-0.617543375	0.715284053	0.048870339	-0.617543375	0.048870339	-0.617543375	1.381697767	-0.617543375	-0.617543375	0.048870339	1.381697767	-0.617543375	-0.617543375	-0.617543375	0.715284053	0.048870339	0.715284053	-0.617543375	0.715284053	0.048870339	-0.617543375	0.048870339	-0.617543375	1.381697767	-0.617543375	-0.617543375
Rpl21	-0.719152767	1.089278331	0.365905892	-0.357466547	-0.719152767	0.004219673	1.089278331	-0.719152767	0.365905892	-0.357466547	-0.719152767	1.450964551	-0.719152767	-0.357466547	-0.357466547	1.089278331	-0.719152767	-0.719152767	-0.719152767	-0.719152767	0.727592112	-0.719152767	1.089278331	-0.719152767	0.004219673	-0.719152767	0.727592112	-0.357466547	-0.719152767	0.004219673	-0.719152767	-0.357466547	0.004219673	2.17433699	0.365905892	-0.719152767	-0.357466547	-0.357466547	0.004219673	0.365905892	0.004219673	-0.357466547	0.727592112	0.004219673	-0.719152767	-0.719152767	1.450964551	-0.719152767	-0.719152767
Rps7	-0.671859565	-0.094660626	0.482538313	-0.325540202	-0.556419777	1.059737252	1.406056615	0.367098525	-0.440979989	-0.556419777	-0.671859565	1.290616827	-0.671859565	-0.440979989	-0.325540202	1.059737252	-0.210100414	-0.325540202	-0.556419777	-0.556419777	0.828857676	-0.440979989	-0.210100414	-0.787299353	1.17517704	-0.556419777	0.367098525	-0.325540202	-0.671859565	0.713417889	-0.210100414	-0.210100414	0.13621895	0.944297464	0.597978101	-0.671859565	-0.671859565	0.13621895	-0.210100414	0.944297464	-0.325540202	-0.094660626	0.251658737	-0.671859565	-0.556419777	-0.440979989	1.406056615	-0.671859565	-0.787299353
Sri	-0.497735094	0.27195835	1.041651795	-0.497735094	-0.497735094	0.27195835	-0.497735094	-0.497735094	-0.497735094	-0.497735094	-0.497735094	0.27195835	-0.497735094	-0.497735094	-0.497735094	1.81134524	-0.497735094	-0.497735094	0.27195835	-0.497735094	-0.497735094	-0.497735094	-0.497735094	-0.497735094	1.81134524	-0.497735094	0.27195835	-0.497735094	-0.497735094	-0.497735094	0.27195835	0.27195835	0.27195835	-0.497735094	-0.497735094	-0.497735094	-0.497735094	1.81134524	0.27195835	-0.497735094	1.041651795	0.27195835	-0.497735094	-0.497735094	-0.497735094	-0.497735094	1.041651795	-0.497735094	-0.497735094
Serpina3g	-0.307733605	-0.307733605	-0.307733605	-0.307733605	-0.307733605	-0.307733605	-0.307733605	2.989412163	0.163287219	-0.307733605	-0.307733605	-0.307733605	-0.307733605	-0.307733605	-0.307733605	-0.307733605	-0.307733605	-0.307733605	-0.307733605	-0.307733605	-0.307733605	-0.307733605	-0.307733605	-0.307733605	-0.307733605	-0.307733605	-0.307733605	-0.307733605	-0.307733605	-0.307733605	-0.307733605	-0.307733605	0.163287219	-0.307733605	-0.307733605	-0.307733605	-0.307733605	-0.307733605	0.634308043	-0.307733605	-0.307733605	-0.307733605	-0.307733605	-0.307733605	-0.307733605	-0.307733605	-0.307733605	-0.307733605	-0.307733605
Ptprcap	-0.43601472	-0.43601472	-0.43601472	-0.43601472	-0.43601472	-0.43601472	-0.43601472	-0.43601472	-0.43601472	-0.43601472	-0.43601472	-0.43601472	-0.43601472	-0.43601472	-0.43601472	-0.43601472	-0.43601472	-0.43601472	-0.43601472	-0.43601472	-0.43601472	-0.43601472	-0.43601472	-0.43601472	-0.43601472	-0.43601472	-0.43601472	-0.43601472	-0.43601472	-0.43601472	-0.43601472	-0.43601472	-0.43601472	-0.43601472	-0.43601472	-0.43601472	-0.43601472	-0.43601472	-0.43601472	-0.43601472	-0.43601472	-0.43601472	-0.43601472	-0.43601472	-0.43601472	-0.43601472	-0.43601472	-0.43601472	-0.43601472
Tap1	-0.604721768	-0.604721768	0.050211555	-0.604721768	-0.604721768	-0.604721768	0.705144877	0.050211555	1.3600782	-0.604721768	-0.604721768	0.050211555	-0.604721768	-0.604721768	-0.604721768	0.050211555	-0.604721768	-0.604721768	-0.604721768	-0.604721768	-0.604721768	-0.604721768	-0.604721768	-0.604721768	2.669944846	-0.604721768	0.050211555	-0.604721768	-0.604721768	0.050211555	-0.604721768	0.050211555	0.050211555	-0.604721768	-0.604721768	-0.604721768	-0.604721768	-0.604721768	-0.604721768	-0.604721768	-0.604721768	1.3600782	2.015011523	-0.604721768	-0.604721768	-0.604721768	1.3600782	-0.604721768	-0.604721768
Gbp4	-0.390256865	-0.390256865	-0.390256865	-0.390256865	-0.390256865	-0.390256865	-0.390256865	1.513435158	1.513435158	-0.390256865	-0.390256865	-0.390256865	-0.390256865	-0.390256865	-0.390256865	-0.390256865	-0.390256865	-0.390256865	-0.390256865	-0.390256865	-0.390256865	-0.390256865	-0.390256865	-0.390256865	-0.390256865	-0.390256865	-0.390256865	-0.390256865	-0.390256865	-0.390256865	0.561589147	-0.390256865	-0.390256865	-0.390256865	-0.390256865	-0.390256865	-0.390256865	-0.390256865	-0.390256865	-0.390256865	-0.390256865	-0.390256865	-0.390256865	-0.390256865	-0.390256865	-0.390256865	-0.390256865	-0.390256865	-0.390256865
Atp5d	-0.626885685	0.635300258	1.8974862	0.004207286	0.635300258	0.635300258	0.635300258	1.8974862	-0.626885685	0.004207286	0.004207286	0.004207286	-0.626885685	-0.626885685	-0.626885685	1.8974862	-0.626885685	-0.626885685	-0.626885685	-0.626885685	0.635300258	-0.626885685	-0.626885685	-0.626885685	2.528579171	-0.626885685	-0.626885685	-0.626885685	-0.626885685	2.528579171	-0.626885685	-0.626885685	-0.626885685	0.004207286	1.266393229	-0.626885685	-0.626885685	0.635300258	-0.626885685	-0.626885685	-0.626885685	2.528579171	0.635300258	-0.626885685	-0.626885685	-0.626885685	1.266393229	-0.626885685	-0.626885685
AW112010	-0.513383145	-0.513383145	-0.513383145	0.413301232	-0.513383145	-0.513383145	0.227964357	-0.142709394	0.783974983	-0.513383145	-0.328046269	-0.513383145	-0.513383145	-0.513383145	-0.513383145	0.413301232	-0.513383145	-0.513383145	-0.513383145	-0.513383145	-0.513383145	-0.513383145	-0.513383145	-0.513383145	-0.513383145	-0.513383145	0.227964357	0.227964357	-0.513383145	-0.513383145	-0.513383145	1.525322484	2.637343737	-0.513383145	-0.513383145	-0.513383145	-0.513383145	-0.513383145	0.413301232	-0.513383145	-0.513383145	0.413301232	-0.513383145	-0.513383145	-0.142709394	-0.513383145	0.598638107	-0.328046269	-0.513383145
Igtp	-0.398791569	-0.398791569	-0.398791569	-0.398791569	-0.398791569	-0.398791569	-0.398791569	2.763432323	-0.398791569	-0.398791569	-0.398791569	-0.398791569	-0.398791569	-0.398791569	-0.398791569	0.655283062	-0.398791569	-0.398791569	-0.398791569	-0.398791569	-0.398791569	-0.398791569	-0.398791569	-0.398791569	-0.398791569	-0.398791569	-0.398791569	-0.398791569	-0.398791569	-0.398791569	-0.398791569	-0.398791569	-0.398791569	-0.398791569	-0.398791569	-0.398791569	-0.398791569	-0.398791569	-0.398791569	-0.398791569	-0.398791569	-0.398791569	-0.398791569	-0.398791569	-0.398791569	-0.398791569	-0.398791569	-0.398791569	-0.398791569
Mndal	-0.560852073	-0.560852073	-0.050212856	-0.560852073	-0.560852073	-0.050212856	1.481704793	5.056179307	-0.560852073	-0.560852073	-0.560852073	0.46042636	-0.560852073	-0.560852073	-0.560852073	-0.050212856	0.46042636	-0.050212856	-0.560852073	-0.560852073	-0.560852073	-0.560852073	-0.560852073	-0.050212856	2.502983225	-0.560852073	-0.050212856	-0.560852073	-0.560852073	0.46042636	-0.560852073	0.46042636	0.46042636	-0.560852073	-0.560852073	-0.560852073	-0.560852073	0.46042636	-0.560852073	-0.050212856	-0.560852073	-0.560852073	1.992344009	-0.560852073	-0.560852073	-0.560852073	-0.560852073	-0.560852073	-0.050212856
Psmb9	-0.496023743	0.055113749	-0.496023743	-0.496023743	-0.496023743	-0.496023743	0.606251242	-0.496023743	0.055113749	-0.496023743	-0.496023743	0.055113749	-0.496023743	-0.496023743	-0.496023743	1.157388734	-0.496023743	-0.496023743	-0.496023743	-0.496023743	-0.496023743	-0.496023743	-0.496023743	-0.496023743	0.606251242	0.055113749	0.055113749	-0.496023743	-0.496023743	-0.496023743	-0.496023743	0.055113749	-0.496023743	0.055113749	-0.496023743	-0.496023743	-0.496023743	0.055113749	0.055113749	-0.496023743	-0.496023743	0.606251242	0.055113749	-0.496023743	-0.496023743	-0.496023743	0.606251242	-0.496023743	-0.496023743
Ccnd2	-0.515998073	-0.515998073	-0.215416671	-0.515998073	-0.515998073	-0.215416671	0.085164731	-0.515998073	-0.515998073	-0.515998073	-0.515998073	-0.515998073	-0.515998073	-0.515998073	-0.515998073	-0.515998073	-0.515998073	-0.515998073	-0.515998073	-0.515998073	-0.515998073	-0.515998073	0.986908936	-0.515998073	1.58807174	-0.515998073	-0.515998073	-0.515998073	-0.215416671	-0.515998073	-0.515998073	-0.515998073	1.58807174	-0.515998073	-0.515998073	-0.515998073	-0.215416671	-0.215416671	-0.515998073	-0.515998073	-0.515998073	-0.515998073	0.385746133	-0.515998073	-0.515998073	-0.515998073	0.085164731	-0.515998073	-0.515998073
Sytl3	-0.352987617	-0.352987617	-0.352987617	-0.352987617	-0.352987617	-0.352987617	-0.352987617	-0.352987617	-0.352987617	-0.352987617	-0.352987617	-0.352987617	-0.352987617	-0.352987617	-0.352987617	-0.352987617	-0.352987617	-0.352987617	-0.352987617	-0.352987617	-0.352987617	-0.352987617	-0.352987617	-0.352987617	-0.352987617	-0.352987617	-0.352987617	-0.352987617	-0.352987617	-0.352987617	-0.352987617	-0.352987617	-0.352987617	-0.352987617	-0.352987617	-0.352987617	-0.352987617	-0.352987617	-0.352987617	-0.352987617	-0.352987617	-0.352987617	-0.352987617	-0.352987617	-0.352987617	-0.352987617	-0.352987617	-0.352987617	-0.352987617
Selenow	-0.520766457	0.11952017	0.11952017	0.11952017	-0.520766457	0.11952017	1.400093426	0.11952017	0.11952017	-0.520766457	-0.520766457	-0.520766457	-0.520766457	-0.520766457	-0.520766457	1.400093426	-0.520766457	-0.520766457	-0.520766457	-0.520766457	-0.520766457	0.11952017	0.11952017	-0.520766457	0.11952017	-0.520766457	-0.520766457	-0.520766457	-0.520766457	-0.520766457	-0.520766457	-0.520766457	1.400093426	0.11952017	0.11952017	-0.520766457	-0.520766457	4.601526563	-0.520766457	0.11952017	-0.520766457	-0.520766457	0.11952017	-0.520766457	0.11952017	-0.520766457	2.040380053	-0.520766457	-0.520766457
Clic1	-0.580676762	0.344704532	2.195467118	-0.117986115	0.344704532	1.270085825	0.344704532	0.344704532	-0.117986115	-0.117986115	-0.580676762	1.270085825	-0.117986115	-0.117986115	-0.580676762	4.971610998	-0.117986115	-0.580676762	-0.580676762	-0.580676762	-0.117986115	-0.580676762	-0.117986115	-0.580676762	1.732776472	-0.580676762	0.344704532	0.344704532	-0.580676762	1.732776472	-0.117986115	-0.580676762	0.807395178	0.807395178	-0.117986115	-0.580676762	-0.117986115	0.344704532	0.344704532	0.807395178	-0.580676762	3.120848411	-0.117986115	-0.580676762	-0.117986115	-0.580676762	-0.580676762	-0.580676762	-0.580676762
1-Sep	-0.40589346	-0.40589346	-0.40589346	-0.40589346	-0.40589346	-0.40589346	-0.40589346	-0.40589346	-0.40589346	-0.40589346	-0.40589346	-0.40589346	-0.40589346	-0.40589346	-0.40589346	-0.40589346	-0.40589346	-0.40589346	-0.40589346	-0.40589346	-0.40589346	-0.40589346	-0.40589346	-0.40589346	-0.40589346	-0.40589346	-0.40589346	-0.40589346	-0.40589346	-0.40589346	-0.40589346	-0.40589346	-0.40589346	-0.40589346	-0.40589346	-0.40589346	-0.40589346	-0.40589346	-0.40589346	-0.40589346	-0.40589346	-0.40589346	-0.40589346	-0.40589346	-0.40589346	-0.40589346	-0.40589346	-0.40589346	-0.40589346
Gimap6	-0.42002789	-0.42002789	-0.42002789	-0.42002789	-0.42002789	-0.42002789	-0.42002789	-0.42002789	-0.42002789	-0.42002789	-0.42002789	-0.42002789	-0.42002789	-0.42002789	-0.42002789	-0.42002789	-0.42002789	-0.42002789	-0.42002789	-0.42002789	-0.42002789	-0.42002789	-0.42002789	-0.42002789	-0.42002789	-0.42002789	-0.42002789	-0.42002789	-0.42002789	-0.42002789	-0.42002789	-0.42002789	-0.42002789	-0.42002789	-0.42002789	-0.42002789	-0.42002789	-0.42002789	-0.42002789	-0.42002789	-0.42002789	-0.42002789	-0.42002789	-0.42002789	-0.42002789	-0.42002789	-0.42002789	-0.42002789	-0.42002789
Itgb7	-0.473941598	-0.473941598	-0.473941598	-0.473941598	-0.473941598	-0.473941598	-0.473941598	0.720869153	-0.473941598	-0.473941598	-0.473941598	-0.473941598	-0.473941598	-0.473941598	0.720869153	-0.473941598	-0.473941598	-0.473941598	-0.473941598	-0.473941598	-0.473941598	-0.473941598	-0.473941598	-0.473941598	-0.473941598	0.720869153	-0.473941598	-0.473941598	-0.473941598	0.720869153	-0.473941598	-0.473941598	-0.473941598	-0.473941598	-0.473941598	-0.473941598	-0.473941598	-0.473941598	-0.473941598	-0.473941598	-0.473941598	0.720869153	0.720869153	-0.473941598	-0.473941598	-0.473941598	-0.473941598	-0.473941598	-0.473941598
Ms4a4b	-0.405886937	-0.405886937	-0.405886937	-0.405886937	-0.405886937	-0.405886937	0.183779315	-0.405886937	-0.405886937	-0.405886937	-0.405886937	-0.405886937	-0.405886937	-0.405886937	-0.405886937	-0.405886937	-0.405886937	-0.405886937	-0.405886937	-0.405886937	-0.405886937	-0.405886937	-0.405886937	-0.405886937	-0.405886937	-0.405886937	-0.405886937	-0.405886937	-0.405886937	-0.405886937	-0.405886937	-0.405886937	0.183779315	-0.405886937	-0.405886937	-0.405886937	-0.405886937	-0.405886937	-0.405886937	-0.405886937	-0.405886937	-0.405886937	-0.405886937	-0.405886937	-0.405886937	-0.405886937	-0.405886937	-0.405886937	-0.405886937
Xcl1	-0.260264551	-0.260264551	-0.260264551	-0.260264551	-0.260264551	-0.260264551	-0.260264551	-0.260264551	-0.260264551	-0.260264551	-0.260264551	-0.260264551	-0.260264551	-0.260264551	-0.260264551	-0.260264551	-0.260264551	-0.260264551	-0.260264551	-0.260264551	-0.260264551	-0.260264551	-0.260264551	-0.260264551	-0.260264551	-0.260264551	-0.260264551	-0.260264551	-0.260264551	-0.260264551	-0.260264551	-0.260264551	-0.260264551	-0.260264551	-0.260264551	-0.260264551	-0.260264551	-0.260264551	-0.260264551	-0.260264551	-0.260264551	-0.260264551	-0.260264551	-0.260264551	-0.260264551	-0.260264551	-0.260264551	-0.260264551	-0.260264551
Shisa5	-0.729043833	0.187992435	1.563546837	0.187992435	-0.729043833	-0.270525699	1.105028703	1.563546837	-0.270525699	-0.729043833	-0.729043833	1.563546837	-0.270525699	-0.270525699	-0.270525699	0.646510569	-0.270525699	-0.270525699	-0.270525699	-0.729043833	-0.729043833	-0.270525699	0.646510569	-0.270525699	0.187992435	0.187992435	0.187992435	-0.270525699	-0.270525699	-0.729043833	-0.729043833	-0.729043833	-0.729043833	-0.270525699	-0.729043833	0.187992435	0.646510569	-0.270525699	0.187992435	0.187992435	-0.729043833	0.187992435	-0.270525699	-0.729043833	-0.729043833	-0.270525699	0.646510569	-0.729043833	-0.729043833
Cyba	-0.624383446	1.072054596	0.223835575	0.506575249	1.35479427	-0.058904099	0.223835575	0.789314922	0.789314922	-0.058904099	-0.624383446	1.072054596	-0.341643772	-0.624383446	0.223835575	1.35479427	0.223835575	0.223835575	1.072054596	-0.058904099	-0.341643772	-0.624383446	0.506575249	-0.341643772	2.485752964	-0.058904099	0.223835575	-0.624383446	-0.341643772	1.637533943	-0.624383446	-0.341643772	-0.058904099	1.072054596	-0.058904099	-0.624383446	-0.624383446	1.072054596	-0.624383446	0.506575249	-0.341643772	3.333971985	0.789314922	-0.341643772	-0.624383446	0.223835575	8.988765458	-0.624383446	-0.624383446
Gem	-0.35617538	-0.35617538	-0.35617538	-0.35617538	-0.35617538	-0.35617538	-0.35617538	-0.35617538	-0.35617538	-0.35617538	-0.35617538	-0.35617538	-0.35617538	-0.35617538	-0.35617538	1.281412573	-0.35617538	-0.35617538	-0.35617538	-0.35617538	-0.35617538	-0.35617538	-0.35617538	-0.35617538	-0.35617538	-0.35617538	-0.35617538	-0.35617538	-0.35617538	-0.35617538	-0.35617538	-0.35617538	-0.35617538	-0.35617538	-0.35617538	-0.35617538	-0.35617538	-0.35617538	-0.35617538	-0.35617538	-0.35617538	3.737794502	-0.35617538	-0.35617538	-0.35617538	-0.35617538	6.194176431	-0.35617538	-0.35617538
Stat1	-0.58465322	-0.58465322	-0.58465322	-0.58465322	-0.58465322	-0.58465322	-0.029602695	2.190599405	-0.029602695	-0.58465322	-0.58465322	-0.58465322	-0.029602695	-0.58465322	-0.58465322	-0.029602695	-0.58465322	-0.58465322	-0.58465322	-0.58465322	-0.58465322	-0.58465322	-0.029602695	-0.58465322	-0.58465322	-0.58465322	-0.58465322	-0.029602695	-0.58465322	-0.58465322	-0.58465322	-0.58465322	1.080498355	-0.58465322	-0.029602695	-0.58465322	-0.029602695	0.52544783	-0.58465322	-0.029602695	-0.58465322	1.63554888	-0.029602695	-0.58465322	-0.58465322	-0.58465322	1.080498355	-0.58465322	-0.58465322
Ltb	-0.423943135	-0.423943135	-0.423943135	-0.423943135	-0.423943135	-0.423943135	-0.423943135	-0.423943135	-0.423943135	-0.423943135	-0.423943135	-0.423943135	-0.423943135	-0.423943135	-0.423943135	-0.423943135	-0.423943135	-0.423943135	-0.423943135	-0.423943135	-0.423943135	-0.423943135	-0.423943135	-0.423943135	-0.423943135	-0.423943135	-0.423943135	-0.423943135	-0.423943135	0.124259195	-0.423943135	-0.423943135	-0.423943135	-0.423943135	-0.423943135	-0.423943135	-0.423943135	-0.423943135	-0.423943135	-0.423943135	-0.423943135	-0.423943135	-0.423943135	-0.423943135	-0.423943135	-0.423943135	-0.423943135	-0.423943135	-0.423943135
Cd69.1	-0.507972221	-0.507972221	-0.507972221	-0.507972221	-0.507972221	0.156043754	-0.507972221	0.377382413	-0.507972221	-0.507972221	-0.507972221	-0.507972221	-0.507972221	-0.507972221	-0.507972221	-0.507972221	-0.507972221	-0.507972221	-0.507972221	-0.507972221	-0.507972221	-0.507972221	-0.507972221	-0.507972221	-0.507972221	-0.507972221	-0.507972221	-0.507972221	-0.507972221	-0.286633563	-0.507972221	-0.507972221	-0.507972221	-0.507972221	-0.507972221	-0.507972221	-0.286633563	-0.507972221	0.156043754	-0.507972221	-0.507972221	-0.507972221	-0.507972221	-0.507972221	-0.507972221	-0.507972221	0.156043754	-0.507972221	-0.507972221
Smad7	-0.124623474	-0.623117368	-0.124623474	-0.623117368	-0.623117368	-0.623117368	-0.623117368	0.373870421	-0.623117368	-0.623117368	-0.623117368	-0.623117368	-0.623117368	-0.623117368	-0.623117368	-0.124623474	-0.623117368	-0.623117368	-0.623117368	-0.623117368	-0.623117368	-0.623117368	-0.124623474	-0.623117368	0.373870421	-0.623117368	-0.623117368	-0.623117368	-0.623117368	-0.623117368	-0.623117368	-0.623117368	-0.623117368	-0.623117368	-0.623117368	-0.623117368	-0.623117368	-0.623117368	-0.124623474	-0.623117368	-0.623117368	-0.623117368	-0.623117368	-0.623117368	-0.623117368	-0.623117368	-0.623117368	-0.623117368	-0.623117368
Ccl5.1	-0.325734702	-0.325734702	-0.325734702	-0.325734702	-0.226121644	-0.325734702	-0.325734702	-0.325734702	0.471169768	-0.325734702	-0.126508585	-0.325734702	-0.325734702	-0.325734702	-0.325734702	-0.325734702	-0.325734702	-0.325734702	-0.325734702	-0.325734702	-0.325734702	-0.325734702	3.160722357	0.371556709	5.252596592	-0.325734702	-0.325734702	0.371556709	-0.325734702	-0.325734702	-0.325734702	-0.325734702	2.961496239	-0.325734702	-0.325734702	-0.325734702	-0.325734702	0.471169768	0.172330592	-0.325734702	-0.325734702	-0.325734702	0.869622004	-0.325734702	-0.325734702	-0.325734702	6.348340239	-0.325734702	-0.325734702
Serpinb6b.1	-0.31342174	-0.31342174	-0.31342174	-0.31342174	-0.31342174	-0.31342174	-0.31342174	-0.31342174	-0.31342174	-0.31342174	-0.31342174	-0.31342174	-0.31342174	-0.31342174	-0.31342174	-0.31342174	-0.31342174	-0.31342174	-0.31342174	-0.31342174	-0.31342174	-0.31342174	-0.31342174	-0.31342174	-0.31342174	-0.31342174	-0.31342174	-0.31342174	-0.31342174	-0.31342174	-0.31342174	-0.31342174	-0.31342174	-0.31342174	-0.31342174	-0.31342174	-0.31342174	-0.31342174	-0.059296005	-0.31342174	-0.31342174	-0.31342174	-0.31342174	-0.31342174	-0.31342174	-0.31342174	-0.31342174	-0.31342174	-0.31342174
Il2rb	-0.440689168	-0.440689168	-0.440689168	-0.440689168	-0.440689168	-0.440689168	-0.440689168	-0.440689168	-0.440689168	-0.440689168	-0.440689168	-0.440689168	-0.440689168	-0.440689168	-0.440689168	-0.440689168	-0.440689168	-0.440689168	-0.440689168	-0.440689168	-0.440689168	-0.440689168	-0.440689168	-0.440689168	-0.440689168	-0.440689168	-0.440689168	-0.440689168	-0.440689168	-0.440689168	-0.440689168	-0.440689168	-0.440689168	-0.440689168	-0.440689168	-0.440689168	-0.440689168	-0.440689168	1.085507086	-0.440689168	-0.440689168	-0.440689168	-0.440689168	-0.440689168	-0.440689168	-0.440689168	-0.440689168	-0.440689168	-0.440689168
Ly6a.1	-0.371013546	-0.371013546	-0.371013546	-0.371013546	-0.371013546	-0.371013546	0.051793914	2.377234942	-0.371013546	-0.371013546	-0.371013546	-0.371013546	-0.371013546	-0.371013546	-0.371013546	-0.371013546	-0.371013546	-0.371013546	-0.371013546	-0.371013546	-0.371013546	-0.371013546	-0.371013546	-0.371013546	1.108812563	-0.371013546	-0.371013546	-0.371013546	-0.371013546	-0.371013546	-0.371013546	1.954427483	0.474601374	-0.371013546	-0.371013546	-0.371013546	-0.159609816	-0.371013546	-0.159609816	-0.159609816	-0.371013546	-0.371013546	-0.371013546	-0.371013546	-0.371013546	-0.371013546	1.531620023	-0.371013546	-0.371013546
Gm43305	-0.319892242	-0.319892242	-0.319892242	-0.319892242	-0.319892242	-0.319892242	-0.319892242	0.776881158	-0.319892242	0.776881158	-0.319892242	-0.319892242	-0.319892242	-0.319892242	-0.319892242	-0.319892242	-0.319892242	-0.319892242	-0.319892242	0.776881158	-0.319892242	-0.319892242	-0.319892242	-0.319892242	-0.319892242	-0.319892242	-0.319892242	-0.319892242	-0.319892242	-0.319892242	-0.319892242	-0.319892242	-0.319892242	-0.319892242	-0.319892242	-0.319892242	-0.319892242	-0.319892242	-0.319892242	-0.319892242	-0.319892242	-0.319892242	-0.319892242	-0.319892242	-0.319892242	-0.319892242	-0.319892242	-0.319892242	-0.319892242
Klrk1	-0.41272347	-0.41272347	-0.41272347	-0.41272347	-0.41272347	-0.41272347	-0.41272347	-0.41272347	-0.41272347	-0.41272347	-0.41272347	-0.41272347	-0.41272347	-0.41272347	-0.41272347	-0.41272347	-0.41272347	-0.41272347	-0.41272347	-0.41272347	-0.41272347	-0.41272347	-0.41272347	-0.41272347	-0.41272347	-0.41272347	0.521744764	-0.41272347	-0.41272347	-0.41272347	-0.41272347	-0.41272347	0.521744764	-0.41272347	-0.41272347	-0.41272347	-0.41272347	-0.41272347	-0.41272347	-0.41272347	-0.41272347	-0.41272347	-0.41272347	-0.41272347	-0.41272347	-0.41272347	-0.41272347	-0.41272347	-0.41272347
Gbp2.1	-0.313212051	-0.313212051	-0.313212051	-0.313212051	-0.313212051	-0.313212051	0.164974287	4.468651326	2.077719637	-0.313212051	-0.313212051	-0.313212051	-0.313212051	-0.313212051	-0.313212051	-0.313212051	-0.313212051	-0.313212051	-0.313212051	-0.313212051	-0.313212051	-0.313212051	-0.313212051	0.643160624	0.164974287	-0.313212051	0.643160624	-0.313212051	-0.313212051	-0.313212051	-0.313212051	1.5995333	1.121346962	-0.313212051	-0.313212051	-0.313212051	0.164974287	0.164974287	-0.313212051	-0.313212051	-0.313212051	0.643160624	-0.313212051	-0.313212051	-0.313212051	-0.313212051	0.643160624	-0.313212051	-0.313212051
Cd2	-0.304898671	0.549957415	-0.304898671	-0.304898671	-0.304898671	-0.304898671	-0.304898671	-0.304898671	-0.304898671	-0.304898671	-0.304898671	-0.304898671	-0.304898671	-0.304898671	-0.304898671	-0.304898671	-0.304898671	-0.304898671	-0.304898671	-0.304898671	-0.304898671	-0.304898671	-0.304898671	-0.304898671	-0.304898671	-0.304898671	-0.304898671	-0.304898671	-0.304898671	0.549957415	-0.304898671	-0.304898671	-0.304898671	-0.304898671	-0.304898671	-0.304898671	-0.304898671	-0.304898671	-0.304898671	-0.304898671	-0.304898671	-0.304898671	-0.304898671	-0.304898671	-0.304898671	-0.304898671	-0.304898671	-0.304898671	-0.304898671
Irf8	-0.495230644	-0.292958087	-0.495230644	-0.495230644	-0.495230644	-0.292958087	-0.495230644	0.516132141	-0.495230644	-0.292958087	-0.495230644	-0.495230644	-0.495230644	-0.495230644	-0.292958087	-0.495230644	-0.495230644	-0.495230644	-0.495230644	-0.495230644	-0.495230644	-0.495230644	-0.495230644	-0.495230644	-0.495230644	-0.495230644	-0.495230644	-0.495230644	-0.292958087	-0.292958087	-0.495230644	-0.495230644	-0.292958087	-0.292958087	-0.495230644	-0.495230644	-0.495230644	0.111587027	0.111587027	-0.495230644	-0.292958087	-0.495230644	-0.495230644	-0.495230644	-0.495230644	-0.495230644	-0.292958087	-0.495230644	-0.495230644
Serpinb9.1	-0.343286566	-0.343286566	-0.343286566	-0.343286566	-0.343286566	-0.343286566	-0.343286566	-0.343286566	-0.343286566	-0.343286566	-0.343286566	-0.343286566	-0.343286566	-0.343286566	-0.343286566	-0.343286566	-0.343286566	-0.343286566	-0.343286566	-0.343286566	-0.343286566	-0.343286566	-0.343286566	-0.343286566	-0.343286566	-0.343286566	-0.343286566	-0.343286566	-0.343286566	-0.343286566	-0.343286566	-0.343286566	-0.343286566	0.098713304	-0.343286566	-0.343286566	-0.343286566	-0.343286566	-0.343286566	-0.343286566	-0.343286566	-0.343286566	-0.343286566	-0.343286566	-0.343286566	-0.343286566	-0.343286566	-0.343286566	-0.343286566
Tnfrsf9	-0.380662846	-0.380662846	-0.380662846	-0.380662846	-0.380662846	-0.380662846	-0.380662846	-0.380662846	-0.380662846	0.011773078	-0.380662846	-0.380662846	0.011773078	-0.380662846	-0.380662846	-0.380662846	-0.380662846	0.011773078	-0.380662846	-0.380662846	-0.380662846	-0.380662846	0.404209002	-0.380662846	2.366388623	-0.380662846	-0.380662846	-0.380662846	-0.380662846	-0.380662846	-0.380662846	-0.380662846	-0.380662846	-0.380662846	0.796644926	-0.380662846	-0.380662846	-0.380662846	-0.380662846	-0.380662846	-0.380662846	-0.380662846	-0.380662846	-0.380662846	-0.380662846	-0.380662846	0.011773078	-0.380662846	-0.380662846
Nkg7	-0.376796273	-0.376796273	-0.376796273	-0.376796273	-0.376796273	-0.376796273	-0.376796273	-0.376796273	-0.376796273	-0.376796273	-0.376796273	-0.376796273	-0.376796273	-0.376796273	-0.376796273	-0.376796273	-0.376796273	-0.376796273	-0.376796273	-0.376796273	-0.376796273	-0.376796273	-0.376796273	-0.376796273	-0.376796273	-0.376796273	-0.376796273	-0.376796273	-0.376796273	-0.376796273	-0.376796273	-0.376796273	-0.376796273	-0.376796273	-0.376796273	-0.376796273	-0.376796273	-0.376796273	-0.376796273	-0.376796273	-0.376796273	-0.376796273	-0.376796273	-0.376796273	-0.376796273	-0.376796273	-0.376796273	-0.376796273	-0.376796273
Ifng	-0.20937973	-0.20937973	-0.20937973	-0.20937973	-0.20937973	-0.20937973	-0.20937973	-0.20937973	-0.20937973	-0.20937973	-0.20937973	-0.20937973	-0.20937973	-0.20937973	-0.20937973	-0.20937973	-0.20937973	-0.20937973	-0.20937973	-0.20937973	-0.20937973	-0.20937973	-0.20937973	-0.20937973	0.197182852	-0.20937973	-0.20937973	-0.20937973	-0.20937973	-0.20937973	-0.20937973	-0.20937973	-0.20937973	-0.20937973	-0.20937973	-0.20937973	-0.20937973	-0.20937973	-0.20937973	-0.20937973	-0.20937973	-0.20937973	-0.20937973	-0.20937973	-0.20937973	-0.20937973	-0.20937973	-0.20937973	-0.20937973
Trbc1	-0.271637834	-0.271637834	-0.271637834	-0.271637834	-0.271637834	-0.271637834	-0.271637834	-0.271637834	-0.271637834	-0.271637834	-0.271637834	-0.271637834	-0.271637834	-0.271637834	-0.271637834	-0.271637834	-0.271637834	-0.271637834	-0.271637834	-0.271637834	-0.271637834	-0.271637834	-0.271637834	-0.271637834	-0.271637834	-0.271637834	-0.271637834	-0.271637834	-0.271637834	-0.271637834	-0.271637834	-0.271637834	-0.271637834	-0.271637834	-0.271637834	-0.271637834	-0.271637834	-0.271637834	-0.271637834	-0.271637834	-0.271637834	-0.271637834	-0.271637834	-0.271637834	-0.271637834	-0.271637834	-0.271637834	-0.271637834	-0.271637834
Ctla2a	-0.371347892	-0.371347892	-0.371347892	-0.371347892	-0.371347892	-0.371347892	-0.371347892	-0.371347892	-0.371347892	-0.371347892	-0.371347892	-0.371347892	-0.371347892	-0.371347892	-0.371347892	-0.371347892	-0.371347892	-0.371347892	-0.371347892	-0.371347892	-0.371347892	-0.371347892	-0.371347892	-0.371347892	-0.371347892	-0.371347892	-0.371347892	-0.371347892	-0.371347892	-0.371347892	-0.371347892	-0.371347892	-0.371347892	-0.371347892	-0.371347892	-0.371347892	-0.371347892	-0.371347892	0.118341636	-0.371347892	-0.371347892	-0.371347892	-0.371347892	-0.371347892	-0.371347892	-0.371347892	-0.371347892	-0.371347892	-0.371347892
Il2ra	-0.360545754	-0.360545754	-0.360545754	-0.360545754	-0.360545754	0.08365846	-0.360545754	-0.360545754	-0.360545754	-0.360545754	-0.360545754	-0.360545754	-0.360545754	-0.360545754	-0.360545754	-0.360545754	-0.360545754	-0.360545754	-0.360545754	-0.360545754	-0.360545754	-0.360545754	-0.360545754	-0.360545754	-0.360545754	-0.360545754	-0.360545754	-0.360545754	-0.360545754	-0.360545754	-0.360545754	-0.360545754	0.527862675	-0.360545754	-0.360545754	-0.360545754	-0.360545754	-0.360545754	-0.360545754	-0.360545754	-0.360545754	-0.360545754	-0.360545754	-0.360545754	-0.360545754	-0.360545754	0.08365846	-0.360545754	-0.360545754
Tspo.1	-0.514438191	0.429485096	1.137427561	0.429485096	-0.042476548	-0.514438191	1.609389204	0.901446739	0.665465917	-0.042476548	-0.514438191	-0.042476548	-0.27845737	0.193504274	0.665465917	0.901446739	-0.514438191	-0.27845737	-0.514438191	-0.514438191	-0.27845737	-0.514438191	0.193504274	-0.514438191	2.081350848	-0.514438191	0.429485096	-0.514438191	-0.27845737	2.31733167	-0.27845737	-0.27845737	0.429485096	0.665465917	1.137427561	-0.514438191	-0.042476548	-0.27845737	-0.27845737	-0.27845737	-0.514438191	0.665465917	-0.042476548	-0.514438191	-0.27845737	-0.514438191	2.553312492	-0.514438191	-0.514438191
Prf1.1	-0.216056351	-0.216056351	-0.216056351	-0.216056351	-0.216056351	-0.216056351	-0.216056351	-0.216056351	-0.216056351	-0.216056351	-0.216056351	-0.216056351	-0.216056351	-0.216056351	-0.216056351	-0.216056351	-0.216056351	-0.216056351	-0.216056351	-0.216056351	-0.216056351	-0.216056351	-0.216056351	-0.216056351	-0.216056351	-0.216056351	-0.216056351	-0.216056351	-0.216056351	-0.216056351	-0.216056351	-0.216056351	-0.216056351	-0.216056351	-0.216056351	-0.216056351	-0.216056351	-0.216056351	0.614929614	-0.216056351	-0.216056351	-0.216056351	-0.216056351	-0.216056351	-0.216056351	-0.216056351	-0.216056351	-0.216056351	-0.216056351
Gzma.1	-0.227380856	-0.227380856	-0.227380856	-0.227380856	-0.227380856	-0.227380856	-0.227380856	-0.227380856	-0.227380856	-0.227380856	-0.227380856	-0.227380856	-0.227380856	-0.227380856	-0.227380856	-0.227380856	-0.227380856	-0.227380856	-0.227380856	-0.227380856	-0.227380856	-0.227380856	-0.227380856	-0.227380856	-0.227380856	-0.227380856	-0.227380856	-0.227380856	-0.227380856	-0.227380856	-0.227380856	-0.227380856	-0.227380856	-0.227380856	-0.227380856	-0.227380856	-0.227380856	-0.227380856	0.321995709	-0.227380856	-0.227380856	-0.227380856	-0.227380856	-0.227380856	-0.227380856	-0.227380856	-0.227380856	-0.227380856	-0.227380856
Car2	-0.280489618	-0.280489618	-0.280489618	-0.280489618	-0.280489618	-0.280489618	-0.280489618	-0.280489618	-0.280489618	-0.280489618	-0.280489618	-0.280489618	-0.280489618	-0.280489618	-0.280489618	-0.280489618	-0.280489618	-0.280489618	-0.280489618	-0.280489618	-0.280489618	-0.280489618	-0.280489618	-0.280489618	-0.280489618	-0.280489618	-0.280489618	-0.280489618	-0.280489618	-0.280489618	-0.280489618	-0.280489618	-0.280489618	-0.280489618	-0.280489618	-0.280489618	-0.280489618	-0.280489618	1.500396844	-0.280489618	-0.280489618	-0.280489618	-0.280489618	-0.280489618	-0.280489618	-0.280489618	-0.280489618	-0.280489618	-0.280489618
Ikzf2	-0.393419618	-0.393419618	-0.393419618	-0.393419618	-0.393419618	-0.393419618	-0.393419618	-0.393419618	-0.393419618	-0.393419618	-0.393419618	-0.393419618	-0.393419618	-0.393419618	-0.393419618	-0.393419618	-0.393419618	-0.393419618	-0.393419618	-0.393419618	-0.393419618	-0.393419618	-0.393419618	-0.393419618	-0.393419618	-0.393419618	-0.393419618	-0.393419618	-0.393419618	-0.393419618	-0.393419618	-0.393419618	-0.393419618	-0.393419618	-0.393419618	-0.393419618	-0.393419618	-0.393419618	-0.393419618	-0.393419618	-0.090400657	-0.393419618	-0.393419618	-0.393419618	-0.393419618	-0.393419618	-0.393419618	-0.393419618	-0.393419618
Gzmc	-0.171347656	-0.171347656	-0.171347656	-0.171347656	-0.171347656	-0.171347656	-0.171347656	-0.171347656	-0.171347656	-0.171347656	-0.171347656	-0.171347656	-0.171347656	-0.171347656	-0.171347656	-0.171347656	-0.171347656	-0.171347656	-0.171347656	-0.171347656	-0.171347656	-0.171347656	-0.171347656	-0.171347656	-0.171347656	-0.171347656	-0.171347656	-0.171347656	-0.171347656	-0.171347656	-0.171347656	-0.171347656	-0.171347656	-0.171347656	-0.171347656	-0.171347656	-0.171347656	-0.171347656	-0.171347656	-0.171347656	-0.171347656	-0.171347656	-0.171347656	-0.171347656	-0.171347656	-0.171347656	-0.171347656	-0.171347656	-0.171347656
Cxcl9.1	-0.189546071	-0.189546071	-0.189546071	-0.189546071	-0.189546071	-0.189546071	0.124618688	4.837090065	1.800164066	-0.189546071	-0.189546071	-0.189546071	-0.189546071	-0.189546071	-0.189546071	-0.189546071	-0.189546071	-0.189546071	-0.189546071	-0.189546071	-0.189546071	-0.189546071	-0.189546071	-0.189546071	-0.189546071	-0.189546071	-0.189546071	-0.189546071	-0.189546071	-0.189546071	-0.189546071	-0.084824485	0.648226618	-0.189546071	-0.189546071	-0.189546071	-0.189546071	-0.189546071	-0.189546071	-0.189546071	-0.189546071	0.438783446	-0.189546071	-0.189546071	-0.189546071	-0.189546071	2.742658341	-0.189546071	-0.189546071
Ctla4	-0.296170581	-0.296170581	-0.296170581	-0.296170581	-0.296170581	-0.296170581	-0.296170581	-0.296170581	-0.296170581	-0.296170581	-0.296170581	-0.296170581	-0.296170581	-0.296170581	-0.296170581	-0.296170581	-0.296170581	-0.296170581	-0.296170581	-0.296170581	-0.296170581	-0.296170581	-0.296170581	-0.296170581	-0.296170581	-0.296170581	-0.296170581	-0.296170581	-0.296170581	-0.296170581	-0.296170581	-0.296170581	-0.296170581	-0.296170581	-0.296170581	-0.296170581	-0.296170581	-0.296170581	-0.296170581	-0.296170581	-0.296170581	-0.296170581	-0.296170581	-0.296170581	-0.296170581	-0.296170581	-0.296170581	-0.296170581	-0.296170581
Tnfrsf4	-0.210881448	-0.210881448	-0.210881448	-0.210881448	-0.210881448	-0.210881448	-0.210881448	-0.210881448	-0.210881448	-0.210881448	-0.210881448	-0.210881448	-0.210881448	-0.210881448	-0.210881448	-0.210881448	-0.210881448	-0.210881448	-0.210881448	-0.210881448	0.072815567	-0.210881448	-0.210881448	-0.210881448	-0.210881448	-0.210881448	-0.210881448	-0.210881448	-0.210881448	-0.210881448	-0.210881448	-0.210881448	-0.210881448	-0.210881448	-0.210881448	-0.210881448	-0.210881448	-0.210881448	-0.210881448	-0.210881448	-0.210881448	-0.210881448	-0.210881448	-0.210881448	-0.210881448	-0.210881448	-0.210881448	-0.210881448	-0.210881448
Ifitm3.1	-0.37016332	-0.37016332	-0.37016332	-0.37016332	-0.37016332	-0.197726991	2.04394529	2.388817948	-0.025290662	-0.197726991	-0.37016332	1.181763643	-0.197726991	-0.37016332	-0.37016332	2.216381619	-0.37016332	-0.37016332	-0.37016332	-0.37016332	-0.197726991	-0.37016332	0.319581997	-0.37016332	2.906126936	-0.37016332	-0.37016332	-0.025290662	-0.37016332	0.664454655	-0.37016332	0.319581997	1.526636302	1.354199973	0.319581997	-0.37016332	0.147145668	0.664454655	-0.37016332	-0.37016332	-0.37016332	0.319581997	1.009327314	-0.37016332	-0.37016332	-0.37016332	0.664454655	-0.025290662	-0.197726991
[truncated: 551 more columns]
