# Supplementary material for: Simultaneous selection of nanobodies for accessible epitopes on immune cells in the tumor microenvironment
Source: Nat Commun. 2023 Nov 17;14:7473. doi: 10.1038/s41467-023-43038-z (PMC10656474; doi:10.1038/s41467-023-43038-z)
Supplement: Supplementary file 4 — Source Data [file 41467_2023_43038_MOESM4_ESM.zip › Fig5A_Source_Data.csv]

# Fig5A DCs subpopulation markers
feature	expression	ident
Lyz2	1.37E-05	DC(Monocyte Drived)
Lyz2	-5.65E-06	DC(Monocyte Drived)
Lyz2	3.63E-06	DC
Lyz2	6.33E-06	DC(103+/Xcr1)
Lyz2	4.04E-06	DC
Lyz2	0.679146184	DC(Monocyte Drived)
Lyz2	1.51E-05	DC
Lyz2	-9.47E-07	DC(Monocyte Drived)
Lyz2	1.050399774	DC(103+/Xcr1)
Lyz2	-6.27E-07	DC
Lyz2	1.30E-05	DC
Lyz2	2.29E-05	DC(Monocyte Drived)
Lyz2	1.435070637	DC(Monocyte Drived)
Lyz2	-2.79E-06	DC
Lyz2	-1.33E-06	DC
Lyz2	1.110901162	DC(Monocyte Drived)
Lyz2	-2.84E-06	DC
Lyz2	-2.66E-05	DC(Monocyte Drived)
Lyz2	-2.44E-05	DC(103+/Xcr1)
Lyz2	1.782417601	DC(103+/Xcr1)
Lyz2	1.53164968	DC(Monocyte Drived)
Lyz2	-1.78E-05	DC
Lyz2	-1.72E-06	DC(Monocyte Drived)
Lyz2	1.21E-05	DC(Monocyte Drived)
Lyz2	1.90E-05	DC(Monocyte Drived)
Lyz2	-4.30E-06	DC(Monocyte Drived)
Lyz2	1.774875036	DC(Monocyte Drived)
Lyz2	1.477704367	DC(103+/Xcr1)
Lyz2	4.60E-06	DC(Monocyte Drived)
Lyz2	-6.40E-06	DC
Lyz2	4.55E-06	DC(Monocyte Drived)
Lyz2	1.513171144	DC
Lyz2	1.04E-05	DC(Monocyte Drived)
Lyz2	-6.09E-06	DC(Monocyte Drived)
Lyz2	3.190893797	DC(Monocyte Drived)
Lyz2	-1.72E-05	DC
Lyz2	-7.84E-06	DC(Monocyte Drived)
Lyz2	-8.51E-06	DC
Lyz2	-2.41E-05	DC(Monocyte Drived)
Lyz2	3.61E-07	DC(Monocyte Drived)
Lyz2	2.06E-06	DC
Lyz2	-3.61E-06	DC
Lyz2	7.58E-06	DC(Monocyte Drived)
Lyz2	3.579146758	DC(Monocyte Drived)
Lyz2	-1.37E-05	DC
Lyz2	1.23744551	DC(Monocyte Drived)
Lyz2	-8.11E-06	DC
Lyz2	1.44E-05	DC(Monocyte Drived)
Lyz2	1.191331694	DC(103+/Xcr1)
Lyz2	6.56E-06	DC(103+/Xcr1)
Lyz2	2.25737966	DC
Lyz2	1.342766826	DC(Monocyte Drived)
Lyz2	1.58E-05	DC(Monocyte Drived)
Lyz2	6.43E-06	DC(Monocyte Drived)
Lyz2	8.98E-07	DC
Lyz2	2.77E-06	DC
Lyz2	6.79E-06	DC(Monocyte Drived)
Lyz2	8.98E-07	DC(Monocyte Drived)
Lyz2	-2.99E-05	DC
Lyz2	2.85E-06	DC(Monocyte Drived)
Lyz2	1.058296056	DC
Lyz2	1.85E-06	DC(Monocyte Drived)
Lyz2	5.82E-06	DC(Monocyte Drived)
Lyz2	2.650041862	DC(Monocyte Drived)
Lyz2	-7.27E-06	DC
Lyz2	1.30E-05	DC
Lyz2	3.36E-06	DC(Monocyte Drived)
Lyz2	1.04E-05	DC
Lyz2	9.21E-06	DC(Monocyte Drived)
Lyz2	1.369952029	DC(103+/Xcr1)
Lyz2	-1.04E-05	DC(Monocyte Drived)
Lyz2	-9.02E-07	DC(Monocyte Drived)
Lyz2	2.202940016	DC(Monocyte Drived)
Lyz2	-9.54E-06	DC
Lyz2	0.698738359	DC(103+/Xcr1)
Lyz2	5.81E-06	DC
Lyz2	7.68E-06	DC(Monocyte Drived)
Lyz2	4.64E-06	DC
Lyz2	1.721780925	DC(Monocyte Drived)
Lyz2	-1.10E-05	DC
Lyz2	1.498979801	DC
Lyz2	1.745001958	DC(Monocyte Drived)
Lyz2	8.84E-07	DC(Monocyte Drived)
Lyz2	-1.21E-06	DC
Lyz2	1.171056422	DC(Monocyte Drived)
Lyz2	6.12E-06	DC
Lyz2	-2.17E-06	DC(Monocyte Drived)
Lyz2	1.24249956	DC(Monocyte Drived)
Lyz2	9.33E-06	DC(Monocyte Drived)
Lyz2	3.012713618	DC
Lyz2	1.39E-05	DC(Monocyte Drived)
Lyz2	-4.76E-06	DC
Lyz2	6.50E-06	DC(Monocyte Drived)
Lyz2	1.39E-05	DC(103+/Xcr1)
Lyz2	-1.11E-05	DC(Monocyte Drived)
Lyz2	-8.61E-06	DC(103+/Xcr1)
Lyz2	-1.13E-05	DC(Monocyte Drived)
Lyz2	-1.46E-05	DC(Monocyte Drived)
Lyz2	8.00E-07	DC
Lyz2	6.53E-06	DC(103+/Xcr1)
Lyz2	1.20E-05	DC(Monocyte Drived)
Lyz2	1.04E-05	DC
Lyz2	-1.00E-05	DC(Monocyte Drived)
Lyz2	1.85E-05	DC(Monocyte Drived)
Lyz2	3.57464196	DC(Monocyte Drived)
Lyz2	0.971652999	DC(Monocyte Drived)
Lyz2	1.649317035	DC(Monocyte Drived)
Lyz2	-1.22E-06	DC(Monocyte Drived)
Lyz2	1.756206565	DC(Monocyte Drived)
Lyz2	1.19E-06	DC(Monocyte Drived)
Lyz2	-2.51E-07	DC(103+/Xcr1)
Lyz2	1.08E-06	DC
Lyz2	-4.85E-06	DC(103+/Xcr1)
Lyz2	-5.04E-06	DC(Monocyte Drived)
Lyz2	-1.66E-05	DC(Monocyte Drived)
Lyz2	-3.82E-06	DC(Monocyte Drived)
Lyz2	-5.13E-06	DC(103+/Xcr1)
Lyz2	1.003490368	DC(103+/Xcr1)
Lyz2	-1.36E-05	DC
Lyz2	1.37E-06	DC(103+/Xcr1)
Lyz2	-1.49E-05	DC(103+/Xcr1)
Lyz2	1.16426482	DC
Lyz2	1.25E-06	DC(103+/Xcr1)
Lyz2	-9.97E-06	DC(103+/Xcr1)
Lyz2	-1.82E-08	DC
Lyz2	-4.28E-06	DC(Monocyte Drived)
Lyz2	-6.14E-06	DC(Monocyte Drived)
Lyz2	-2.02E-05	DC(Monocyte Drived)
Lyz2	-1.22E-05	DC(Monocyte Drived)
Lyz2	1.314814492	DC(Monocyte Drived)
Lyz2	2.11296991	DC(Monocyte Drived)
Lyz2	-4.93E-06	DC(Monocyte Drived)
Lyz2	3.173179269	DC(Monocyte Drived)
Lyz2	1.12E-05	DC(103+/Xcr1)
Lyz2	1.44E-05	DC(Monocyte Drived)
Lyz2	1.800341597	DC(Monocyte Drived)
Lyz2	0.625583416	DC(103+/Xcr1)
Lyz2	1.20E-05	DC(Monocyte Drived)
Lyz2	-4.70E-06	DC(103+/Xcr1)
Lyz2	-5.25E-07	DC(Monocyte Drived)
Lyz2	-8.61E-07	DC
Lyz2	-8.88E-06	DC
Lyz2	-4.45E-06	DC
Lyz2	-2.94E-07	DC(Monocyte Drived)
Lyz2	-4.14E-06	DC(Monocyte Drived)
Lyz2	1.11E-05	DC(Monocyte Drived)
Lyz2	-4.81E-06	DC
Lyz2	-4.33E-06	DC(Monocyte Drived)
Lyz2	6.97E-06	DC
Lyz2	-1.06E-05	DC(Monocyte Drived)
Lyz2	-4.07E-07	DC(Monocyte Drived)
Lyz2	-1.55E-05	DC(Monocyte Drived)
Lyz2	1.417077691	DC(Monocyte Drived)
Lyz2	1.535355226	DC(103+/Xcr1)
Lyz2	-4.68E-06	DC
Lyz2	-1.24E-05	DC(Monocyte Drived)
Lyz2	-7.76E-08	DC(103+/Xcr1)
Lyz2	-8.00E-06	DC(Monocyte Drived)
Lyz2	-5.33E-06	DC(103+/Xcr1)
Lyz2	1.29E-05	DC(Monocyte Drived)
Lyz2	-1.76E-06	DC(103+/Xcr1)
Lyz2	-1.07E-05	DC(Monocyte Drived)
Lyz2	1.63E-06	DC(Monocyte Drived)
Lyz2	-3.63E-06	DC(Monocyte Drived)
Lyz2	5.90E-06	DC
Lyz2	1.43E-05	DC(Monocyte Drived)
Lyz2	-9.93E-06	DC(Monocyte Drived)
Lyz2	1.112404564	DC(Monocyte Drived)
Lyz2	2.330692337	DC(103+/Xcr1)
Lyz2	8.96E-06	DC(Monocyte Drived)
Lyz2	-2.30E-06	DC(103+/Xcr1)
Lyz2	8.37E-06	DC
Lyz2	-1.75E-05	DC(Monocyte Drived)
Lyz2	1.793862741	DC(Monocyte Drived)
Lyz2	8.65E-06	DC(Monocyte Drived)
Lyz2	1.137109027	DC(103+/Xcr1)
Lyz2	-1.45E-05	DC(Monocyte Drived)
Lyz2	1.510827732	DC(Monocyte Drived)
Lyz2	4.83E-06	DC(103+/Xcr1)
Lyz2	-6.36E-08	DC(Monocyte Drived)
Lyz2	1.51E-06	DC
Lyz2	1.430221727	DC(Monocyte Drived)
Lyz2	3.69E-06	DC
Lyz2	2.95E-06	DC(103+/Xcr1)
Lyz2	2.065520429	DC(Monocyte Drived)
Lyz2	-1.34E-05	DC
Lyz2	7.01E-06	DC(Monocyte Drived)
Lyz2	5.54E-06	DC(Monocyte Drived)
Lyz2	-8.36E-06	DC(Monocyte Drived)
Lyz2	-1.59E-05	DC
Lyz2	2.05E-06	DC
Lyz2	1.812255035	DC(Monocyte Drived)
Lyz2	1.023820529	DC(103+/Xcr1)
Lyz2	-1.29E-05	DC(Monocyte Drived)
Lyz2	2.128451195	DC(Monocyte Drived)
Lyz2	1.934691306	DC(Monocyte Drived)
Lyz2	1.929844987	DC(103+/Xcr1)
Lyz2	5.86E-06	DC
Lyz2	1.267619799	DC(Monocyte Drived)
Lyz2	1.29E-06	DC(Monocyte Drived)
Lyz2	2.28028177	DC(103+/Xcr1)
Lyz2	3.34E-06	DC(103+/Xcr1)
Lyz2	1.17E-05	DC(Monocyte Drived)
Lyz2	1.630588916	DC
Lyz2	-1.38E-05	DC(103+/Xcr1)
Lyz2	-1.15E-05	DC(Monocyte Drived)
Lyz2	-7.06E-06	DC(Monocyte Drived)
Lyz2	1.861707517	DC
Lyz2	-6.46E-06	DC
Lyz2	1.583855002	DC(Monocyte Drived)
Lyz2	-1.20E-05	DC(Monocyte Drived)
Lyz2	2.04E-05	DC(Monocyte Drived)
Lyz2	1.09436482	DC
Lyz2	-8.41E-07	DC(Monocyte Drived)
Lyz2	2.796347764	DC(Monocyte Drived)
Lyz2	3.74E-07	DC(103+/Xcr1)
Lyz2	-1.32E-06	DC
Lyz2	1.48E-05	DC(Monocyte Drived)
Lyz2	1.805641152	DC
Lyz2	1.514256731	DC
Lyz2	3.86E-06	DC
Lyz2	-3.52E-06	DC
Lyz2	-5.22E-06	DC(Monocyte Drived)
Lyz2	1.65101052	DC
Lyz2	4.28E-06	DC
Lyz2	-1.74E-06	DC(Monocyte Drived)
Lyz2	5.16E-06	DC(103+/Xcr1)
Lyz2	-2.34E-06	DC(Monocyte Drived)
Lyz2	-6.59E-06	DC(Monocyte Drived)
Lyz2	1.455420223	DC(103+/Xcr1)
Lyz2	-2.72E-06	DC(103+/Xcr1)
Lyz2	9.48E-06	DC(103+/Xcr1)
Lyz2	1.363401082	DC(Monocyte Drived)
Lyz2	-4.66E-06	DC(Monocyte Drived)
Lyz2	-2.69E-06	DC(Monocyte Drived)
Lyz2	-3.91E-06	DC(103+/Xcr1)
Lyz2	1.35E-05	DC(Monocyte Drived)
Lyz2	-2.28E-07	DC(103+/Xcr1)
Lyz2	1.105326166	DC(Monocyte Drived)
Lyz2	-9.42E-06	DC(Monocyte Drived)
Lyz2	-7.29E-06	DC(Monocyte Drived)
Lyz2	9.98E-06	DC
Lyz2	1.861271768	DC
Lyz2	1.25E-05	DC(Monocyte Drived)
Lyz2	-1.38E-05	DC
Lyz2	2.05E-05	DC(103+/Xcr1)
Lyz2	1.02E-05	DC(Monocyte Drived)
Lyz2	-2.67E-07	DC(Monocyte Drived)
Lyz2	7.04E-06	DC(Monocyte Drived)
Lyz2	-9.71E-06	DC
Lyz2	-1.10E-05	DC
Lyz2	4.91E-07	DC
Lyz2	-1.20E-05	DC(Monocyte Drived)
Lyz2	1.90E-06	DC
Lyz2	1.30E-05	DC(Monocyte Drived)
Lyz2	2.384359029	DC(Monocyte Drived)
Lyz2	1.769600059	DC(103+/Xcr1)
Lyz2	4.66E-07	DC(Monocyte Drived)
Lyz2	-1.02E-05	DC
Lyz2	-3.83E-06	DC(Monocyte Drived)
Lyz2	8.73E-06	DC(Monocyte Drived)
Lyz2	9.70E-06	DC
Lyz2	1.087279333	DC(Monocyte Drived)
Lyz2	3.776234955	DC(Monocyte Drived)
Lyz2	-5.40E-07	DC(Monocyte Drived)
Lyz2	1.06E-05	DC(Monocyte Drived)
Lyz2	2.430973975	DC(Monocyte Drived)
Lyz2	-1.91E-06	DC(Monocyte Drived)
Lyz2	1.8437068	DC(Monocyte Drived)
Lyz2	6.10E-07	DC(Monocyte Drived)
Lyz2	5.74E-06	DC(Monocyte Drived)
Lyz2	4.58E-07	DC(Monocyte Drived)
Lyz2	1.57E-06	DC(Monocyte Drived)
Lyz2	4.32E-06	DC(Monocyte Drived)
Lyz2	-3.97E-06	DC(Monocyte Drived)
Lyz2	1.31E-05	DC
Lyz2	4.70E-06	DC(103+/Xcr1)
Lyz2	1.677031286	DC(Monocyte Drived)
Lyz2	1.38E-05	DC(Monocyte Drived)
Lyz2	1.20E-05	DC
Lyz2	8.24E-06	DC(Monocyte Drived)
Lyz2	-1.66E-05	DC(103+/Xcr1)
Lyz2	-5.69E-06	DC
Lyz2	6.36E-06	DC(Monocyte Drived)
Lyz2	4.37E-07	DC
Lyz2	3.48E-06	DC(Monocyte Drived)
Lyz2	2.46E-05	DC(Monocyte Drived)
Lyz2	-8.18E-06	DC(Monocyte Drived)
Lyz2	1.760955386	DC(Monocyte Drived)
Lyz2	2.74E-06	DC(Monocyte Drived)
Lyz2	0.837507275	DC
Lyz2	4.46E-06	DC(103+/Xcr1)
Lyz2	-8.12E-06	DC
Lyz2	2.21E-05	DC
Lyz2	-1.24E-06	DC(Monocyte Drived)
Lyz2	-4.77E-06	DC(Monocyte Drived)
Lyz2	3.374590318	DC(Monocyte Drived)
Lyz2	8.63E-06	DC(103+/Xcr1)
Lyz2	9.73E-07	DC
Lyz2	-1.63E-05	DC
Lyz2	-4.62E-08	DC(Monocyte Drived)
Lyz2	7.60E-06	DC(Monocyte Drived)
Lyz2	3.90E-07	DC
Lyz2	7.35E-06	DC(Monocyte Drived)
Lyz2	-1.46E-06	DC(103+/Xcr1)
Lyz2	-5.79E-07	DC
Lyz2	4.82E-06	DC(103+/Xcr1)
Lyz2	9.93E-06	DC
Lyz2	-1.25E-05	DC(103+/Xcr1)
Lyz2	-3.35E-07	DC(Monocyte Drived)
Lyz2	1.162916402	DC
Lyz2	-7.59E-06	DC(103+/Xcr1)
Lyz2	2.23693706	DC
Lyz2	-6.31E-06	DC(Monocyte Drived)
Lyz2	5.87E-06	DC
Lyz2	1.810541345	DC(103+/Xcr1)
Lyz2	-7.85E-06	DC
Lyz2	1.733012341	DC(103+/Xcr1)
Lyz2	-1.24E-05	DC(Monocyte Drived)
Lyz2	1.05E-05	DC
Lyz2	1.703537479	DC(103+/Xcr1)
Lyz2	1.580429578	DC(Monocyte Drived)
Lyz2	1.20213313	DC(Monocyte Drived)
Lyz2	-2.41E-09	DC(Monocyte Drived)
Lyz2	1.803964124	DC(Monocyte Drived)
Lyz2	-8.25E-06	DC(Monocyte Drived)
Lyz2	1.15E-05	DC(Monocyte Drived)
Lyz2	3.16E-07	DC
Lyz2	2.888869284	DC(Monocyte Drived)
Lyz2	-6.88E-07	DC(Monocyte Drived)
Lyz2	7.47E-06	DC(103+/Xcr1)
Lyz2	1.7303275	DC(Monocyte Drived)
Lyz2	-7.72E-06	DC(Monocyte Drived)
Lyz2	2.131402221	DC(Monocyte Drived)
Lyz2	1.111998945	DC(Monocyte Drived)
Lyz2	-7.35E-07	DC(Monocyte Drived)
Lyz2	-1.39E-05	DC
Lyz2	-1.31E-05	DC
Lyz2	-7.68E-06	DC
Lyz2	-5.27E-06	DC(103+/Xcr1)
Lyz2	-2.14E-07	DC(Monocyte Drived)
Lyz2	6.70E-06	DC
Lyz2	1.386477544	DC(103+/Xcr1)
Lyz2	-1.11E-05	DC
Lyz2	6.07E-06	DC(Monocyte Drived)
Lyz2	1.188951176	DC(Monocyte Drived)
Lyz2	1.16E-05	DC(Monocyte Drived)
Lyz2	-1.68E-05	DC(Monocyte Drived)
Lyz2	8.73E-07	DC
Lyz2	2.345079622	DC(Monocyte Drived)
Lyz2	1.709640702	DC(103+/Xcr1)
Lyz2	-8.33E-06	DC
Lyz2	1.906680388	DC(103+/Xcr1)
Lyz2	-8.72E-06	DC(Monocyte Drived)
Lyz2	-4.53E-06	DC(103+/Xcr1)
Lyz2	1.19E-05	DC(Monocyte Drived)
Lyz2	-2.90E-06	DC(Monocyte Drived)
Lyz2	8.29E-06	DC(103+/Xcr1)
Lyz2	1.898904231	DC(103+/Xcr1)
Lyz2	1.616176215	DC(Monocyte Drived)
Lyz2	-8.49E-06	DC(Monocyte Drived)
Lyz2	-1.09E-05	DC(Monocyte Drived)
Lyz2	-4.84E-06	DC(Monocyte Drived)
Lyz2	1.031187227	DC(Monocyte Drived)
Lyz2	0.74302701	DC(103+/Xcr1)
Lyz2	-2.43E-06	DC(Monocyte Drived)
Lyz2	1.89E-05	DC(103+/Xcr1)
Lyz2	-1.39E-05	DC(103+/Xcr1)
Lyz2	1.157648159	DC(103+/Xcr1)
Lyz2	3.49E-06	DC(103+/Xcr1)
Lyz2	1.63E-05	DC
Lyz2	8.85E-07	DC(Monocyte Drived)
Lyz2	1.24E-05	DC(Monocyte Drived)
Lyz2	1.406721038	DC(103+/Xcr1)
Lyz2	1.45E-05	DC(Monocyte Drived)
Lyz2	-6.91E-06	DC
Lyz2	1.054991287	DC(Monocyte Drived)
Lyz2	-1.11E-05	DC(Monocyte Drived)
Lyz2	1.34E-06	DC(Monocyte Drived)
Lyz2	2.101242303	DC(Monocyte Drived)
Lyz2	2.42E-05	DC
Lyz2	1.250613467	DC(Monocyte Drived)
Lyz2	4.86E-06	DC
Lyz2	1.39E-05	DC
Lyz2	1.000407389	DC(103+/Xcr1)
Lyz2	-2.18E-06	DC
Lyz2	-3.05E-06	DC(Monocyte Drived)
Lyz2	1.225081782	DC(Monocyte Drived)
Lyz2	1.40E-05	DC
Lyz2	6.88E-06	DC(Monocyte Drived)
Lyz2	3.20E-06	DC(103+/Xcr1)
Lyz2	-3.02E-06	DC
Lyz2	1.794687089	DC(Monocyte Drived)
Lyz2	-5.50E-06	DC
Lyz2	-2.79E-06	DC
Lyz2	1.10E-05	DC
Lyz2	2.387061437	DC(Monocyte Drived)
Lyz2	2.41E-06	DC(Monocyte Drived)
Lyz2	1.865858384	DC(Monocyte Drived)
Lyz2	9.31E-06	DC(103+/Xcr1)
Lyz2	1.33E-05	DC
Lyz2	1.475367694	DC(103+/Xcr1)
Lyz2	1.188790183	DC(Monocyte Drived)
Lyz2	0.908060968	DC
Lyz2	-5.78E-06	DC(Monocyte Drived)
Lyz2	-9.99E-06	DC
Lyz2	1.390886854	DC(103+/Xcr1)
Lyz2	0.909570471	DC(103+/Xcr1)
Lyz2	1.48E-05	DC(Monocyte Drived)
Lyz2	-1.91E-05	DC
Lyz2	-7.02E-06	DC
Lyz2	-3.11E-06	DC
Lyz2	-1.66E-05	DC(103+/Xcr1)
Lyz2	-7.51E-06	DC(Monocyte Drived)
Lyz2	-7.77E-06	DC(103+/Xcr1)
Lyz2	1.643061086	DC(Monocyte Drived)
Lyz2	2.952219224	DC(Monocyte Drived)
Lyz2	1.129190491	DC(103+/Xcr1)
Lyz2	1.195332872	DC(Monocyte Drived)
Lyz2	1.52E-05	DC(103+/Xcr1)
Lyz2	1.746178477	DC(Monocyte Drived)
Lyz2	-1.45E-05	DC(103+/Xcr1)
Lyz2	1.167473304	DC(Monocyte Drived)
Lyz2	-5.94E-06	DC(103+/Xcr1)
Lyz2	1.299162589	DC(103+/Xcr1)
Lyz2	5.31E-07	DC(Monocyte Drived)
Lyz2	-5.57E-06	DC(Monocyte Drived)
Lyz2	4.38E-06	DC
Lyz2	1.800986927	DC
Lyz2	-1.65E-06	DC
Lyz2	2.02E-05	DC
Lyz2	-5.29E-06	DC(103+/Xcr1)
Lyz2	1.304147428	DC(103+/Xcr1)
Lyz2	-1.55E-05	DC(Monocyte Drived)
Lyz2	-4.05E-07	DC
Lyz2	3.532894896	DC(Monocyte Drived)
Lyz2	-2.07E-05	DC
Lyz2	3.293372447	DC(Monocyte Drived)
Lyz2	-1.18E-05	DC(103+/Xcr1)
Lyz2	1.44E-05	DC(Monocyte Drived)
Lyz2	1.36E-05	DC
Lyz2	1.871424852	DC(Monocyte Drived)
Lyz2	1.43E-05	DC(Monocyte Drived)
Lyz2	-8.67E-06	DC
Lyz2	9.51E-06	DC(Monocyte Drived)
Lyz2	2.002581982	DC(Monocyte Drived)
Lyz2	3.21E-06	DC
Lyz2	-2.99E-06	DC
Lyz2	-2.79E-06	DC(Monocyte Drived)
Lyz2	5.46E-06	DC(103+/Xcr1)
Lyz2	-1.30E-05	DC
Lyz2	0.84782904	DC(103+/Xcr1)
Lyz2	1.71E-06	DC(Monocyte Drived)
Lyz2	-4.03E-06	DC(Monocyte Drived)
Lyz2	1.05E-06	DC
Lyz2	1.435081336	DC(103+/Xcr1)
Lyz2	1.62E-05	DC(103+/Xcr1)
Lyz2	7.14E-06	DC
Lyz2	2.97E-05	DC
Lyz2	-7.95E-06	DC(103+/Xcr1)
Lyz2	8.14E-06	DC(103+/Xcr1)
Lyz2	2.10E-05	DC(Monocyte Drived)
Lyz2	3.01E-06	DC(103+/Xcr1)
Lyz2	1.718954727	DC(Monocyte Drived)
Lyz2	-1.01E-05	DC(103+/Xcr1)
Lyz2	-3.54E-07	DC(103+/Xcr1)
Lyz2	1.31E-05	DC
Lyz2	7.50E-06	DC(103+/Xcr1)
Lyz2	-2.14E-05	DC(Monocyte Drived)
Lyz2	-7.00E-06	DC
Lyz2	0.901838244	DC
Lyz2	2.199346178	DC
Lyz2	6.95E-06	DC(Monocyte Drived)
Lyz2	-2.46E-05	DC(103+/Xcr1)
Lyz2	1.039980135	DC(103+/Xcr1)
Lyz2	-3.91E-06	DC(Monocyte Drived)
Lyz2	-4.91E-06	DC(Monocyte Drived)
Lyz2	-2.84E-06	DC(Monocyte Drived)
Lyz2	3.15E-06	DC
Lyz2	3.96E-06	DC(103+/Xcr1)
Lyz2	-2.26E-06	DC(Monocyte Drived)
Lyz2	1.339211842	DC
Lyz2	-1.44E-05	DC(103+/Xcr1)
Lyz2	1.50874655	DC(Monocyte Drived)
Lyz2	7.62E-06	DC(Monocyte Drived)
Lyz2	-2.44E-06	DC
Lyz2	2.70E-06	DC(103+/Xcr1)
Lyz2	-1.56E-05	DC(Monocyte Drived)
Lyz2	-5.36E-06	DC(103+/Xcr1)
Lyz2	5.62E-06	DC(Monocyte Drived)
Lyz2	1.069733709	DC(103+/Xcr1)
Lyz2	-1.15E-06	DC(Monocyte Drived)
Lyz2	-7.21E-07	DC(Monocyte Drived)
Lyz2	1.21E-05	DC(Monocyte Drived)
Lyz2	-6.15E-06	DC(Monocyte Drived)
Lyz2	6.76E-06	DC(103+/Xcr1)
Lyz2	8.99E-06	DC
Lyz2	-1.19E-05	DC(103+/Xcr1)
Lyz2	1.21E-06	DC
Lyz2	-1.12E-07	DC(Monocyte Drived)
Lyz2	1.547195038	DC(Monocyte Drived)
Lyz2	9.15E-06	DC(Monocyte Drived)
Lyz2	-2.46E-08	DC(Monocyte Drived)
Lyz2	1.36E-06	DC
Lyz2	1.16275875	DC(103+/Xcr1)
Lyz2	-1.98E-06	DC(Monocyte Drived)
Lyz2	-1.03E-05	DC(Monocyte Drived)
Lyz2	-9.67E-06	DC(Monocyte Drived)
Lyz2	-1.22E-05	DC
Lyz2	1.980794344	DC(103+/Xcr1)
Lyz2	1.11E-05	DC
Lyz2	-4.13E-06	DC(Monocyte Drived)
Lyz2	-1.13E-05	DC
Lyz2	1.618295557	DC(Monocyte Drived)
Lyz2	1.991603815	DC(103+/Xcr1)
Lyz2	0.954351888	DC(103+/Xcr1)
Lyz2	-1.72E-05	DC(Monocyte Drived)
Lyz2	-3.57E-06	DC
Lyz2	1.53E-05	DC
Lyz2	-3.82E-07	DC
Lyz2	1.60E-05	DC
Lyz2	-3.34E-06	DC
Lyz2	0.799174321	DC(Monocyte Drived)
Lyz2	2.61831282	DC(Monocyte Drived)
Lyz2	3.23E-05	DC(Monocyte Drived)
Lyz2	9.20E-06	DC
Lyz2	-1.21E-05	DC
Lyz2	-6.04E-06	DC
Lyz2	3.70E-06	DC(Monocyte Drived)
Lyz2	-1.90E-05	DC
Lyz2	2.373981229	DC(Monocyte Drived)
Lyz2	-1.12E-05	DC
Lyz2	-3.48E-06	DC
Lyz2	1.24E-05	DC(103+/Xcr1)
Lyz2	-2.74E-06	DC(Monocyte Drived)
Lyz2	1.62E-06	DC
Lyz2	-6.46E-07	DC(Monocyte Drived)
Lyz2	-7.05E-06	DC(Monocyte Drived)
Lyz2	1.151047931	DC(Monocyte Drived)
Lyz2	-1.10E-05	DC(103+/Xcr1)
Lyz2	-2.28E-06	DC
Lyz2	2.234035295	DC(103+/Xcr1)
Lyz2	5.32E-06	DC
Lyz2	1.61E-05	DC(Monocyte Drived)
Lyz2	5.14E-06	DC(103+/Xcr1)
Lyz2	0.736911488	DC(103+/Xcr1)
Lyz2	7.63E-06	DC(103+/Xcr1)
Lyz2	0.486296163	DC(103+/Xcr1)
Lyz2	8.15E-07	DC(103+/Xcr1)
Lyz2	1.38E-05	DC(Monocyte Drived)
Lyz2	-1.56E-05	DC(103+/Xcr1)
Lyz2	3.25E-06	DC(Monocyte Drived)
Lyz2	-1.57E-06	DC(103+/Xcr1)
Lyz2	0.833381652	DC(Monocyte Drived)
Lyz2	7.50E-06	DC
Lyz2	3.01E-06	DC
Lyz2	1.49E-05	DC
Lyz2	-1.53E-05	DC
Lyz2	9.11E-06	DC
Lyz2	-1.58E-05	DC(103+/Xcr1)
Lyz2	5.88E-06	DC(Monocyte Drived)
Lyz2	8.96E-07	DC(Monocyte Drived)
Lyz2	9.67E-06	DC(Monocyte Drived)
Lyz2	1.969373318	DC(Monocyte Drived)
Lyz2	-1.57E-05	DC
Lyz2	-2.01E-05	DC
Lyz2	0.892891998	DC(103+/Xcr1)
Lyz2	1.013640995	DC(Monocyte Drived)
Lyz2	-5.71E-06	DC(Monocyte Drived)
Lyz2	0.974207984	DC
Lyz2	0.749083949	DC(Monocyte Drived)
Lyz2	0.767851595	DC
Lyz2	-9.31E-06	DC(103+/Xcr1)
Lyz2	-1.98E-05	DC(103+/Xcr1)
Lyz2	-2.20E-06	DC(Monocyte Drived)
Lyz2	1.05E-05	DC
Lyz2	1.495751198	DC
Lyz2	2.61E-08	DC(103+/Xcr1)
Lyz2	0.651205121	DC(103+/Xcr1)
Lyz2	9.63E-06	DC(103+/Xcr1)
Lyz2	1.49091529	DC
Lyz2	-4.35E-06	DC(Monocyte Drived)
Lyz2	0.734502567	DC(103+/Xcr1)
Lyz2	-1.26E-05	DC
Lyz2	4.06E-06	DC(Monocyte Drived)
Lyz2	-1.46E-05	DC(103+/Xcr1)
Lyz2	1.05E-05	DC(103+/Xcr1)
Lyz2	1.130664321	DC(Monocyte Drived)
Lyz2	0.766244993	DC(103+/Xcr1)
Lyz2	-2.34E-08	DC(Monocyte Drived)
Lyz2	0.603834109	DC(103+/Xcr1)
Lyz2	1.52E-06	DC(Monocyte Drived)
Lyz2	1.573931678	DC(Monocyte Drived)
Lyz2	-1.26E-06	DC
Lyz2	-2.49E-06	DC(Monocyte Drived)
Lyz2	1.60E-06	DC
Lyz2	-4.34E-06	DC(Monocyte Drived)
Lyz2	1.54E-05	DC(Monocyte Drived)
Lyz2	-2.17E-05	DC(103+/Xcr1)
Lyz2	3.653106704	DC
Lyz2	-2.48E-06	DC
Lyz2	4.22E-06	DC(103+/Xcr1)
Lyz2	9.88E-06	DC
Lyz2	0.6429774	DC
Lyz2	-6.61E-06	DC(Monocyte Drived)
Lyz2	0.826244472	DC(Monocyte Drived)
Lyz2	-1.62E-05	DC(Monocyte Drived)
Lyz2	8.64E-06	DC
Lyz2	-5.12E-06	DC(103+/Xcr1)
Lyz2	2.812358145	DC
Lyz2	-1.87E-05	DC
Lyz2	2.45E-06	DC(103+/Xcr1)
Lyz2	1.402122397	DC
Lyz2	2.73E-06	DC(Monocyte Drived)
Lyz2	2.302686406	DC(103+/Xcr1)
Lyz2	8.39E-06	DC(Monocyte Drived)
Lyz2	-6.55E-06	DC
Lyz2	9.54E-06	DC(Monocyte Drived)
Lyz2	0.938895833	DC
Lyz2	2.07E-06	DC
Lyz2	1.00E-05	DC
Lyz2	7.47E-06	DC(Monocyte Drived)
Lyz2	-6.27E-06	DC
Lyz2	3.95E-06	DC(Monocyte Drived)
Lyz2	-8.92E-06	DC(Monocyte Drived)
Lyz2	6.31E-06	DC(Monocyte Drived)
Lyz2	1.416115458	DC(Monocyte Drived)
Lyz2	1.942835288	DC(Monocyte Drived)
Lyz2	3.68E-06	DC(103+/Xcr1)
Lyz2	-2.70E-06	DC
Lyz2	4.66E-06	DC(Monocyte Drived)
Lyz2	5.74E-06	DC
Lyz2	-2.31E-06	DC
Lyz2	1.646734655	DC(103+/Xcr1)
Lyz2	0.879492095	DC(103+/Xcr1)
Lyz2	-6.62E-06	DC(103+/Xcr1)
Lyz2	-7.77E-06	DC(Monocyte Drived)
Lyz2	0.730151549	DC(103+/Xcr1)
Lyz2	-9.13E-06	DC
Lyz2	-4.49E-06	DC(103+/Xcr1)
Lyz2	8.03E-06	DC(Monocyte Drived)
Lyz2	-5.73E-06	DC(Monocyte Drived)
Lyz2	0.802938822	DC(103+/Xcr1)
Lyz2	6.64E-06	DC(Monocyte Drived)
Lyz2	-1.60E-05	DC
Lyz2	-1.35E-05	DC(103+/Xcr1)
Lyz2	-3.02E-05	DC
Lyz2	0.640802957	DC(Monocyte Drived)
Lyz2	2.51E-06	DC
Lyz2	4.62E-06	DC(Monocyte Drived)
Lyz2	2.00065863	DC(103+/Xcr1)
Lyz2	0.913568978	DC(Monocyte Drived)
Lyz2	-1.11E-05	DC
Lyz2	5.64E-06	DC
Lyz2	1.30E-05	DC(Monocyte Drived)
Lyz2	-1.50E-05	DC
Lyz2	-6.07E-06	DC
Lyz2	-2.92E-06	DC(Monocyte Drived)
Lyz2	1.914015357	DC(Monocyte Drived)
Lyz2	0.931378705	DC(Monocyte Drived)
Lyz2	-5.99E-06	DC
Lyz2	1.26E-05	DC(103+/Xcr1)
Lyz2	1.800563985	DC
Lyz2	7.28E-06	DC(Monocyte Drived)
Lyz2	1.592706154	DC(Monocyte Drived)
Lyz2	0.92489898	DC(Monocyte Drived)
Lyz2	1.810770175	DC(Monocyte Drived)
Lyz2	1.067228635	DC(Monocyte Drived)
Lyz2	-1.51E-05	DC(Monocyte Drived)
Lyz2	2.24E-07	DC
Lyz2	7.18E-06	DC(103+/Xcr1)
Lyz2	4.89E-06	DC
Lyz2	1.921953149	DC
Lyz2	-1.22E-05	DC(Monocyte Drived)
Lyz2	6.46E-06	DC(103+/Xcr1)
Lyz2	-9.16E-06	DC(103+/Xcr1)
Lyz2	0.781077889	DC(103+/Xcr1)
Lyz2	5.95E-06	DC(Monocyte Drived)
Lyz2	1.225658155	DC(Monocyte Drived)
Lyz2	2.44E-06	DC(103+/Xcr1)
Lyz2	2.77E-08	DC(Monocyte Drived)
Lyz2	-1.33E-05	DC
Lyz2	1.18E-05	DC
Lyz2	-5.93E-06	DC
Lyz2	1.641903797	DC(Monocyte Drived)
Lyz2	-4.75E-06	DC(Monocyte Drived)
Lyz2	-5.75E-06	DC(103+/Xcr1)
Lyz2	-3.12E-07	DC
Lyz2	-3.58E-06	DC
Lyz2	-3.57E-06	DC
Lyz2	-8.78E-06	DC(Monocyte Drived)
Lyz2	-1.21E-05	DC(103+/Xcr1)
Lyz2	6.13E-06	DC(Monocyte Drived)
Lyz2	2.621401751	DC(Monocyte Drived)
Lyz2	-1.38E-05	DC(Monocyte Drived)
Lyz2	-5.08E-06	DC(103+/Xcr1)
Lyz2	2.307354074	DC
Lyz2	-2.19E-05	DC(Monocyte Drived)
Lyz2	-2.91E-06	DC
Lyz2	1.67E-06	DC(Monocyte Drived)
Lyz2	2.465397667	DC(Monocyte Drived)
Lyz2	0.705423075	DC(Monocyte Drived)
Lyz2	-1.00E-05	DC(Monocyte Drived)
Lyz2	2.89962453	DC(Monocyte Drived)
Lyz2	-1.01E-05	DC(Monocyte Drived)
Lyz2	-6.35E-06	DC
Lyz2	1.295597876	DC(103+/Xcr1)
Lyz2	-1.12E-05	DC
Lyz2	0.88714146	DC
Lyz2	-2.73E-06	DC(Monocyte Drived)
Lyz2	-2.59E-06	DC(103+/Xcr1)
Lyz2	1.73E-05	DC(Monocyte Drived)
Lyz2	-5.84E-07	DC(Monocyte Drived)
Lyz2	-5.37E-06	DC(Monocyte Drived)
Lyz2	7.47E-06	DC(Monocyte Drived)
Lyz2	-4.87E-06	DC(103+/Xcr1)
Lyz2	1.37E-05	DC(Monocyte Drived)
Lyz2	0.881375428	DC(103+/Xcr1)
Lyz2	-6.16E-06	DC(Monocyte Drived)
Lyz2	-1.17E-05	DC(Monocyte Drived)
Lyz2	0.682764726	DC(103+/Xcr1)
Lyz2	1.47E-05	DC
Lyz2	-3.56E-06	DC(Monocyte Drived)
Lyz2	2.61E-06	DC
Lyz2	3.33E-06	DC
Lyz2	1.42E-05	DC
Lyz2	6.64E-06	DC(103+/Xcr1)
Lyz2	-1.07E-05	DC
Lyz2	-6.97E-06	DC(Monocyte Drived)
Lyz2	-7.46E-06	DC(103+/Xcr1)
Lyz2	1.42E-06	DC
Lyz2	-3.95E-08	DC(Monocyte Drived)
Lyz2	3.68E-06	DC
Lyz2	2.438878044	DC(Monocyte Drived)
Lyz2	-3.76E-06	DC
Lyz2	7.41E-06	DC
Lyz2	2.699907818	DC
Lyz2	2.181724767	DC(Monocyte Drived)
Lyz2	9.71E-06	DC
Lyz2	1.35E-07	DC
Lyz2	-9.17E-06	DC(103+/Xcr1)
Lyz2	1.71E-05	DC
Lyz2	0.912040112	DC(Monocyte Drived)
Lyz2	-1.78E-05	DC(103+/Xcr1)
Lyz2	-2.25E-05	DC
Lyz2	6.51E-06	DC
Lyz2	-5.33E-06	DC(Monocyte Drived)
Lyz2	-2.76E-06	DC(103+/Xcr1)
Lyz2	2.90E-06	DC(103+/Xcr1)
Lyz2	1.259404995	DC(103+/Xcr1)
Lyz2	-1.61E-05	DC
Lyz2	2.420295484	DC(Monocyte Drived)
Lyz2	1.334570448	DC(103+/Xcr1)
Lyz2	1.75E-06	DC(Monocyte Drived)
Lyz2	-2.28E-05	DC
Lyz2	2.91E-06	DC(Monocyte Drived)
Lyz2	4.22E-06	DC(Monocyte Drived)
Lyz2	1.29E-05	DC
Lyz2	1.65E-06	DC
Lyz2	2.05E-06	DC(Monocyte Drived)
Lyz2	6.05E-06	DC(Monocyte Drived)
Lyz2	-1.91E-07	DC
Lyz2	-7.97E-07	DC(103+/Xcr1)
Lyz2	1.16E-06	DC(Monocyte Drived)
Lyz2	7.44E-06	DC(Monocyte Drived)
Lyz2	-4.31E-06	DC
Lyz2	-5.00E-06	DC
Lyz2	0.966265497	DC(Monocyte Drived)
Lyz2	-9.58E-06	DC(Monocyte Drived)
Lyz2	3.27E-06	DC
Lyz2	1.55E-05	DC
Lyz2	0.802065263	DC(103+/Xcr1)
Lyz2	-1.88E-06	DC
Lyz2	-1.03E-05	DC
Lyz2	9.08E-06	DC(Monocyte Drived)
Lyz2	-3.17E-06	DC
Lyz2	1.79E-06	DC
Lyz2	0.740383298	DC(103+/Xcr1)
Lyz2	1.305610448	DC(Monocyte Drived)
Lyz2	-1.05E-06	DC
Lyz2	-2.28E-06	DC(Monocyte Drived)
Lyz2	6.75E-06	DC
Lyz2	1.24021494	DC(Monocyte Drived)
Lyz2	-1.20E-05	DC(Monocyte Drived)
Lyz2	1.499782973	DC
Lyz2	-5.88E-06	DC
Lyz2	-6.60E-06	DC
Lyz2	1.13E-06	DC
Lyz2	-3.20E-06	DC(Monocyte Drived)
Lyz2	1.87E-05	DC(103+/Xcr1)
Lyz2	1.028568899	DC(103+/Xcr1)
Lyz2	1.62E-06	DC(Monocyte Drived)
Lyz2	9.31E-06	DC(Monocyte Drived)
Lyz2	-5.99E-07	DC
Lyz2	4.87E-07	DC(Monocyte Drived)
Lyz2	-1.07E-05	DC
Lyz2	-2.29E-05	DC
Lyz2	0.789187841	DC(Monocyte Drived)
Lyz2	1.14E-06	DC(Monocyte Drived)
Lyz2	-1.03E-05	DC
Lyz2	6.89E-06	DC(Monocyte Drived)
Lyz2	2.136464033	DC(Monocyte Drived)
Lyz2	2.17E-06	DC
Lyz2	-2.02E-06	DC(Monocyte Drived)
Lyz2	-1.37E-05	DC
Lyz2	-3.09E-06	DC(Monocyte Drived)
Lyz2	-4.53E-06	DC(Monocyte Drived)
Lyz2	6.63E-06	DC
Lyz2	1.31E-05	DC
Lyz2	5.01E-06	DC
Lyz2	-1.13E-05	DC
Lyz2	1.67E-05	DC
Lyz2	1.01E-05	DC(Monocyte Drived)
Lyz2	2.24E-06	DC
Lyz2	-2.21E-05	DC
Lyz2	-9.55E-06	DC(Monocyte Drived)
Lyz2	0.808161746	DC
Lyz2	7.61E-06	DC
Lyz2	-1.18E-05	DC(Monocyte Drived)
Lyz2	3.21E-05	DC(103+/Xcr1)
Lyz2	1.533049774	DC(103+/Xcr1)
Lyz2	-2.36E-06	DC(Monocyte Drived)
Lyz2	-2.60E-06	DC(Monocyte Drived)
Lyz2	-6.63E-06	DC(Monocyte Drived)
Lyz2	-3.19E-06	DC(103+/Xcr1)
Lyz2	7.42E-06	DC(103+/Xcr1)
Lyz2	1.222525749	DC(103+/Xcr1)
Lyz2	-2.08E-05	DC
Lyz2	9.38E-07	DC(103+/Xcr1)
Lyz2	2.165507677	DC(Monocyte Drived)
Lyz2	-1.31E-07	DC
Lyz2	0.91572779	DC(103+/Xcr1)
Lyz2	1.269806438	DC(Monocyte Drived)
Lyz2	7.76E-06	DC(Monocyte Drived)
Lyz2	-2.01E-05	DC
Lyz2	-1.13E-05	DC(Monocyte Drived)
Lyz2	3.49E-06	DC(Monocyte Drived)
Lyz2	1.134524222	DC(Monocyte Drived)
Lyz2	9.45E-06	DC(Monocyte Drived)
Lyz2	2.624955408	DC(Monocyte Drived)
Lyz2	7.24E-06	DC(Monocyte Drived)
Lyz2	-6.69E-06	DC(103+/Xcr1)
Lyz2	-1.11E-05	DC(103+/Xcr1)
Lyz2	-3.43E-06	DC
Lyz2	4.98E-07	DC(Monocyte Drived)
Lyz2	-1.23E-05	DC(Monocyte Drived)
Lyz2	-7.64E-06	DC(Monocyte Drived)
Lyz2	1.612633152	DC
Lyz2	1.02E-05	DC(Monocyte Drived)
Lyz2	1.822847584	DC(Monocyte Drived)
Lyz2	-1.03E-05	DC(103+/Xcr1)
Lyz2	5.57E-06	DC(103+/Xcr1)
Lyz2	2.204006247	DC(103+/Xcr1)
Lyz2	-1.11E-05	DC(103+/Xcr1)
Lyz2	4.21E-06	DC(103+/Xcr1)
Lyz2	-3.23E-06	DC(Monocyte Drived)
Lyz2	8.80E-06	DC
Lyz2	-1.95E-06	DC
Lyz2	1.425420618	DC(Monocyte Drived)
Lyz2	2.225443877	DC(Monocyte Drived)
Lyz2	2.20E-06	DC
Lyz2	3.70E-06	DC(Monocyte Drived)
Lyz2	2.79E-06	DC
Lyz2	2.02E-06	DC(Monocyte Drived)
Lyz2	1.691337994	DC(103+/Xcr1)
Lyz2	2.326927176	DC(Monocyte Drived)
Lyz2	1.37E-05	DC(Monocyte Drived)
Lyz2	9.08E-06	DC
Lyz2	-6.10E-06	DC(103+/Xcr1)
Lyz2	1.40E-05	DC
Lyz2	1.45E-06	DC(Monocyte Drived)
Lyz2	-6.41E-06	DC(103+/Xcr1)
Lyz2	1.827206186	DC
Lyz2	-1.57E-06	DC(103+/Xcr1)
Lyz2	1.01E-06	DC(Monocyte Drived)
Lyz2	-9.73E-06	DC
Lyz2	-8.20E-06	DC(Monocyte Drived)
Lyz2	1.656503454	DC(Monocyte Drived)
Lyz2	9.61E-06	DC
Lyz2	-8.84E-06	DC
Lyz2	1.949337578	DC(Monocyte Drived)
Lyz2	1.72E-05	DC(103+/Xcr1)
Lyz2	1.91E-05	DC(103+/Xcr1)
Lyz2	-7.77E-06	DC(103+/Xcr1)
Lyz2	-1.30E-05	DC(103+/Xcr1)
Lyz2	2.62E-05	DC
Lyz2	2.30E-06	DC(103+/Xcr1)
Lyz2	1.87E-06	DC
Lyz2	1.902052991	DC(103+/Xcr1)
Lyz2	1.40E-05	DC(103+/Xcr1)
Lyz2	-1.92E-06	DC(103+/Xcr1)
Lyz2	1.46E-05	DC(103+/Xcr1)
Lyz2	-2.21E-06	DC(103+/Xcr1)
Lyz2	5.05E-06	DC(103+/Xcr1)
Lyz2	-1.03E-05	DC(103+/Xcr1)
Lyz2	1.70E-06	DC
Lyz2	1.20E-05	DC
Lyz2	-1.63E-06	DC
Lyz2	1.28E-05	DC(103+/Xcr1)
Lyz2	2.73E-05	DC(Monocyte Drived)
Lyz2	1.946777201	DC
Lyz2	-2.49E-06	DC(103+/Xcr1)
Lyz2	9.65E-07	DC(103+/Xcr1)
Lyz2	2.6663124	DC
Lyz2	2.18E-05	DC(103+/Xcr1)
Lyz2	-2.96E-05	DC(103+/Xcr1)
Lyz2	8.09E-07	DC(103+/Xcr1)
Lyz2	1.10E-06	DC
Lyz2	1.586790447	DC(Monocyte Drived)
Lyz2	-1.56E-05	DC(Monocyte Drived)
Lyz2	2.16E-06	DC(Monocyte Drived)
Lyz2	1.88E-06	DC
Lyz2	1.26E-05	DC(Monocyte Drived)
Lyz2	5.24E-06	DC
Lyz2	1.12E-05	DC(103+/Xcr1)
Lyz2	2.045617489	DC(Monocyte Drived)
Lyz2	-1.24E-06	DC
Lyz2	3.031913848	DC(Monocyte Drived)
Lyz2	2.72E-06	DC(103+/Xcr1)
Lyz2	-6.94E-06	DC(Monocyte Drived)
Lyz2	1.854652485	DC(103+/Xcr1)
Lyz2	-6.12E-06	DC(Monocyte Drived)
Lyz2	3.302896498	DC(Monocyte Drived)
Lyz2	4.02E-06	DC(103+/Xcr1)
Lyz2	6.65E-06	DC
Lyz2	1.148170068	DC(103+/Xcr1)
Lyz2	-9.46E-06	DC(103+/Xcr1)
Lyz2	-2.48E-06	DC(103+/Xcr1)
Lyz2	-1.33E-05	DC(103+/Xcr1)
Lyz2	8.45E-06	DC(103+/Xcr1)
Lyz2	3.48E-06	DC(103+/Xcr1)
Lyz2	9.14E-06	DC(103+/Xcr1)
Lyz2	6.08E-06	DC
Lyz2	-6.08E-06	DC(103+/Xcr1)
Lyz2	1.80E-06	DC(103+/Xcr1)
Lyz2	2.290594098	DC(Monocyte Drived)
Lyz2	5.03E-06	DC(Monocyte Drived)
Lyz2	9.69E-06	DC(103+/Xcr1)
Lyz2	-8.76E-06	DC(Monocyte Drived)
Lyz2	-2.14E-05	DC(103+/Xcr1)
Lyz2	-1.52E-05	DC(Monocyte Drived)
Lyz2	2.176160037	DC
Lyz2	1.24E-05	DC
Lyz2	3.48E-08	DC
Lyz2	-1.24E-05	DC(Monocyte Drived)
Lyz2	5.56E-06	DC(Monocyte Drived)
Lyz2	-2.18E-05	DC(103+/Xcr1)
Lyz2	-2.47E-06	DC(Monocyte Drived)
Lyz2	1.11E-05	DC(103+/Xcr1)
Lyz2	-3.42E-06	DC(103+/Xcr1)
Lyz2	1.31E-05	DC(103+/Xcr1)
Lyz2	1.80E-05	DC
Lyz2	2.981955883	DC(103+/Xcr1)
Lyz2	-1.15E-05	DC(Monocyte Drived)
Lyz2	-9.14E-06	DC(103+/Xcr1)
Lyz2	2.138638928	DC(Monocyte Drived)
Lyz2	8.35E-06	DC
Lyz2	1.21E-05	DC(103+/Xcr1)
Lyz2	1.30E-05	DC(103+/Xcr1)
Lyz2	1.08E-05	DC
Lyz2	9.40E-06	DC(103+/Xcr1)
Lyz2	1.63E-06	DC
Lyz2	-8.88E-06	DC(Monocyte Drived)
Lyz2	1.433616143	DC(103+/Xcr1)
Lyz2	4.08E-06	DC(103+/Xcr1)
Lyz2	2.940297018	DC
Lyz2	1.71E-05	DC(Monocyte Drived)
Lyz2	-1.93E-05	DC(Monocyte Drived)
Lyz2	-8.34E-06	DC(103+/Xcr1)
Lyz2	1.42E-05	DC
Lyz2	-1.06E-05	DC(103+/Xcr1)
Lyz2	-1.61E-05	DC(103+/Xcr1)
Lyz2	6.00E-06	DC(103+/Xcr1)
Lyz2	3.328636787	DC(Monocyte Drived)
Lyz2	1.93E-05	DC(103+/Xcr1)
Lyz2	5.33E-06	DC
Lyz2	7.20E-06	DC(103+/Xcr1)
Lyz2	5.60E-06	DC(103+/Xcr1)
Lyz2	-1.81E-07	DC(103+/Xcr1)
Lyz2	-3.37E-05	DC(103+/Xcr1)
Lyz2	2.396691639	DC(Monocyte Drived)
Lyz2	-3.91E-06	DC(103+/Xcr1)
Lyz2	1.679888983	DC
Lyz2	-6.27E-06	DC
Lyz2	-1.63E-05	DC(103+/Xcr1)
Lyz2	1.25E-05	DC(103+/Xcr1)
Lyz2	1.81E-06	DC(103+/Xcr1)
Lyz2	3.50E-05	DC(Monocyte Drived)
Lyz2	9.16E-06	DC(103+/Xcr1)
Lyz2	1.05E-05	DC(103+/Xcr1)
Lyz2	7.64E-06	DC
Lyz2	-6.03E-06	DC(Monocyte Drived)
Lyz2	-3.70E-06	DC(Monocyte Drived)
Lyz2	1.06E-05	DC(103+/Xcr1)
Lyz2	1.598971346	DC(103+/Xcr1)
Lyz2	5.83E-06	DC(Monocyte Drived)
Lyz2	-9.87E-06	DC
Lyz2	1.68E-05	DC
Lyz2	-1.37E-05	DC(103+/Xcr1)
Lyz2	-4.33E-06	DC(103+/Xcr1)
Lyz2	2.33E-05	DC(103+/Xcr1)
Lyz2	5.24E-06	DC(103+/Xcr1)
Lyz2	9.71E-06	DC(103+/Xcr1)
Lyz2	3.77E-06	DC(103+/Xcr1)
Lyz2	-9.96E-06	DC(103+/Xcr1)
Lyz2	-5.97E-06	DC
Lyz2	1.65E-06	DC(103+/Xcr1)
Lyz2	1.549780726	DC(103+/Xcr1)
Lyz2	-8.48E-06	DC(Monocyte Drived)
Lyz2	7.99E-06	DC(103+/Xcr1)
Lyz2	-2.98E-06	DC(103+/Xcr1)
Lyz2	-2.84E-06	DC(Monocyte Drived)
Lyz2	8.70E-06	DC(103+/Xcr1)
Lyz2	1.763969921	DC(103+/Xcr1)
Lyz2	3.598280197	DC(Monocyte Drived)
Lyz2	-1.42E-05	DC
Lyz2	-1.23E-05	DC(103+/Xcr1)
Lyz2	-1.67E-05	DC
Lyz2	8.44E-07	DC
Lyz2	-2.06E-06	DC(Monocyte Drived)
Lyz2	1.44E-05	DC(103+/Xcr1)
Lyz2	-4.18E-07	DC
Lyz2	1.35E-05	DC(103+/Xcr1)
Lyz2	1.95E-05	DC(103+/Xcr1)
Lyz2	1.505201266	DC(103+/Xcr1)
Lyz2	3.88E-06	DC(103+/Xcr1)
Lyz2	-8.45E-06	DC
Lyz2	7.38E-06	DC(103+/Xcr1)
Lyz2	1.867236331	DC(103+/Xcr1)
Lyz2	-1.03E-05	DC(103+/Xcr1)
Lyz2	2.89E-06	DC
Lyz2	9.08E-07	DC
Lyz2	2.63E-06	DC
Lyz2	6.93E-07	DC(103+/Xcr1)
Lyz2	-5.29E-06	DC(103+/Xcr1)
Lyz2	1.67704241	DC
Lyz2	1.62E-05	DC(103+/Xcr1)
Lyz2	-1.79E-07	DC
Lyz2	-1.32E-05	DC(103+/Xcr1)
Lyz2	-8.45E-06	DC(103+/Xcr1)
Lyz2	1.973484679	DC(103+/Xcr1)
Lyz2	1.568179556	DC(103+/Xcr1)
Lyz2	-1.26E-05	DC(103+/Xcr1)
Lyz2	-2.63E-05	DC(103+/Xcr1)
Lyz2	6.69E-06	DC
Lyz2	6.60E-06	DC(103+/Xcr1)
Lyz2	-2.51E-06	DC(103+/Xcr1)
Lyz2	-7.24E-06	DC(Monocyte Drived)
Lyz2	-8.12E-06	DC(103+/Xcr1)
Lyz2	3.99E-06	DC(103+/Xcr1)
Lyz2	2.27E-06	DC(103+/Xcr1)
Lyz2	1.629252795	DC(103+/Xcr1)
Lyz2	4.84E-08	DC(103+/Xcr1)
Lyz2	6.19E-06	DC(103+/Xcr1)
Lyz2	4.31E-06	DC(Monocyte Drived)
Lyz2	5.58E-06	DC(103+/Xcr1)
Lyz2	4.96E-06	DC
Lyz2	1.66E-05	DC(103+/Xcr1)
Lyz2	-1.06E-05	DC(103+/Xcr1)
Lyz2	1.51E-05	DC(103+/Xcr1)
Lyz2	1.153029797	DC(103+/Xcr1)
Lyz2	-6.50E-07	DC(103+/Xcr1)
Lyz2	8.11E-07	DC
Lyz2	-4.48E-06	DC
Lyz2	-2.55E-05	DC(103+/Xcr1)
Lyz2	-3.13E-06	DC(Monocyte Drived)
Lyz2	4.14E-07	DC
Lyz2	-1.74E-05	DC(103+/Xcr1)
Lyz2	5.50E-06	DC(Monocyte Drived)
Lyz2	1.18388441	DC
Lyz2	0.93428508	DC(Monocyte Drived)
Lyz2	1.053048388	DC(Monocyte Drived)
Lyz2	0.593089921	DC(103+/Xcr1)
Lyz2	1.68E-06	DC(103+/Xcr1)
Lyz2	2.58E-06	DC(Monocyte Drived)
Lyz2	9.12E-06	DC
Lyz2	-1.57E-06	DC
Lyz2	-2.03E-05	DC(Monocyte Drived)
Lyz2	1.810318676	DC
Lyz2	-8.57E-06	DC(Monocyte Drived)
Lyz2	4.26E-06	DC
Lyz2	-2.85E-06	DC
Lyz2	1.511227968	DC(Monocyte Drived)
Lyz2	-8.45E-06	DC(Monocyte Drived)
Lyz2	1.54E-06	DC(Monocyte Drived)
Lyz2	-8.51E-06	DC(Monocyte Drived)
Lyz2	0.769027454	DC(103+/Xcr1)
Lyz2	0.807120238	DC(103+/Xcr1)
Lyz2	-1.39E-05	DC(Monocyte Drived)
Lyz2	9.55E-06	DC
Lyz2	-1.32E-05	DC
Lyz2	7.30E-07	DC(103+/Xcr1)
Lyz2	-5.68E-06	DC(Monocyte Drived)
Lyz2	-1.06E-05	DC(Monocyte Drived)
Lyz2	0.691404355	DC(Monocyte Drived)
Lyz2	0.961662026	DC(Monocyte Drived)
Lyz2	3.820495968	DC(Monocyte Drived)
Lyz2	3.25E-06	DC(Monocyte Drived)
Lyz2	-1.38E-06	DC(Monocyte Drived)
Lyz2	0.693873941	DC(Monocyte Drived)
Lyz2	-6.50E-06	DC(Monocyte Drived)
Lyz2	-1.00E-05	DC(Monocyte Drived)
Lyz2	-5.35E-06	DC(Monocyte Drived)
Lyz2	1.096349643	DC
Lyz2	0.757964517	DC
Lyz2	4.16E-06	DC(Monocyte Drived)
Lyz2	-1.06E-06	DC
Lyz2	2.342842749	DC(Monocyte Drived)
Lyz2	1.13E-05	DC(Monocyte Drived)
Lyz2	9.16E-06	DC(103+/Xcr1)
Lyz2	2.175471628	DC(103+/Xcr1)
Lyz2	6.87E-06	DC(103+/Xcr1)
Lyz2	4.50E-06	DC
Lyz2	1.05E-05	DC(103+/Xcr1)
Lyz2	1.50E-06	DC(Monocyte Drived)
Lyz2	-1.14E-05	DC(Monocyte Drived)
Lyz2	8.02E-06	DC
Lyz2	2.590728673	DC(Monocyte Drived)
Lyz2	5.27E-06	DC
Lyz2	1.67E-05	DC(Monocyte Drived)
Lyz2	0.60419612	DC(103+/Xcr1)
Lyz2	1.56E-05	DC
Lyz2	1.35E-05	DC(Monocyte Drived)
Lyz2	-5.29E-06	DC
Lyz2	-2.51E-06	DC(Monocyte Drived)
Lyz2	-6.86E-06	DC(Monocyte Drived)
Lyz2	1.02679356	DC(103+/Xcr1)
Lyz2	5.80E-06	DC(Monocyte Drived)
Lyz2	2.3695121	DC(Monocyte Drived)
Lyz2	-1.90E-06	DC(103+/Xcr1)
Lyz2	0.85693505	DC(Monocyte Drived)
Lyz2	-9.66E-07	DC(103+/Xcr1)
Lyz2	0.794285928	DC(103+/Xcr1)
Lyz2	1.963881839	DC(Monocyte Drived)
Lyz2	-4.51E-06	DC(Monocyte Drived)
Lyz2	0.935954744	DC(Monocyte Drived)
Lyz2	0.700535957	DC
Lyz2	3.80E-06	DC(103+/Xcr1)
Lyz2	2.36E-06	DC(Monocyte Drived)
Lyz2	5.91E-06	DC
Lyz2	1.202118501	DC(Monocyte Drived)
Lyz2	1.06E-05	DC(103+/Xcr1)
Lyz2	4.54E-06	DC(Monocyte Drived)
Lyz2	9.51E-06	DC
Lyz2	0.945093387	DC
Lyz2	-1.84E-05	DC(103+/Xcr1)
Lyz2	1.322530685	DC(Monocyte Drived)
Lyz2	1.045201665	DC(Monocyte Drived)
Lyz2	1.804392204	DC(Monocyte Drived)
Lyz2	2.18887306	DC(Monocyte Drived)
Lyz2	-2.16E-06	DC
Lyz2	1.631702771	DC(103+/Xcr1)
Lyz2	6.20E-06	DC
Lyz2	0.690415207	DC(Monocyte Drived)
Lyz2	0.786612016	DC(Monocyte Drived)
Lyz2	1.682192784	DC(Monocyte Drived)
Lyz2	2.965628204	DC(Monocyte Drived)
Lyz2	2.54E-06	DC(Monocyte Drived)
Lyz2	-1.46E-05	DC
Lyz2	1.43677129	DC
Lyz2	6.50E-06	DC(Monocyte Drived)
Lyz2	-9.99E-06	DC(Monocyte Drived)
Lyz2	4.20E-07	DC
Lyz2	2.601468268	DC(Monocyte Drived)
Lyz2	3.47E-06	DC(103+/Xcr1)
Lyz2	-2.87E-06	DC(Monocyte Drived)
Lyz2	-1.92E-05	DC
Lyz2	-8.01E-06	DC(Monocyte Drived)
Lyz2	-5.76E-06	DC(Monocyte Drived)
Lyz2	1.136829759	DC(Monocyte Drived)
Lyz2	1.120973561	DC
Lyz2	1.40E-07	DC(Monocyte Drived)
Lyz2	1.80E-06	DC(103+/Xcr1)
Lyz2	1.65067799	DC(Monocyte Drived)
Lyz2	3.02E-07	DC(103+/Xcr1)
Lyz2	2.72E-06	DC
Lyz2	4.49E-06	DC
Lyz2	2.717475509	DC(Monocyte Drived)
Lyz2	2.181023046	DC(103+/Xcr1)
Lyz2	1.47E-05	DC
Lyz2	1.523189453	DC(Monocyte Drived)
Lyz2	-1.55E-05	DC
Lyz2	-2.77E-06	DC(Monocyte Drived)
Lyz2	-6.29E-06	DC(Monocyte Drived)
Lyz2	-9.33E-06	DC(Monocyte Drived)
Lyz2	1.345063661	DC(Monocyte Drived)
Lyz2	-4.94E-06	DC
Lyz2	-4.35E-06	DC(Monocyte Drived)
Lyz2	-3.24E-06	DC(Monocyte Drived)
Lyz2	1.483472212	DC(Monocyte Drived)
Lyz2	4.42E-06	DC(Monocyte Drived)
Lyz2	7.46E-06	DC(Monocyte Drived)
Lyz2	7.90E-06	DC
Lyz2	7.71E-06	DC(Monocyte Drived)
Lyz2	1.785951847	DC
Lyz2	1.358039128	DC(103+/Xcr1)
Lyz2	0.688422012	DC(103+/Xcr1)
Lyz2	-1.23E-05	DC
Lyz2	1.74344427	DC(Monocyte Drived)
Lyz2	4.41E-06	DC(103+/Xcr1)
Lyz2	-7.47E-06	DC
Lyz2	1.752943033	DC(103+/Xcr1)
Lyz2	0.907798948	DC(103+/Xcr1)
Lyz2	3.80E-06	DC
Lyz2	2.925474547	DC(Monocyte Drived)
Lyz2	1.43974375	DC(Monocyte Drived)
Lyz2	-2.43E-05	DC
Lyz2	1.73E-05	DC(Monocyte Drived)
Lyz2	4.56E-06	DC(103+/Xcr1)
Lyz2	-5.70E-06	DC(Monocyte Drived)
Lyz2	-1.11E-05	DC(Monocyte Drived)
Lyz2	9.05E-06	DC(Monocyte Drived)
Lyz2	3.28E-06	DC(Monocyte Drived)
Lyz2	1.08E-05	DC(Monocyte Drived)
Lyz2	1.081315657	DC
Lyz2	1.472001247	DC
Lyz2	2.24E-05	DC
Lyz2	-2.04E-05	DC(103+/Xcr1)
Lyz2	3.91E-06	DC(Monocyte Drived)
Lyz2	1.160507612	DC(Monocyte Drived)
Lyz2	0.665956299	DC(103+/Xcr1)
Lyz2	5.58E-06	DC
Lyz2	-2.76E-06	DC
Lyz2	1.17E-05	DC
Lyz2	-2.45E-05	DC
Lyz2	-8.06E-06	DC(103+/Xcr1)
Lyz2	-1.19E-06	DC(103+/Xcr1)
Lyz2	1.63E-06	DC
Lyz2	4.06E-06	DC(Monocyte Drived)
Lyz2	6.39E-06	DC(Monocyte Drived)
Lyz2	-1.51E-05	DC
Lyz2	7.67E-08	DC
Lyz2	5.24E-06	DC(Monocyte Drived)
Lyz2	1.33E-05	DC(103+/Xcr1)
Lyz2	-1.14E-06	DC(Monocyte Drived)
Lyz2	1.279291163	DC(Monocyte Drived)
Lyz2	2.03456376	DC(Monocyte Drived)
Lyz2	-4.99E-07	DC(Monocyte Drived)
Lyz2	0.689914547	DC(Monocyte Drived)
Lyz2	-5.02E-06	DC(Monocyte Drived)
Lyz2	7.16E-06	DC(Monocyte Drived)
Lyz2	-1.35E-05	DC(Monocyte Drived)
Lyz2	-5.64E-08	DC(103+/Xcr1)
Lyz2	1.392811743	DC(103+/Xcr1)
Lyz2	-5.47E-06	DC
Lyz2	1.94390153	DC(103+/Xcr1)
Lyz2	1.05E-05	DC
Lyz2	1.60E-05	DC(Monocyte Drived)
Lyz2	-2.64E-06	DC(Monocyte Drived)
Lyz2	3.24E-07	DC(Monocyte Drived)
Lyz2	-1.55E-05	DC
Lyz2	-3.88E-06	DC(Monocyte Drived)
Lyz2	1.76E-05	DC(Monocyte Drived)
Lyz2	-4.17E-06	DC
Lyz2	-1.17E-05	DC(103+/Xcr1)
Lyz2	4.19E-07	DC(Monocyte Drived)
Lyz2	0.578805115	DC(Monocyte Drived)
Lyz2	-1.58E-05	DC(Monocyte Drived)
Lyz2	-2.54E-06	DC(103+/Xcr1)
Lyz2	4.68E-06	DC
Lyz2	1.98E-05	DC(Monocyte Drived)
Lyz2	2.072466716	DC(103+/Xcr1)
Lyz2	1.52E-05	DC
Lyz2	0.651949243	DC
Lyz2	-1.03E-05	DC(Monocyte Drived)
Lyz2	1.927442474	DC(103+/Xcr1)
Lyz2	1.604547015	DC(103+/Xcr1)
Lyz2	-2.24E-07	DC(Monocyte Drived)
Lyz2	0.775925005	DC
Lyz2	3.501184176	DC(Monocyte Drived)
Lyz2	1.90E-06	DC
Lyz2	-1.06E-06	DC(103+/Xcr1)
Lyz2	-6.03E-06	DC
Lyz2	-1.30E-05	DC(Monocyte Drived)
Lyz2	-1.96E-05	DC(Monocyte Drived)
Lyz2	1.257067418	DC(103+/Xcr1)
Lyz2	0.549097758	DC
Lyz2	1.37E-05	DC(103+/Xcr1)
Lyz2	2.91E-06	DC
Lyz2	7.97E-06	DC
Lyz2	4.10E-07	DC(103+/Xcr1)
Lyz2	-8.18E-06	DC
Lyz2	2.42187571	DC(Monocyte Drived)
Lyz2	3.40E-06	DC(Monocyte Drived)
Lyz2	-8.17E-06	DC(103+/Xcr1)
Lyz2	-2.87E-07	DC(103+/Xcr1)
Lyz2	2.00E-05	DC(103+/Xcr1)
Lyz2	-1.13E-05	DC
Lyz2	1.47E-05	DC
Lyz2	1.083766714	DC(Monocyte Drived)
Lyz2	1.48E-05	DC
Lyz2	-8.43E-06	DC
Lyz2	-6.62E-07	DC(Monocyte Drived)
Lyz2	3.11E-06	DC(Monocyte Drived)
Lyz2	-1.13E-06	DC
Lyz2	1.387164069	DC(Monocyte Drived)
Lyz2	-1.67E-06	DC(Monocyte Drived)
Lyz2	1.611051924	DC(103+/Xcr1)
Lyz2	1.70E-06	DC(Monocyte Drived)
Lyz2	1.447652804	DC
Lyz2	1.353949822	DC(103+/Xcr1)
Lyz2	-6.58E-06	DC
Lyz2	1.09E-05	DC(Monocyte Drived)
Lyz2	1.25653076	DC(103+/Xcr1)
Lyz2	-1.36E-06	DC
Lyz2	1.325165607	DC(103+/Xcr1)
Lyz2	0.696117843	DC(103+/Xcr1)
Lyz2	-2.24E-06	DC(Monocyte Drived)
Lyz2	7.50E-07	DC(Monocyte Drived)
Lyz2	-1.65E-05	DC(Monocyte Drived)
Lyz2	0.894012926	DC
Lyz2	7.66E-06	DC(Monocyte Drived)
Lyz2	0.521260349	DC(103+/Xcr1)
Lyz2	1.199191559	DC
Lyz2	-2.08E-07	DC(103+/Xcr1)
Lyz2	-4.09E-06	DC
Lyz2	2.892343529	DC(Monocyte Drived)
Lyz2	0.728486005	DC(103+/Xcr1)
Lyz2	0.837972784	DC(103+/Xcr1)
Lyz2	1.939531786	DC(103+/Xcr1)
Lyz2	2.006011526	DC(Monocyte Drived)
Lyz2	1.71E-05	DC(Monocyte Drived)
Lyz2	0.715187931	DC
Lyz2	1.059106362	DC(Monocyte Drived)
Lyz2	-3.14E-06	DC(Monocyte Drived)
Lyz2	0.806167051	DC(Monocyte Drived)
Lyz2	-6.11E-06	DC(Monocyte Drived)
Lyz2	1.06911801	DC(103+/Xcr1)
Lyz2	-1.13E-05	DC
Lyz2	1.155272733	DC(Monocyte Drived)
Lyz2	1.41E-05	DC
Lyz2	-1.64E-05	DC(Monocyte Drived)
Lyz2	1.815900893	DC(Monocyte Drived)
Lyz2	5.92E-06	DC(Monocyte Drived)
Lyz2	-9.56E-06	DC(Monocyte Drived)
Lyz2	-6.92E-06	DC(Monocyte Drived)
Lyz2	0.747034553	DC(103+/Xcr1)
Lyz2	-3.44E-06	DC(Monocyte Drived)
Lyz2	7.04E-06	DC
Lyz2	-6.03E-06	DC(Monocyte Drived)
Lyz2	1.839121775	DC(Monocyte Drived)
Lyz2	7.37E-06	DC
Lyz2	-1.54E-05	DC(Monocyte Drived)
Lyz2	-6.90E-06	DC(Monocyte Drived)
Lyz2	0.974168368	DC(103+/Xcr1)
Lyz2	-3.77E-06	DC
Lyz2	-2.54E-05	DC(Monocyte Drived)
Lyz2	0.843082938	DC(103+/Xcr1)
Lyz2	8.16E-06	DC(Monocyte Drived)
Lyz2	-4.27E-06	DC(103+/Xcr1)
Lyz2	-4.05E-06	DC(Monocyte Drived)
Lyz2	-1.46E-06	DC
Lyz2	0.561439728	DC(103+/Xcr1)
Lyz2	0.524210103	DC(103+/Xcr1)
Lyz2	4.76E-06	DC
Lyz2	5.73E-06	DC
Lyz2	0.945474036	DC(103+/Xcr1)
Lyz2	-6.19E-07	DC
Lyz2	2.368710733	DC(Monocyte Drived)
Lyz2	4.17E-06	DC(103+/Xcr1)
Lyz2	3.099466239	DC
Lyz2	1.54E-05	DC(Monocyte Drived)
Lyz2	1.35E-05	DC(Monocyte Drived)
Lyz2	1.196779271	DC(Monocyte Drived)
Lyz2	1.864010063	DC(Monocyte Drived)
Lyz2	-9.08E-06	DC(Monocyte Drived)
Lyz2	-1.37E-06	DC(103+/Xcr1)
Lyz2	-5.01E-06	DC(103+/Xcr1)
Lyz2	1.114828033	DC(103+/Xcr1)
Lyz2	-1.88E-05	DC(Monocyte Drived)
Lyz2	1.134100132	DC(Monocyte Drived)
Lyz2	3.571083847	DC(Monocyte Drived)
Lyz2	0.867274711	DC
Lyz2	0.956894808	DC(Monocyte Drived)
Lyz2	5.50E-07	DC(103+/Xcr1)
Lyz2	-2.31E-06	DC
Lyz2	-1.32E-07	DC(Monocyte Drived)
Lyz2	3.215382309	DC(103+/Xcr1)
Lyz2	3.47E-06	DC(Monocyte Drived)
Lyz2	-4.32E-06	DC
Lyz2	0.835967583	DC(Monocyte Drived)
Lyz2	2.642965764	DC
Lyz2	0.705365934	DC(103+/Xcr1)
Lyz2	9.45E-06	DC(Monocyte Drived)
Lyz2	1.99716636	DC(Monocyte Drived)
Lyz2	-7.01E-06	DC(Monocyte Drived)
Lyz2	0.750376412	DC
Lyz2	1.464793442	DC(Monocyte Drived)
Lyz2	-1.18E-05	DC(Monocyte Drived)
Lyz2	-1.78E-05	DC(Monocyte Drived)
Lyz2	3.11E-06	DC(Monocyte Drived)
Lyz2	-1.45E-06	DC(Monocyte Drived)
Lyz2	6.43E-06	DC(Monocyte Drived)
Lyz2	-1.66E-08	DC(Monocyte Drived)
Lyz2	4.09E-06	DC
Lyz2	1.127698293	DC(Monocyte Drived)
Lyz2	0.978326507	DC(Monocyte Drived)
Lyz2	4.074208618	DC(Monocyte Drived)
Lyz2	3.128086976	DC(103+/Xcr1)
Lyz2	-1.73E-05	DC(103+/Xcr1)
Lyz2	8.77E-06	DC
Lyz2	1.881641535	DC(103+/Xcr1)
Lyz2	0.790447629	DC
Lyz2	-3.95E-06	DC
Lyz2	1.062245701	DC(103+/Xcr1)
Lyz2	1.10E-05	DC(Monocyte Drived)
Lyz2	-1.26E-05	DC(103+/Xcr1)
Lyz2	-2.65E-06	DC(Monocyte Drived)
Lyz2	0.985777138	DC(Monocyte Drived)
Lyz2	-1.48E-05	DC(Monocyte Drived)
Lyz2	2.452352334	DC
Lyz2	1.406737073	DC
Lyz2	1.878903792	DC(Monocyte Drived)
Lyz2	-5.33E-06	DC
Lyz2	1.217065998	DC
Lyz2	1.664208276	DC(103+/Xcr1)
Lyz2	-1.81E-06	DC(Monocyte Drived)
Lyz2	2.52E-06	DC
Lyz2	1.294747199	DC(103+/Xcr1)
Lyz2	4.07E-06	DC(Monocyte Drived)
Lyz2	4.93E-06	DC
Lyz2	1.845378253	DC(Monocyte Drived)
Lyz2	-7.09E-06	DC(Monocyte Drived)
Lyz2	0.627490134	DC(103+/Xcr1)
Lyz2	-9.63E-06	DC
Lyz2	9.34E-07	DC
Lyz2	-3.48E-06	DC(103+/Xcr1)
Lyz2	-1.18E-06	DC(Monocyte Drived)
Lyz2	-1.10E-05	DC(103+/Xcr1)
Lyz2	-2.83E-06	DC
Lyz2	-1.09E-05	DC
Lyz2	-4.06E-06	DC
Lyz2	0.991585274	DC(103+/Xcr1)
Lyz2	1.673987866	DC(103+/Xcr1)
Lyz2	8.98E-06	DC
Lyz2	0.878741536	DC(Monocyte Drived)
Lyz2	1.12E-06	DC
Lyz2	9.98E-06	DC(103+/Xcr1)
Lyz2	1.505490856	DC
Lyz2	-1.40E-05	DC(Monocyte Drived)
Lyz2	1.280033499	DC(Monocyte Drived)
Lyz2	7.78E-06	DC(103+/Xcr1)
Lyz2	9.42E-06	DC(Monocyte Drived)
Lyz2	1.247599322	DC(Monocyte Drived)
Lyz2	1.614924301	DC(Monocyte Drived)
Lyz2	-2.59E-05	DC(Monocyte Drived)
Lyz2	6.86E-08	DC(Monocyte Drived)
Lyz2	1.18E-06	DC(Monocyte Drived)
Lyz2	-1.50E-06	DC(103+/Xcr1)
Lyz2	7.48E-06	DC(Monocyte Drived)
Lyz2	0.761197756	DC(103+/Xcr1)
Lyz2	-7.78E-06	DC
Lyz2	2.489182504	DC(Monocyte Drived)
Lyz2	-2.94E-06	DC
Lyz2	6.11E-06	DC(Monocyte Drived)
Lyz2	1.81892839	DC(103+/Xcr1)
Lyz2	-1.06E-05	DC(103+/Xcr1)
Lyz2	-6.06E-06	DC(Monocyte Drived)
Lyz2	1.204569245	DC(Monocyte Drived)
Lyz2	1.109944602	DC(Monocyte Drived)
Lyz2	1.609262411	DC(Monocyte Drived)
Lyz2	-9.78E-06	DC(103+/Xcr1)
Lyz2	2.72E-07	DC(Monocyte Drived)
Lyz2	1.393596612	DC(Monocyte Drived)
Lyz2	-5.05E-06	DC(Monocyte Drived)
Lyz2	0.970323852	DC(Monocyte Drived)
Lyz2	0.725950464	DC
Lyz2	-2.58E-06	DC(Monocyte Drived)
Lyz2	0.903140047	DC(Monocyte Drived)
Lyz2	0.800950336	DC
Lyz2	4.47E-06	DC(Monocyte Drived)
Lyz2	-3.19E-06	DC(103+/Xcr1)
Lyz2	1.017229292	DC(103+/Xcr1)
Lyz2	2.112322337	DC(Monocyte Drived)
Lyz2	1.07E-05	DC(Monocyte Drived)
Lyz2	1.57E-05	DC(Monocyte Drived)
Lyz2	-6.43E-06	DC(Monocyte Drived)
Lyz2	2.252601615	DC
Lyz2	1.198236893	DC(Monocyte Drived)
Lyz2	1.86E-05	DC
Lyz2	5.91E-06	DC
Lyz2	2.194772384	DC(Monocyte Drived)
Lyz2	-4.34E-06	DC(103+/Xcr1)
Lyz2	-2.29E-05	DC
Lyz2	1.221183024	DC(103+/Xcr1)
Lyz2	7.04E-06	DC(Monocyte Drived)
Lyz2	1.797467774	DC(Monocyte Drived)
Lyz2	-1.28E-05	DC
Lyz2	1.26E-05	DC(Monocyte Drived)
Lyz2	0.703857275	DC(Monocyte Drived)
Lyz2	3.721760383	DC(Monocyte Drived)
Lyz2	2.14E-06	DC(Monocyte Drived)
Lyz2	1.169620493	DC(Monocyte Drived)
Lyz2	1.00E-05	DC
Lyz2	1.264382613	DC(103+/Xcr1)
Lyz2	1.24E-05	DC(103+/Xcr1)
Lyz2	0.913214783	DC(103+/Xcr1)
Lyz2	1.72E-06	DC(Monocyte Drived)
Lyz2	-9.55E-06	DC(103+/Xcr1)
Lyz2	0.506242355	DC
Lyz2	-6.01E-06	DC(103+/Xcr1)
Lyz2	0.751566914	DC
Lyz2	0.991676792	DC(103+/Xcr1)
Lyz2	8.32E-06	DC(Monocyte Drived)
Lyz2	-7.95E-06	DC(Monocyte Drived)
Lyz2	3.40E-06	DC(Monocyte Drived)
Lyz2	0.933435718	DC(Monocyte Drived)
Lyz2	1.707585305	DC(Monocyte Drived)
Lyz2	0.676817575	DC
Lyz2	0.840740126	DC(Monocyte Drived)
Lyz2	2.30E-06	DC(103+/Xcr1)
Lyz2	0.64444226	DC(103+/Xcr1)
Lyz2	0.721729088	DC(103+/Xcr1)
Lyz2	1.578958086	DC(Monocyte Drived)
Lyz2	1.026908771	DC(Monocyte Drived)
Lyz2	0.763547648	DC(103+/Xcr1)
Lyz2	1.11E-05	DC(Monocyte Drived)
Lyz2	-1.33E-05	DC(Monocyte Drived)
Lyz2	1.00E-05	DC
Lyz2	0.500828174	DC(103+/Xcr1)
Lyz2	-4.99E-06	DC(Monocyte Drived)
Lyz2	2.62E-05	DC(Monocyte Drived)
Lyz2	1.341179032	DC(Monocyte Drived)
Lyz2	-9.08E-07	DC(Monocyte Drived)
Lyz2	9.79E-06	DC(103+/Xcr1)
Lyz2	1.510681319	DC(103+/Xcr1)
Lyz2	1.16224345	DC
Lyz2	-3.45E-06	DC(103+/Xcr1)
Lyz2	-2.36E-05	DC
Lyz2	4.72E-06	DC(Monocyte Drived)
Lyz2	-5.11E-06	DC
Lyz2	-5.74E-06	DC(103+/Xcr1)
Lyz2	3.80E-08	DC(Monocyte Drived)
Lyz2	1.677292955	DC(Monocyte Drived)
Lyz2	1.525433476	DC(Monocyte Drived)
Lyz2	0.773036803	DC(Monocyte Drived)
Lyz2	0.689127921	DC(Monocyte Drived)
Lyz2	1.02E-06	DC(103+/Xcr1)
Lyz2	6.71E-06	DC(103+/Xcr1)
Lyz2	-1.38E-06	DC
Lyz2	-1.25E-05	DC
Lyz2	3.48E-06	DC(Monocyte Drived)
Lyz2	-2.28E-05	DC(Monocyte Drived)
Lyz2	1.427803556	DC(Monocyte Drived)
Lyz2	-5.95E-07	DC
Lyz2	-1.61E-06	DC
Lyz2	-4.20E-06	DC(Monocyte Drived)
Lyz2	9.89E-06	DC
Lyz2	-1.07E-05	DC(103+/Xcr1)
Lyz2	2.864475925	DC(Monocyte Drived)
Lyz2	7.80E-06	DC(Monocyte Drived)
Lyz2	0.675857538	DC(103+/Xcr1)
Lyz2	-1.08E-06	DC(103+/Xcr1)
Lyz2	-3.91E-06	DC(Monocyte Drived)
Lyz2	1.058651553	DC(Monocyte Drived)
Lyz2	-9.53E-06	DC(Monocyte Drived)
Lyz2	5.07E-06	DC(103+/Xcr1)
Lyz2	1.378767031	DC(103+/Xcr1)
Lyz2	-1.42E-05	DC(Monocyte Drived)
Lyz2	0.970689242	DC(103+/Xcr1)
Lyz2	7.86E-06	DC(103+/Xcr1)
Lyz2	-1.35E-06	DC(Monocyte Drived)
Lyz2	-1.64E-07	DC
Lyz2	1.41E-05	DC
Lyz2	3.95E-06	DC(103+/Xcr1)
Lyz2	0.898989408	DC
Lyz2	-4.51E-07	DC
Lyz2	1.192948481	DC(Monocyte Drived)
Lyz2	1.449015155	DC(Monocyte Drived)
Lyz2	1.267244179	DC(103+/Xcr1)
Lyz2	1.698047623	DC(103+/Xcr1)
Lyz2	3.367671347	DC(103+/Xcr1)
Lyz2	1.00E-05	DC
Lyz2	0.891549134	DC(Monocyte Drived)
Lyz2	-3.26E-06	DC(103+/Xcr1)
Lyz2	1.47E-05	DC
Lyz2	-2.37E-06	DC
Lyz2	9.23E-06	DC
Lyz2	0.970520609	DC(Monocyte Drived)
Lyz2	2.76E-06	DC
Lyz2	-7.64E-06	DC(103+/Xcr1)
Lyz2	1.314699555	DC(103+/Xcr1)
Lyz2	6.55E-06	DC
Lyz2	0.737254749	DC(103+/Xcr1)
Lyz2	0.592366437	DC(103+/Xcr1)
Lyz2	0.910382757	DC(103+/Xcr1)
Lyz2	-1.07E-05	DC
Lyz2	1.038203479	DC(Monocyte Drived)
Lyz2	6.66E-06	DC(Monocyte Drived)
Lyz2	7.12E-06	DC(Monocyte Drived)
Lyz2	1.101961203	DC(103+/Xcr1)
Lyz2	2.239574265	DC(Monocyte Drived)
Lyz2	0.776113459	DC(Monocyte Drived)
Lyz2	-1.73E-06	DC(Monocyte Drived)
Lyz2	6.82E-06	DC(103+/Xcr1)
Lyz2	-2.82E-06	DC
Lyz2	-9.62E-06	DC(Monocyte Drived)
Lyz2	0.581235194	DC(Monocyte Drived)
Lyz2	2.70E-05	DC
Lyz2	3.709660605	DC(Monocyte Drived)
Lyz2	1.766249915	DC(Monocyte Drived)
Lyz2	1.93E-05	DC(Monocyte Drived)
Lyz2	8.38E-06	DC
Lyz2	-1.85E-06	DC
Lyz2	2.047393398	DC(Monocyte Drived)
Lyz2	2.894630753	DC(Monocyte Drived)
Lyz2	0.77252828	DC(Monocyte Drived)
Lyz2	0.754892872	DC
Lyz2	1.45E-05	DC(Monocyte Drived)
Lyz2	1.87E-05	DC
Lyz2	-9.85E-06	DC(Monocyte Drived)
Lyz2	7.19E-06	DC
Lyz2	1.749461414	DC(103+/Xcr1)
Lyz2	0.604179696	DC(103+/Xcr1)
Lyz2	5.27E-06	DC(Monocyte Drived)
Lyz2	-2.05E-07	DC(Monocyte Drived)
Lyz2	4.38E-06	DC
Lyz2	-1.21E-05	DC(Monocyte Drived)
Lyz2	-1.40E-05	DC(Monocyte Drived)
Lyz2	7.21E-06	DC(Monocyte Drived)
Lyz2	8.60E-07	DC
Lyz2	-1.32E-06	DC(Monocyte Drived)
Lyz2	-1.68E-05	DC(Monocyte Drived)
Lyz2	0.836172592	DC(Monocyte Drived)
Lyz2	2.798704796	DC
Lyz2	-4.86E-06	DC(Monocyte Drived)
Lyz2	1.21331739	DC(103+/Xcr1)
Lyz2	1.696488776	DC(103+/Xcr1)
Lyz2	-1.38E-06	DC
Lyz2	4.28E-06	DC
Lyz2	1.231392952	DC
Lyz2	-3.18E-06	DC
Lyz2	-2.54E-06	DC(Monocyte Drived)
Lyz2	6.39E-06	DC(Monocyte Drived)
Lyz2	0.832939943	DC(103+/Xcr1)
Lyz2	2.34E-05	DC(Monocyte Drived)
Lyz2	-9.83E-06	DC
Lyz2	2.124550838	DC(Monocyte Drived)
Lyz2	1.063783362	DC(103+/Xcr1)
Lyz2	1.64E-05	DC
Lyz2	1.23E-05	DC(Monocyte Drived)
Lyz2	-4.68E-06	DC
Lyz2	-6.78E-06	DC(103+/Xcr1)
Lyz2	1.70E-05	DC(Monocyte Drived)
Lyz2	1.54E-05	DC(Monocyte Drived)
Lyz2	2.15E-06	DC
Lyz2	1.70E-05	DC
Lyz2	2.916274153	DC(Monocyte Drived)
Lyz2	-8.18E-06	DC
Lyz2	-5.06E-07	DC(Monocyte Drived)
Lyz2	2.895380292	DC(Monocyte Drived)
Lyz2	0.821403021	DC(103+/Xcr1)
Lyz2	1.929210301	DC(103+/Xcr1)
Lyz2	-4.19E-06	DC(Monocyte Drived)
Lyz2	4.91E-06	DC
Lyz2	2.680544381	DC(Monocyte Drived)
Lyz2	4.82E-06	DC
Lyz2	5.36E-06	DC(Monocyte Drived)
Lyz2	-2.79E-06	DC
Lyz2	-4.35E-07	DC(103+/Xcr1)
Lyz2	1.00584594	DC(Monocyte Drived)
Lyz2	1.55E-05	DC(Monocyte Drived)
Lyz2	1.55E-05	DC
Lyz2	5.81E-07	DC
Lyz2	-8.40E-06	DC(Monocyte Drived)
Lyz2	5.71E-06	DC(103+/Xcr1)
Lyz2	1.937659262	DC(103+/Xcr1)
Lyz2	0.701536449	DC
Lyz2	-1.93E-05	DC(Monocyte Drived)
Lyz2	2.46453414	DC(Monocyte Drived)
Lyz2	0.755092681	DC(103+/Xcr1)
Lyz2	-2.10E-05	DC(Monocyte Drived)
Lyz2	-2.60E-06	DC(Monocyte Drived)
Lyz2	0.571822016	DC(103+/Xcr1)
Lyz2	-2.20E-06	DC
Lyz2	-9.32E-06	DC(Monocyte Drived)
Lyz2	1.546698527	DC(103+/Xcr1)
Lyz2	1.34E-05	DC(Monocyte Drived)
Lyz2	1.041386473	DC
Lyz2	1.165355781	DC(Monocyte Drived)
Lyz2	1.740860216	DC
Lyz2	-1.24E-05	DC(Monocyte Drived)
Lyz2	-1.50E-05	DC(Monocyte Drived)
Lyz2	1.695412876	DC(Monocyte Drived)
Lyz2	0.545843192	DC(103+/Xcr1)
Lyz2	1.19E-05	DC
Lyz2	0.864736619	DC(103+/Xcr1)
Lyz2	1.816131867	DC(Monocyte Drived)
Lyz2	0.729602527	DC
Lyz2	1.17E-05	DC
Lyz2	2.257938301	DC(103+/Xcr1)
Lyz2	3.24E-06	DC
Lyz2	0.717242299	DC(103+/Xcr1)
Lyz2	1.20E-05	DC(Monocyte Drived)
Lyz2	1.10E-05	DC(Monocyte Drived)
Lyz2	-6.15E-07	DC(Monocyte Drived)
Lyz2	2.625919746	DC(Monocyte Drived)
Lyz2	1.69E-05	DC
Lyz2	0.888917613	DC(Monocyte Drived)
Lyz2	-9.77E-06	DC
Lyz2	1.45E-05	DC(Monocyte Drived)
Lyz2	2.372550101	DC(103+/Xcr1)
Lyz2	1.240910264	DC(Monocyte Drived)
Lyz2	1.29E-05	DC
Lyz2	1.548496897	DC(Monocyte Drived)
Lyz2	0.710602137	DC(Monocyte Drived)
Lyz2	1.127440256	DC(Monocyte Drived)
Lyz2	1.305729847	DC(Monocyte Drived)
Lyz2	0.691249044	DC(Monocyte Drived)
Lyz2	-1.35E-06	DC
Lyz2	-9.87E-06	DC(103+/Xcr1)
Lyz2	0.792948712	DC
Lyz2	4.90E-06	DC
Lyz2	0.734629808	DC
Lyz2	0.818581506	DC(Monocyte Drived)
Lyz2	8.32E-06	DC
Lyz2	3.63E-06	DC(Monocyte Drived)
Lyz2	1.591128223	DC(103+/Xcr1)
Lyz2	-1.50E-05	DC(Monocyte Drived)
Lyz2	1.15E-06	DC
Lyz2	0.937272934	DC(Monocyte Drived)
Lyz2	6.46E-06	DC(Monocyte Drived)
Lyz2	1.373685967	DC(Monocyte Drived)
Lyz2	3.16E-06	DC(Monocyte Drived)
Lyz2	-1.04E-05	DC(Monocyte Drived)
Lyz2	0.590422397	DC
Lyz2	-4.92E-06	DC(103+/Xcr1)
Lyz2	1.47E-06	DC(Monocyte Drived)
Lyz2	2.36E-05	DC(Monocyte Drived)
Lyz2	1.643227346	DC(Monocyte Drived)
Lyz2	-2.16E-05	DC(Monocyte Drived)
Lyz2	1.498423617	DC(Monocyte Drived)
Lyz2	-8.39E-06	DC
Lyz2	2.041511915	DC(103+/Xcr1)
Lyz2	1.214722238	DC(Monocyte Drived)
Lyz2	0.831900583	DC
Lyz2	-1.10E-05	DC
Lyz2	7.16E-06	DC(Monocyte Drived)
Lyz2	0.939344101	DC(103+/Xcr1)
Lyz2	1.560910396	DC(Monocyte Drived)
Lyz2	1.259394844	DC(Monocyte Drived)
Lyz2	5.94E-06	DC
Lyz2	-8.55E-06	DC(Monocyte Drived)
Lyz2	1.461221506	DC(Monocyte Drived)
Lyz2	1.49E-06	DC
Lyz2	-9.76E-06	DC(Monocyte Drived)
Lyz2	1.272572008	DC(Monocyte Drived)
Lyz2	2.2046787	DC(Monocyte Drived)
Lyz2	3.92E-06	DC
Lyz2	-8.46E-06	DC(Monocyte Drived)
Lyz2	2.751277265	DC(Monocyte Drived)
Lyz2	2.21301421	DC(Monocyte Drived)
Lyz2	1.10E-07	DC
Lyz2	1.21E-05	DC
Lyz2	-8.89E-06	DC(Monocyte Drived)
Lyz2	2.18E-06	DC
Lyz2	0.77973859	DC(Monocyte Drived)
Lyz2	-1.09E-05	DC(Monocyte Drived)
Lyz2	1.09E-05	DC(Monocyte Drived)
Lyz2	1.294353135	DC(Monocyte Drived)
Lyz2	0.583848205	DC(103+/Xcr1)
Lyz2	-6.87E-06	DC(Monocyte Drived)
Lyz2	6.57E-06	DC
Lyz2	1.11E-05	DC
Lyz2	2.14E-05	DC
Lyz2	-8.31E-06	DC
Lyz2	1.368196755	DC(Monocyte Drived)
Lyz2	9.36E-06	DC(103+/Xcr1)
Lyz2	2.606163901	DC
Lyz2	5.95E-06	DC
Lyz2	-4.31E-06	DC
Lyz2	-1.13E-05	DC(Monocyte Drived)
Lyz2	-2.24E-05	DC
Lyz2	5.15E-06	DC(Monocyte Drived)
Lyz2	-3.42E-06	DC
Lyz2	1.126732756	DC(103+/Xcr1)
Lyz2	-1.12E-05	DC(Monocyte Drived)
Lyz2	-4.88E-06	DC(Monocyte Drived)
Lyz2	8.07E-06	DC
Lyz2	-2.61E-06	DC
Lyz2	4.88E-06	DC(Monocyte Drived)
Lyz2	1.35E-05	DC
Lyz2	1.943364888	DC(Monocyte Drived)
Lyz2	0.698998614	DC(Monocyte Drived)
Lyz2	-8.38E-06	DC
Lyz2	-1.08E-05	DC(Monocyte Drived)
Lyz2	-5.47E-06	DC(103+/Xcr1)
Lyz2	0.694495655	DC
Lyz2	-1.21E-05	DC
Lyz2	0.835296189	DC(Monocyte Drived)
Lyz2	0.935224081	DC
Lyz2	1.420623098	DC
Lyz2	1.050006761	DC(Monocyte Drived)
Lyz2	-1.27E-05	DC(103+/Xcr1)
Lyz2	7.70E-06	DC(Monocyte Drived)
Lyz2	3.15E-07	DC(Monocyte Drived)
Lyz2	0.778831966	DC
Lyz2	-1.24E-06	DC(Monocyte Drived)
Lyz2	1.066476348	DC(Monocyte Drived)
Lyz2	-8.44E-06	DC
Lyz2	-1.22E-05	DC
Lyz2	1.135024413	DC
Lyz2	1.534874721	DC(103+/Xcr1)
Lyz2	-6.74E-06	DC(Monocyte Drived)
Lyz2	-2.30E-05	DC(Monocyte Drived)
Lyz2	1.5089426	DC(103+/Xcr1)
Lyz2	1.592804049	DC(Monocyte Drived)
Lyz2	1.16E-05	DC
Lyz2	1.00032139	DC(Monocyte Drived)
Lyz2	2.65E-06	DC(103+/Xcr1)
Lyz2	-1.05E-05	DC
Lyz2	3.289598009	DC(Monocyte Drived)
Lyz2	1.10E-05	DC(Monocyte Drived)
Lyz2	1.89E-05	DC
Lyz2	8.11E-06	DC
Lyz2	1.163385038	DC(Monocyte Drived)
Lyz2	2.721978052	DC(Monocyte Drived)
Lyz2	-1.28E-05	DC(Monocyte Drived)
Lyz2	0.731030495	DC
Lyz2	1.89E-05	DC(Monocyte Drived)
Lyz2	7.04E-06	DC
Lyz2	-6.68E-06	DC
Lyz2	-7.06E-06	DC(Monocyte Drived)
Lyz2	0.795340025	DC(Monocyte Drived)
Lyz2	1.303176471	DC(103+/Xcr1)
Lyz2	-2.50E-06	DC(103+/Xcr1)
Lyz2	1.007355122	DC(103+/Xcr1)
Lyz2	1.21E-05	DC(103+/Xcr1)
Lyz2	1.86E-07	DC(Monocyte Drived)
Lyz2	7.58E-06	DC(Monocyte Drived)
Lyz2	-3.80E-06	DC
Lyz2	1.75E-06	DC(Monocyte Drived)
Lyz2	1.03E-05	DC
Lyz2	6.76E-06	DC
Lyz2	9.41E-06	DC(Monocyte Drived)
Lyz2	-1.83E-05	DC(Monocyte Drived)
Lyz2	2.850511612	DC(Monocyte Drived)
Lyz2	-1.92E-06	DC(Monocyte Drived)
Lyz2	-6.50E-06	DC
Lyz2	0.894459485	DC(103+/Xcr1)
Lyz2	1.68E-05	DC(Monocyte Drived)
Lyz2	4.31E-06	DC
Lyz2	-1.45E-06	DC(Monocyte Drived)
Lyz2	9.39E-06	DC(103+/Xcr1)
Lyz2	2.898811578	DC(Monocyte Drived)
Lyz2	1.39E-06	DC(Monocyte Drived)
Lyz2	0.714685616	DC(103+/Xcr1)
Lyz2	1.917977686	DC(Monocyte Drived)
Lyz2	-7.99E-06	DC(Monocyte Drived)
Lyz2	-5.48E-06	DC(Monocyte Drived)
Lyz2	-1.05E-05	DC(103+/Xcr1)
Lyz2	2.53E-06	DC(Monocyte Drived)
Lyz2	1.838234713	DC
Lyz2	8.56E-06	DC(Monocyte Drived)
Lyz2	1.112144025	DC(Monocyte Drived)
Lyz2	1.337067144	DC(Monocyte Drived)
Lyz2	1.288512003	DC(Monocyte Drived)
Lyz2	2.00E-05	DC(Monocyte Drived)
Lyz2	1.39E-06	DC(Monocyte Drived)
Lyz2	-3.87E-06	DC
Lyz2	1.86E-05	DC
Lyz2	3.006343473	DC(Monocyte Drived)
Lyz2	3.07586648	DC(Monocyte Drived)
Lyz2	2.050921737	DC(103+/Xcr1)
Lyz2	-7.31E-06	DC
Lyz2	-1.97E-05	DC(Monocyte Drived)
Lyz2	1.13E-05	DC(Monocyte Drived)
Lyz2	-8.88E-06	DC(103+/Xcr1)
Lyz2	8.71E-06	DC
Lyz2	1.20E-06	DC(103+/Xcr1)
Lyz2	4.72E-06	DC
Lyz2	1.27E-05	DC
Lyz2	0.945286903	DC(Monocyte Drived)
Lyz2	-4.62E-06	DC
Lyz2	-2.32E-06	DC
Lyz2	1.06E-05	DC
Lyz2	0.927008563	DC
Lyz2	-1.76E-06	DC(Monocyte Drived)
Lyz2	2.205811682	DC(Monocyte Drived)
Lyz2	7.79E-06	DC
Lyz2	7.97E-06	DC
Lyz2	4.91E-07	DC(Monocyte Drived)
Lyz2	7.63E-06	DC(Monocyte Drived)
Lyz2	1.767593701	DC(Monocyte Drived)
Lyz2	-6.33E-06	DC(103+/Xcr1)
Lyz2	1.80E-05	DC
Lyz2	0.783583089	DC(Monocyte Drived)
Lyz2	1.350358605	DC(103+/Xcr1)
Lyz2	3.42E-06	DC
Lyz2	1.088580753	DC(Monocyte Drived)
Lyz2	2.177829026	DC(Monocyte Drived)
Lyz2	-2.61E-06	DC(Monocyte Drived)
Lyz2	1.81E-05	DC
Lyz2	0.902359658	DC(Monocyte Drived)
Lyz2	-3.84E-06	DC(Monocyte Drived)
Lyz2	2.324004072	DC(Monocyte Drived)
Lyz2	0.494716263	DC(103+/Xcr1)
Lyz2	-8.43E-07	DC(Monocyte Drived)
Lyz2	-1.36E-05	DC(Monocyte Drived)
Lyz2	1.14E-05	DC(103+/Xcr1)
Lyz2	9.78E-07	DC
Lyz2	1.175787129	DC(Monocyte Drived)
Lyz2	1.197039404	DC(103+/Xcr1)
Lyz2	1.077099182	DC
Lyz2	1.413158878	DC(103+/Xcr1)
Lyz2	5.80E-06	DC(Monocyte Drived)
Lyz2	-3.62E-06	DC(Monocyte Drived)
Lyz2	1.507391094	DC(Monocyte Drived)
Lyz2	0.662467885	DC(103+/Xcr1)
Lyz2	2.15E-06	DC(Monocyte Drived)
Lyz2	9.36E-07	DC(Monocyte Drived)
Lyz2	-2.12E-05	DC(103+/Xcr1)
Lyz2	8.52E-06	DC
Lyz2	0.991901604	DC(Monocyte Drived)
Lyz2	-9.72E-06	DC(Monocyte Drived)
Lyz2	-1.10E-05	DC
Lyz2	-6.90E-06	DC
Lyz2	0.661231472	DC(103+/Xcr1)
Lyz2	1.38E-06	DC(Monocyte Drived)
Lyz2	1.50E-05	DC(Monocyte Drived)
Lyz2	1.93E-06	DC
Lyz2	5.27E-06	DC(Monocyte Drived)
Lyz2	-1.48E-05	DC
Lyz2	2.347043387	DC(Monocyte Drived)
Lyz2	-8.96E-06	DC
Lyz2	7.21E-06	DC(Monocyte Drived)
Lyz2	-8.85E-06	DC
Lyz2	0.762328541	DC
Lyz2	-2.19E-06	DC(Monocyte Drived)
Lyz2	3.84E-06	DC
Lyz2	-1.04E-05	DC(Monocyte Drived)
Lyz2	0.690002502	DC(Monocyte Drived)
Lyz2	0.981871073	DC(Monocyte Drived)
Lyz2	-2.09E-06	DC
Lyz2	-1.79E-05	DC(Monocyte Drived)
Lyz2	5.37E-06	DC
Lyz2	-1.95E-05	DC
Lyz2	-4.15E-06	DC
Lyz2	5.51E-07	DC(Monocyte Drived)
Lyz2	1.108162482	DC(Monocyte Drived)
Lyz2	-1.40E-05	DC(Monocyte Drived)
Lyz2	0.901790851	DC(Monocyte Drived)
Lyz2	-1.10E-06	DC(103+/Xcr1)
Lyz2	-9.24E-06	DC(Monocyte Drived)
Lyz2	0.81990951	DC
Lyz2	0.635893172	DC(Monocyte Drived)
Lyz2	-5.28E-06	DC
Lyz2	-4.53E-06	DC(Monocyte Drived)
Lyz2	1.367119775	DC(103+/Xcr1)
Lyz2	-1.29E-05	DC(Monocyte Drived)
Lyz2	3.81E-06	DC(Monocyte Drived)
Lyz2	0.621006325	DC(103+/Xcr1)
Lyz2	9.29E-07	DC(Monocyte Drived)
Lyz2	1.177084328	DC(Monocyte Drived)
Lyz2	0.765024173	DC(Monocyte Drived)
Lyz2	-1.70E-05	DC(Monocyte Drived)
Lyz2	1.54E-06	DC
Lyz2	2.61E-07	DC
Lyz2	1.06E-05	DC
Lyz2	-2.24E-06	DC
Lyz2	2.119227858	DC(Monocyte Drived)
Lyz2	4.00E-06	DC(103+/Xcr1)
Lyz2	-6.47E-06	DC
Lyz2	-8.38E-07	DC(Monocyte Drived)
Lyz2	1.25742398	DC(Monocyte Drived)
Cd209a	2.767458679	DC(Monocyte Drived)
Cd209a	2.364705328	DC(Monocyte Drived)
Cd209a	2.91E-06	DC
Cd209a	2.34E-05	DC(103+/Xcr1)
Cd209a	4.16E-06	DC
Cd209a	0.67915087	DC(Monocyte Drived)
Cd209a	5.32E-06	DC
Cd209a	1.55E-05	DC(Monocyte Drived)
Cd209a	9.61E-06	DC(103+/Xcr1)
Cd209a	3.38E-06	DC
Cd209a	-6.11E-06	DC
Cd209a	3.57E-06	DC(Monocyte Drived)
Cd209a	2.360855416	DC(Monocyte Drived)
Cd209a	-1.84E-05	DC
Cd209a	-1.54E-05	DC
Cd209a	2.319113148	DC(Monocyte Drived)
Cd209a	1.41E-05	DC
Cd209a	3.59143308	DC(Monocyte Drived)
Cd209a	-2.35E-05	DC(103+/Xcr1)
Cd209a	4.67E-06	DC(103+/Xcr1)
Cd209a	3.460077885	DC(Monocyte Drived)
Cd209a	-2.56E-06	DC
Cd209a	-7.45E-06	DC(Monocyte Drived)
Cd209a	1.936781703	DC(Monocyte Drived)
Cd209a	1.264319067	DC(Monocyte Drived)
Cd209a	2.950516879	DC(Monocyte Drived)
Cd209a	3.137578355	DC(Monocyte Drived)
Cd209a	5.87E-06	DC(103+/Xcr1)
Cd209a	5.35E-06	DC(Monocyte Drived)
Cd209a	-3.93E-06	DC
Cd209a	2.404277915	DC(Monocyte Drived)
Cd209a	2.59E-06	DC
Cd209a	1.794461166	DC(Monocyte Drived)
[truncated: 15,687 more rows]
