# Supplementary material for: Simultaneous selection of nanobodies for accessible epitopes on immune cells in the tumor microenvironment
Source: Nat Commun. 2023 Nov 17;14:7473. doi: 10.1038/s41467-023-43038-z (PMC10656474; doi:10.1038/s41467-023-43038-z)
Supplement: Supplementary file 4 — Source Data [file 41467_2023_43038_MOESM4_ESM.zip › Fig5B_Source_Data.csv]

# Fig5B GoTerm CD11c-VHHs injected sample
GO.ID	Term	Fisher
GO:0000028	ribosomal subunit assembly	5.30E-14
GO:0019886	MHCII antigen processing and presentation	4.60E-10
GO:0006364	rRNA processing	1.20E-07
GO:0050821	protein stabilization	3.40E-06
GO:0034341	interferon-gamma response	6.10E-06
GO:0071364	response to EGF stimulus	2.00E-05
GO:0071353	response to IL-4	2.40E-05
GO:0048024	regulation of mRNA splicing	3.60E-05
GO:0043066	negative regulation of apoptotic process	4.40E-05
GO:0045727	positive regulation of translation	5.50E-05
