# Supplementary material for: Simultaneous selection of nanobodies for accessible epitopes on immune cells in the tumor microenvironment
Source: Nat Commun. 2023 Nov 17;14:7473. doi: 10.1038/s41467-023-43038-z (PMC10656474; doi:10.1038/s41467-023-43038-z)
Supplement: Supplementary file 4 — Source Data [file 41467_2023_43038_MOESM4_ESM.zip › Fig5C_Source_Data.csv]

# Fig5C DC Activation genes expression
grouping	var.data
PBS	-0.640690202
PBS	-0.047788457
PBS	-0.622226665
PBS	-0.019747411
PBS	0.017092653
PBS	-0.117523659
PBS	-0.076473573
PBS	-0.062789036
PBS	0.01816555
PBS	-0.203747608
PBS	-0.051811855
PBS	-0.162966955
PBS	-0.21226661
PBS	-0.222552966
PBS	-0.023291001
Phage	0.249444074
Phage	0.047322082
Phage	0.10114516
Phage	0.002690909
Phage	-0.076574657
Phage	0.022695344
Phage	0.151831304
Phage	-0.151393053
Phage	-0.122900759
Phage	-0.025939523
Phage	-0.032408688
Phage	0.164257249
Phage	0.247898233
Phage	0.030120095
Phage	0.053536235
CD45	-0.367538479
CD45	0.122743481
CD45	-0.06184241
CD45	-0.015336716
CD45	0.004549962
CD45	-0.167203693
CD45	-0.290670908
CD45	-0.0228858
CD45	-0.033112442
CD45	-0.132626583
CD45	-0.104107081
CD45	0.0161188
CD45	-0.397903909
CD45	-0.189580253
CD45	-0.115218236
CD11c	0.354236522
CD11c	-0.033286203
CD11c	0.304992187
CD11c	0.038183765
CD11c	-0.020736121
CD11c	0.117125378
CD11c	0.143045968
CD11c	0.036995567
CD11c	-0.030832095
CD11c	0.234587152
CD11c	0.063717136
CD11c	0.132590408
CD11c	0.109681584
CD11c	0.253103741
CD11c	0.047830642
CD8	0.377524438
CD8	-0.007884958
CD8	0.363168035
CD8	-0.005068358
CD8	0.047097412
CD8	0.085885243
CD8	-0.008935461
CD8	0.144991446
CD8	0.100683747
CD8	0.098862131
CD8	0.069198833
CD8	-0.051263577
CD8	0.141725371
CD8	0.091375195
CD8	0.000600024
