# Supplementary material for: Simultaneous selection of nanobodies for accessible epitopes on immune cells in the tumor microenvironment
Source: Nat Commun. 2023 Nov 17;14:7473. doi: 10.1038/s41467-023-43038-z (PMC10656474; doi:10.1038/s41467-023-43038-z)
Supplement: Supplementary file 4 — Source Data [file 41467_2023_43038_MOESM4_ESM.zip › Fig6D_Source_Data.csv]

# Fig.6D CD8 sub-population proportion in injected samples
orig.ident	seurat_clusters	Freq	groupn	value
PBS	0	12	473	0.025369979
Phage	0	92	473	0.194503171
CD45	0	3	473	0.006342495
CD11c	0	131	473	0.276955603
CD8	0	235	473	0.496828753
PBS	1	17	463	0.036717063
Phage	1	4	463	0.008639309
CD45	1	432	463	0.933045356
CD11c	1	2	463	0.004319654
CD8	1	8	463	0.017278618
PBS	2	239	336	0.711309524
Phage	2	67	336	0.199404762
CD45	2	3	336	0.008928571
CD11c	2	14	336	0.041666667
CD8	2	13	336	0.038690476
PBS	3	11	244	0.045081967
Phage	3	81	244	0.331967213
CD45	3	4	244	0.016393443
CD11c	3	63	244	0.258196721
CD8	3	85	244	0.348360656
PBS	4	75	111	0.675675676
Phage	4	24	111	0.216216216
CD45	4	1	111	0.009009009
CD11c	4	6	111	0.054054054
CD8	4	5	111	0.045045045
PBS	5	0	44	0
Phage	5	2	44	0.045454545
CD45	5	0	44	0
CD11c	5	11	44	0.25
CD8	5	31	44	0.704545455
