# Supplementary material for: Simultaneous selection of nanobodies for accessible epitopes on immune cells in the tumor microenvironment
Source: Nat Commun. 2023 Nov 17;14:7473. doi: 10.1038/s41467-023-43038-z (PMC10656474; doi:10.1038/s41467-023-43038-z)
Supplement: Supplementary file 4 — Source Data [file 41467_2023_43038_MOESM4_ESM.zip › Fig6F_Source_Data.csv]

# Fig6F GoTerm CD8 subtype C5
ID	Description	GeneRatio	BgRatio	pvalue	p.adjust	qvalue	geneID	Count	Groups	Database	Version
GO:0002250	adaptive immune response	33/341	471/22217	4.27E-13	8.42E-10	6.61E-10	Lag3/Alcam/Havcr2/Irf4/Stx11/Prf1/Prdm1/Ctla4/Orai1/Pdcd1/Cd8b1/Crtam/Zap70/Stat3/Mif/Cd8a/Ccr7/Cd247/Themis/Serpinb9/Ndfip1/Batf/Myo1g/C1qbp/Il18r1/Phb/Cd3d/Gzmb/Ifng/Sh2d1a/Il18rap/Samsn1/Notch1	33	5	GO_BP	3.14.0
GO:0006096	glycolytic process	15/341	87/22217	4.41E-12	2.44E-09	1.92E-09	Hk2/Gapdh/Pgk1/Stat3/Ier3/Tpi1/Aldoa/Pgam1/Pkm/Hif1a/Eno1/Pfkp/Pfkl/Eif6/Ifng	15	5	GO_BP	3.14.0
GO:0030217	T cell differentiation	25/341	295/22217	5.56E-12	2.44E-09	1.92E-09	Lag3/Bcl2a1d/Irf4/Prdm1/Ctla4/Il2ra/Tox/Runx2/Crtam/Stat5a/Zap70/Stat3/Stat5b/Cd8a/Chd7/Ccr7/Themis/Batf/Prelid1/Il18r1/Cd3d/Ap3b1/Ifng/Cd27/Prdx2	25	5	GO_BP	3.14.0
GO:0001819	positive regulation of cytokine production	32/341	497/22217	9.27E-12	3.33E-09	2.61E-09	Ccl3/Havcr2/Sema7a/Irf8/Cd200/Irf4/Il10/Ccl4/Ccl1/Gapdh/Crtam/Stat5a/Cd2/Stat3/Cd6/Mif/Stat5b/Bsg/Ccr7/Hif1a/Batf/Ddx1/Il18r1/Phb/Selenok/Rel/Nr4a3/Hdac2/Ddx21/Furin/Ifng/Cd27	32	5	GO_BP	3.14.0
GO:0050863	regulation of T cell activation	25/341	336/22217	9.30E-11	2.14E-08	1.68E-08	Lag3/Havcr2/Icos/Prdm1/Cd5/Ctla4/Il2ra/Tox/Crtam/Stat5a/Zap70/Lgals3/Cd6/Stat5b/Ccr7/Ndfip1/Cblb/Casp3/Prelid1/Selenok/Lgals1/Ap3b1/Ifng/Cd27/Prdx2	25	5	GO_BP	3.14.0
GO:0051249	regulation of lymphocyte activation	29/341	472/22217	2.75E-10	5.43E-08	4.27E-08	Lag3/Tnfrsf4/Havcr2/Il10/Icos/Prdm1/Cd5/Ctla4/Il2ra/Tox/Crtam/Stat5a/Zap70/Lgals3/Cd6/Mif/Stat5b/Ccr7/Ndfip1/Cblb/Casp3/Prelid1/Selenok/Lgals1/Ap3b1/Ifng/Samsn1/Cd27/Prdx2	29	5	GO_BP	3.14.0
GO:0022407	regulation of cell-cell adhesion	28/341	455/22217	5.47E-10	9.81E-08	7.70E-08	Lag3/Havcr2/Il10/Icos/Cd5/Ctla4/Il2ra/Ubash3b/Crtam/Stat5a/Zap70/Prkca/Lgals3/Cd6/Stat5b/Ccr7/Ndfip1/Cblb/Casp3/Gtpbp4/Selenok/Nr4a3/Lgals1/Ap3b1/Ifng/Cd27/Notch1/Prdx2	28	5	GO_BP	3.14.0
GO:0042098	T cell proliferation	19/341	220/22217	1.51E-09	2.20E-07	1.73E-07	Zbtb32/Tnfrsf4/Havcr2/Ctla4/Fkbp1a/Il2ra/Crtam/Stat5a/Zap70/Lgals3/Cd6/Stat5b/Ccr7/Ndfip1/Cblb/Casp3/Selenok/Ifng/Prdx2	19	5	GO_BP	3.14.0
GO:0042267	natural killer cell mediated cytotoxicity	11/341	78/22217	2.95E-08	2.42E-06	1.90E-06	Lag3/Havcr2/Stx11/Crtam/Stat5a/Stat5b/Serpinb9/Prdx1/Gzmb/Sh2d1a/Il18rap	11	5	GO_BP	3.14.0
GO:0001906	cell killing	16/341	237/22217	8.81E-07	4.97E-05	3.90E-05	Lag3/Havcr2/Stx11/Prf1/Ccl1/Gapdh/Crtam/Stat5a/Lgals3/Stat5b/Serpinb9/Prdx1/Gzmb/Ifng/Sh2d1a/Il18rap	16	5	GO_BP	3.14.0
