# Supplementary material for: Simultaneous selection of nanobodies for accessible epitopes on immune cells in the tumor microenvironment
Source: Nat Commun. 2023 Nov 17;14:7473. doi: 10.1038/s41467-023-43038-z (PMC10656474; doi:10.1038/s41467-023-43038-z)
Supplement: Supplementary file 4 — Source Data [file 41467_2023_43038_MOESM4_ESM.zip › Fig8C_Source_Data.csv]

# Fig8C phb2 celluar expression
	avg.exp	pct.exp	features.plot	id	avg.exp.scaled
Phb	0.289385475	10.36585366	Phb	MQ	0.373469714
Phb2	0.785065808	24.0619137	Phb2	MQ	-0.327945691
Phb1	0.348195578	10.30595813	Phb	NK	0.80263284
Phb21	1.164201239	27.77777778	Phb2	NK	0.804363863
Phb3	0.259757576	3.354297694	Phb	CD4	0.157261934
Phb22	0.60060922	7.442348008	Phb2	CD4	-0.878835795
Phb4	0.328403386	7.301017355	Phb	CD8	0.658200525
Phb23	1.096317799	19.21005386	Phb2	CD8	0.601626102
Phb5	0.218004596	10.73825503	Phb	DC(Monocyte drived)	-0.147427886
Phb24	0.757490915	28.97091723	Phb2	DC(Monocyte drived)	-0.410299679
Phb6	0.18236209	4.81540931	Phb	Treg	-0.40752689
Phb25	0.823189227	16.37239165	Phb2	Treg	-0.214087931
Phb7	0.085287155	4.288164666	Phb	DC	-1.115925289
Phb26	0.693862546	22.64150943	Phb2	DC	-0.600329427
Phb8	0.081341172	0.705467372	Phb	Neu	-1.144720858
Phb27	0.243978817	2.645502646	Phb2	Neu	-1.943932799
Phb9	0.234263883	12.5	Phb	DC(103+/Xcr1+)	-0.028776736
Phb28	1.014166413	42.00819672	Phb2	DC(103+/Xcr1+)	0.356276311
Phb10	0.338504755	17.47368421	Phb	NKT	0.731914649
Phb29	1.213001361	45.89473684	Phb2	NKT	0.950108204
Phb11	0	0	Phb	B cells	-1.738303082
Phb210	1.535875325	6.285714286	Phb2	B cells	1.914389682
Phb12	0.492981752	14.49275362	Phb	pDC	1.859201079
Phb211	0.810718375	26.08695652	Phb2	pDC	-0.251332838
